# Supplementary material for: The unfolded protein response and endoplasmic reticulum protein targeting machineries converge on the stress sensor IRE1
Source: eLife. 2018 Dec 24;7:e43036. doi: 10.7554/eLife.43036 (PMC6336407; doi:10.7554/eLife.43036)
Supplement: Supplementary file 3. [file elife-43036-supp3.xlsx]

## Sheet: Native IP-MS
Native IP-MS
Control																				ER stress
id	LFQ intensity DOX_FLAG1	LFQ intensity DOX_FLAG2	LFQ intensity DOX_FLAG3	LFQ intensity DOX_IgG1	LFQ intensity DOX_IgG2	LFQ intensity DOX_IgG3	LFQ intensity TM_FLAG1	LFQ intensity TM_FLAG2	LFQ intensity TM_IgG1	LFQ intensity TM_IgG2	LFQ intensity TM_IgG3	Peptides	Unique peptides	-Log t-test p value	t-test Difference	weight	norm. unique	weight2	Gene names	id	LFQ intensity DOX_FLAG1	LFQ intensity DOX_FLAG2	LFQ intensity DOX_FLAG3	LFQ intensity DOX_IgG1	LFQ intensity DOX_IgG2	LFQ intensity DOX_IgG3	LFQ intensity TM_FLAG1	LFQ intensity TM_FLAG2	LFQ intensity TM_IgG1	LFQ intensity TM_IgG2	LFQ intensity TM_IgG3	Peptides	Unique peptides	-Log t-test p value	t-test Difference	Gene names
1278	37.8765	38.0361	37.8688	29.3947	29.8013	28.8017	38.3027	37.9903	29.3709	29.693	29.3203	115	114	4.63431	8.6851	4588.43	1.60563	64.6258	ERN1	1278	37.8765	38.0361	37.8688	29.3947	29.8013	28.8017	38.3027	37.9903	29.3709	29.693	29.3203	115	114	5.08109	8.59456	ERN1
2628	33.3046	34.167	33.6611	29.6402	29.9104	29.5664	34.6274	34.3893	29.853	29.2169	29.0841	96	96	3.28024	5.12368	1613.46	1.35211	22.7248	MYBBP1A	2628	33.3046	34.167	33.6611	29.6402	29.9104	29.5664	34.6274	34.3893	29.853	29.2169	29.0841	96	96	3.91252	4.0052	MYBBP1A
2157	32.1171	32.6616	31.6813	26.2195	26.069	26.9263	31.6133	32.0195	26.0543	27.3047	26.2166	50	50	2.67242	5.29125	707.023	0.704225	9.95807	PDCD11	2157	32.1171	32.6616	31.6813	26.2195	26.069	26.9263	31.6133	32.0195	26.0543	27.3047	26.2166	50	50	3.91949	5.74844	PDCD11
1115	31.313	31.4723	31.3053	27.6805	27.2524	26.6084	31.4188	31.4171	27.5269	28.1139	27.4311	47	47	3.05874	3.72734	535.847	0.661972	7.54714	DHX30	1115	31.313	31.4723	31.3053	27.6805	27.2524	26.6084	31.4188	31.4171	27.5269	28.1139	27.4311	47	47	3.7238	4.1831	DHX30
2800	30.3027	31.667	30.1426	24.6206	23.3716	24.66	29.687	29.9303	25.2275	25.1106	24.8604	28	28	4.02134	4.74252	533.997	0.394366	7.52108	RBM28	1736	31.4351	32.5426	31.474	25.5568	26.5333	25.3806	31.5295	32.7722	24.8068	25.7173	26.1793	31	31	3.52273	5.99369	NOP2
1736	31.4351	32.5426	31.474	25.5568	26.5333	25.3806	31.5295	32.7722	24.8068	25.7173	26.1793	31	31	2.59981	6.58305	530.555	0.43662	7.4726	NOP2	2726	30.9684	31.2216	30.8158	25.5143	25.9664	24.0308	30.6918	31.5856	25.0519	25.7035	23.4413	32	32	3.21232	5.83143	NOL6
2726	30.9684	31.2216	30.8158	25.5143	25.9664	24.0308	30.6918	31.5856	25.0519	25.7035	23.4413	32	32	2.20337	6.40647	451.706	0.450704	6.36205	NOL6	1795	30.5359	30.8152	30.5443	24.3854	24.7782	25.1228	30.8937	30.9607	25.3117	25.0663	23.3497	26	21	4.83928	5.86964	FXR1
1292	29.2009	30.2259	30.4755	23.0252	24.9501	24.2183	30.6932	28.8509	23.2932	23.6564	23.9599	29	29	2.45131	6.13552	436.162	0.408451	6.14312	UTP20	2800	30.3027	31.667	30.1426	24.6206	23.3716	24.66	29.687	29.9303	25.2275	25.1106	24.8604	28	28	3.2661	6.48671	RBM28
1698	34.0835	34.5935	33.9647	31.6833	31.5621	31.499	34.0575	34.471	31.4908	31.026	31.6313	55	50	2.6995	2.88155	388.938	0.704225	5.478	RPL3	2048	32.7944	32.8406	32.7516	31.0195	30.9732	30.7408	33.0857	33.7037	30.7251	31.2196	31.2748	66	66	4.51269	1.88438	DHX9
1684	34.7291	35.2917	34.6564	32.3574	32.2568	32.3135	34.4606	34.9666	32.2001	32.3189	32.4662	53	53	2.81544	2.38522	355.918	0.746479	5.01293	RPL4	1292	29.2009	30.2259	30.4755	23.0252	24.9501	24.2183	30.6932	28.8509	23.2932	23.6564	23.9599	29	29	3.00575	5.90288	UTP20
2048	32.7944	32.8406	32.7516	31.0195	30.9732	30.7408	33.0857	33.7037	30.7251	31.2196	31.2748	66	66	2.25806	2.32155	345.986	0.929577	4.87304	DHX9	1684	34.7291	35.2917	34.6564	32.3574	32.2568	32.3135	34.4606	34.9666	32.2001	32.3189	32.4662	53	53	3.65929	2.58313	RPL4
1807	34.9249	35.4159	34.4259	32.9317	32.6098	32.7062	34.6183	35.8759	32.6787	33.206	32.6062	79	79	1.7075	2.41679	326.007	1.11268	4.59165	HNRNPM	2778	33.3736	34.0773	33.3062	30.7859	31.1601	30.8744	33.1291	33.8963	31.1023	31.0114	31.4485	61	59	3.20859	2.6456	DDX21
1796	31.6944	30.9902	31.4773	27.4086	26.4865	26.283	32.3621	32.2131	26.6367	24.2048	24.4573	26	20	2.25805	7.18802	324.619	0.28169	4.57209	FXR2	1698	34.0835	34.5935	33.9647	31.6833	31.5621	31.499	34.0575	34.471	31.4908	31.026	31.6313	55	50	3.71317	2.63243	RPL3
1795	30.5359	30.8152	30.5443	24.3854	24.7782	25.1228	30.8937	30.9607	25.3117	25.0663	23.3497	26	21	2.38455	6.35131	318.045	0.295775	4.47951	FXR1	1807	34.9249	35.4159	34.4259	32.9317	32.6098	32.7062	34.6183	35.8759	32.6787	33.206	32.6062	79	79	2.70788	2.17299	HNRNPM
2778	33.3736	34.0773	33.3062	30.7859	31.1601	30.8744	33.1291	33.8963	31.1023	31.0114	31.4485	61	59	2.21752	2.32531	304.229	0.830986	4.28492	DDX21	2358	30.4731	29.6312	30.1121	24.4471	26.0203	24.8201	31.1485	30.2876	25.4674	25.7993	26.8393	27	27	3.13328	4.97628	NUFIP2
2358	30.4731	29.6312	30.1121	24.4471	26.0203	24.8201	31.1485	30.2876	25.4674	25.7993	26.8393	27	27	2.31248	4.68272	292.374	0.380282	4.11794	NUFIP2	2156	30.8671	31.9262	30.6131	26.9259	26.0285	27.1548	30.5236	31.9238	27.2792	26.6729	25.1168	29	29	2.95478	4.43238	RRP1B
1722	29.0527	29.6256	29.0442	26.1827	23.2748	24.2137	29.3632	29.475	23.8868	23.3394	23.487	12	12	3.9613	5.84802	277.989	0.169014	3.91534	RBM34	1796	31.6944	30.9902	31.4773	27.4086	26.4865	26.283	32.3621	32.2131	26.6367	24.2048	24.4573	26	20	3.49146	4.66124	FXR2
1704	33.0623	34.0738	33.2511	30.6732	30.9869	30.4789	33.4848	33.5174	30.7781	30.4636	29.9083	34	34	2.60555	3.11777	276.199	0.478873	3.89013	RPL13A	1914	34.3064	34.9521	34.1337	31.8814	32.099	32.0396	34.545	35.0384	32.3435	31.8192	32.8554	40	40	3.17258	2.45738	RPL7A
2156	30.8671	31.9262	30.6131	26.9259	26.0285	27.1548	30.5236	31.9238	27.2792	26.6729	25.1168	29	29	1.80284	4.86741	254.479	0.408451	3.58422	RRP1B	1548	33.858	34.7634	33.8719	32.3662	32.3869	32.2668	33.7909	34.998	32.28	32.3612	32.7818	70	70	2.42295	1.82445	NCL
2818	32.0994	31.5514	31.9857	29.8075	29.5853	29.5886	32.1367	31.7986	29.6661	29.6924	29.6026	32	28	3.40658	2.31389	220.708	0.394366	3.10857	IGF2BP1	2453	29.8755	31.1124	29.611	24.8641	24.6881	26.2239	29.0803	30.2431	26.1731	25.8699	25.4273	22	22	2.74293	4.94091	WDR36
1241	28.2732	28.9116	27.955	24.5423	23.544	23.3364	28.2069	29.0967	23.8545	23.4803	23.6129	14	14	3.09143	5.00253	216.51	0.197183	3.04943	URB1	1704	33.0623	34.0738	33.2511	30.6732	30.9869	30.4789	33.4848	33.5174	30.7781	30.4636	29.9083	34	34	2.87668	2.74935	RPL13A
1732	33.2943	34.6767	33.1111	28.0125	27.7974	27.5469	33.5762	34.8333	27.6306	28.0014	28.4043	200	12	2.82295	6.19267	209.779	0.169014	2.95464	MKI67	1542	34.253	34.656	34.1467	31.9955	32.37	32.0362	34.1712	35.0793	32.202	31.7378	32.0868	35	34	3.46508	2.218	RPL7
2021	32.7289	33.186	32.6082	30.602	30.6415	30.6597	32.9844	33.1297	30.4387	30.654	30.0707	27	27	2.88206	2.66922	207.707	0.380282	2.92545	RPL18A	1740	33.061	33.802	33.0242	31.1658	30.9682	30.9455	33.0994	33.5058	30.8512	29.9147	31.4615	38	38	3.0045	2.26924	RPL5
2894	31.6179	29.2306	30.6178	25.7586	25.8841	25.6287	31.7315	29.9913	24.9701	25.8262	23.7494	24	17	2.01986	6.01281	206.466	0.239437	2.90797	G3BP2	877	30.0733	30.346	29.8883	26.507	26.9264	26.9866	29.9314	30.0556	26.6484	25.4837	27.3998	21	19	4.09123	3.29587	DDX50
1548	33.858	34.7634	33.8719	32.3662	32.3869	32.2668	33.7909	34.998	32.28	32.3612	32.7818	70	70	1.52339	1.92009	204.753	0.985915	2.88385	NCL	1742	32.6293	33.15	32.5732	29.9978	29.8497	30.2578	33.0346	32.6827	30.6841	27.6903	30.0918	25	25	3.63534	2.74911	RPL28
2812	31.4591	31.3152	30.8247	29.6946	28.2958	29.5002	30.8586	31.8722	29.1214	28.8681	29.1187	43	42	2.01791	2.32932	197.415	0.591549	2.78049	BCLAF1	1732	33.2943	34.6767	33.1111	28.0125	27.7974	27.5469	33.5762	34.8333	27.6306	28.0014	28.4043	200	12	3.49156	5.90844	MKI67
1542	34.253	34.656	34.1467	31.9955	32.37	32.0362	34.1712	35.0793	32.202	31.7378	32.0868	35	34	2.19139	2.6164	194.941	0.478873	2.74565	RPL7	1413	33.6779	34.4206	33.442	30.7087	31.3134	30.615	33.565	33.291	31.1762	30.5875	31.6582	28	28	2.89493	2.96778	RPLP0;RPLP0P6
2453	29.8755	31.1124	29.611	24.8641	24.6881	26.2239	29.0803	30.2431	26.1731	25.8699	25.4273	22	22	2.29931	3.83829	194.159	0.309859	2.73463	WDR36	1881	33.1511	33.8083	33.3486	30.2486	31.0854	30.6988	33.32	33.4942	31.2137	29.7728	29.5663	28	28	3.05244	2.75838	RPL15
1914	34.3064	34.9521	34.1337	31.8814	32.099	32.0396	34.545	35.0384	32.3435	31.8192	32.8554	40	40	1.97732	2.45229	193.958	0.56338	2.73181	RPL7A	1793	33.3586	33.9802	33.403	31.0721	30.7007	30.2995	33.6153	33.9899	30.3786	28.7108	30.6129	25	25	3.18878	2.88983	RPL14
1918	33.322	33.7722	33.3964	31.4815	31.9042	31.4135	33.56	33.9625	31.6247	31.12	31.9317	39	39	2.12566	2.20244	182.584	0.549296	2.5716	RPS4X	1918	33.322	33.7722	33.3964	31.4815	31.9042	31.4135	33.56	33.9625	31.6247	31.12	31.9317	39	39	3.10156	1.89714	RPS4X
2041	33.6389	34.1551	33.5104	31.1818	31.4796	31.5817	33.6545	33.7626	31.7087	31.5027	31.479	23	23	3.62327	2.14502	178.755	0.323944	2.51768	RPL18	2062	29.6976	30.8739	29.4288	23.4617	25.7018	25.0777	29.5634	29.4037	25.8633	25.4013	23.7841	17	17	2.55243	5.25306	TBL3
702	29.1425	31.1671	29.6725	25.2072	26.6342	25.0378	29.5254	30.8546	25.4738	25.278	26.752	21	21	1.95239	4.3554	178.572	0.295775	2.5151	RRP12	2818	32.0994	31.5514	31.9857	29.8075	29.5853	29.5886	32.1367	31.7986	29.6661	29.6924	29.6026	32	28	3.58089	2.21832	IGF2BP1
1793	33.3586	33.9802	33.403	31.0721	30.7007	30.2995	33.6153	33.9899	30.3786	28.7108	30.6129	25	25	1.80483	3.90186	176.054	0.352113	2.47964	RPL14	1921	33.1731	33.3866	33.325	30.9018	30.5391	30.5969	33.4912	34.2836	30.9906	30.611	30.3998	19	19	4.4544	2.61562	RPL23A
1131	29.5657	31.0038	29.4014	26.8226	25.8019	26.6468	29.9091	30.7235	25.9186	26.6638	26.2928	16	16	2.64405	4.02456	170.258	0.225352	2.398	EBNA1BP2	2021	32.7289	33.186	32.6082	30.602	30.6415	30.6597	32.9844	33.1297	30.4387	30.654	30.0707	27	27	3.6252	2.20661	RPL18A
1423	34.3663	35.4631	34.3864	32.3209	32.4149	32.196	34.8528	35.1897	32.7891	32.0208	32.9705	34	34	2.05854	2.42779	169.922	0.478873	2.39327	NPM1	1423	34.3663	35.4631	34.3864	32.3209	32.4149	32.196	34.8528	35.1897	32.7891	32.0208	32.9705	34	34	2.56399	2.42795	NPM1
1541	32.3054	32.6126	31.8388	29.9644	29.2609	30.0041	32.5943	32.7551	29.3152	28.8455	27.6109	20	20	2.07271	4.08413	169.305	0.28169	2.38457	RPL35A	2894	31.6179	29.2306	30.6178	25.7586	25.8841	25.6287	31.7315	29.9913	24.9701	25.8262	23.7494	24	17	2.61145	4.73164	G3BP2
2185	29.294	30.4643	29.2093	24.6934	25.2407	23.6983	29.2172	28.9886	25.2417	24.648	24.664	13	12	3.273	4.25164	166.988	0.169014	2.35194	PWP2	702	29.1425	31.1671	29.6725	25.2072	26.6342	25.0378	29.5254	30.8546	25.4738	25.278	26.752	21	21	2.28201	4.3676	RRP12
2960	32.1069	31.1154	31.8788	30.0247	29.9452	30.0263	32.3788	31.8706	29.7379	29.4738	30.061	29	29	2.41624	2.36714	165.868	0.408451	2.33617	C22orf28	1241	28.2732	28.9116	27.955	24.5423	23.544	23.3364	28.2069	29.0967	23.8545	23.4803	23.6129	14	14	3.21643	4.57242	URB1
2754	29.8128	28.8647	29.8549	26.3299	27.7767	26.1809	30.0793	29.8778	26.9657	26.9869	26.0495	20	20	2.41425	3.31122	159.882	0.28169	2.25187	MOV10	1607	33.8416	34.5554	33.7657	31.8843	31.4551	31.8318	33.7343	34.4497	31.8513	31.2984	32.2979	30	30	2.91117	2.33051	RPL13
1881	33.1511	33.8083	33.3486	30.2486	31.0854	30.6988	33.32	33.4942	31.2137	29.7728	29.5663	28	28	1.76311	3.22284	159.102	0.394366	2.24088	RPL15	1941	33.0992	33.7842	32.976	31.2952	31.033	30.9725	33.0757	33.5856	31.1864	31.0172	31.7346	32	32	2.89685	2.18622	RPL8
102	26.3547	29.5675	27.6887	24.3222	22.7763	24.7545	27.8141	30.0587	23.761	24.1855	24.3815	17	17	1.93864	4.82705	159.084	0.239437	2.24062	SRRM1	2133	27.4444	28.2803	27.3801	24.1722	24.0698	24.2762	26.8038	28.5787	22.987	24.1058	23.8961	16	16	3.54722	3.52886	URB2
1740	33.061	33.802	33.0242	31.1658	30.9682	30.9455	33.0994	33.5058	30.8512	29.9147	31.4615	38	38	1.62646	2.56016	158.232	0.535211	2.22862	RPL5	1694	28.6413	29.2537	28.9105	23.4667	24.4065	24.1061	28.6809	29.7221	23.5543	22.0496	23.4194	10	10	3.94171	4.94205	COIL
1765	31.2352	32.5543	31.5583	28.8865	28.6972	28.8416	32.1478	32.3844	29.4871	29.442	29.234	15	15	3.65808	2.8784	157.941	0.211268	2.22452	RPL34	1995	33.0216	33.8564	33.7114	30.9651	30.6741	30.9827	34.0693	32.8833	31.3117	30.3145	30.3577	22	22	3.18392	2.65585	RPL19
2485	30.2381	28.2649	30.2382	26.4715	26.4724	25.69	31.1634	29.1539	25.6435	26.5415	25.9404	21	21	1.81339	4.11684	156.774	0.295775	2.20809	ATXN2L	1893	32.8438	32.5388	32.8175	30.8699	30.9431	31.1526	32.9216	32.5484	31.3154	31.0285	31.8178	28	28	3.75912	1.74481	RPS7
1921	33.1731	33.3866	33.325	30.9018	30.5391	30.5969	33.4912	34.2836	30.9906	30.611	30.3998	19	19	2.49539	3.22026	152.681	0.267606	2.15043	RPL23A	2185	29.294	30.4643	29.2093	24.6934	25.2407	23.6983	29.2172	28.9886	25.2417	24.648	24.664	13	12	2.96454	5.11174	PWP2
1694	28.6413	29.2537	28.9105	23.4667	24.4065	24.1061	28.6809	29.7221	23.5543	22.0496	23.4194	10	10	2.46048	6.19372	152.395	0.140845	2.14641	COIL	1922	33.0685	33.096	32.9385	31.4043	30.729	31.2133	32.9433	33.3657	31.0658	31.1447	31.6795	30	30	3.12492	1.9188	RPS6
2145	33.3355	31.0764	32.8967	29.572	29.8172	29.2435	33.8432	31.8357	28.9228	30.0704	29.2952	29	29	1.53474	3.41003	151.772	0.408451	2.13763	CAPRIN1	1615	33.4638	33.6977	33.1239	31.5504	31.544	31.7466	33.1558	32.824	31.3814	31.0953	31.6751	30	30	3.26994	1.81479	RPL10;RPL10L
2062	29.6976	30.8739	29.4288	23.4617	25.7018	25.0777	29.5634	29.4037	25.8633	25.4013	23.7841	17	17	1.92155	4.46731	145.931	0.239437	2.05536	TBL3	2041	33.6389	34.1551	33.5104	31.1818	31.4796	31.5817	33.6545	33.7626	31.7087	31.5027	31.479	23	23	3.28433	2.35377	RPL18
2694	28.7157	30.7124	28.3667	26.457	27.0519	26.1893	27.5441	29.6706	23.4808	23.1157	25.4217	21	21	1.48893	4.60123	143.869	0.295775	2.02632	NAT10	55	29.6359	29.7133	29.006	26.4245	21.7773	24.3319	29.3768	29.0037	27.1616	23.2817	22.61	19	19	1.74537	5.2738	NOC3L
2166	29.1294	31.0318	29.6573	27.7453	28.4352	28.4222	30.4371	31.7059	28.6963	27.3406	23.8895	32	32	0.987953	4.42931	140.03	0.450704	1.97226	NOLC1	1991	33.2112	33.3072	33.1135	31.2409	30.7424	31.0989	33.2653	32.484	30.8271	31.1712	30.9007	21	21	3.79355	2.18322	RPL24
1935	32.9719	33.4059	32.5983	30.2439	30.4633	30.0554	32.8078	33.1857	30.1967	29.6927	29.8782	15	15	3.00735	3.0742	138.678	0.211268	1.95321	RPL30	1897	33.8018	34.3559	33.572	31.7081	31.9063	31.7631	33.5268	33.0698	31.7916	31.5679	32.2917	27	27	3.04027	2.11742	RPS8
2491	32.4739	31.5179	32.1725	30.3269	30.2375	30.344	32.4517	31.9248	30.2341	30.3867	30.6733	36	36	2.19211	1.75688	138.646	0.507042	1.95276	DDX1	1741	32.1724	32.0613	31.6902	29.8455	29.9252	29.9556	32.1551	32.1541	29.8948	30.2287	30.6539	22	22	3.79947	2.0659	RPL21
2276	31.9119	31.8734	31.9879	32.0615	23.9102	23.7947	32.0015	32.3385	24.4571	24.2077	23.9733	4	4	4.33407	7.95733	137.951	0.056338	1.94297	ZC3H13	2963	32.4296	32.7378	32.2624	30.251	29.8226	30.0825	31.9924	32.8108	29.7139	30.0182	30.0143	19	19	3.69139	2.42456	RPL36
1941	33.0992	33.7842	32.976	31.2952	31.033	30.9725	33.0757	33.5856	31.1864	31.0172	31.7346	32	32	2.02682	2.01795	130.881	0.450704	1.84339	RPL8	1304	28.8729	30.0227	28.7548	25.16	25.4429	23.5038	29.2314	28.7545	25.6194	26.4712	23.9376	15	15	2.46466	4.51461	RSL1D1
2936	26.6411	30.2693	27.0755	25.8797	24.7262	25.0826	28.1084	28.707	23.9371	25.0955	24.995	15	15	2.23537	3.73188	125.132	0.211268	1.76242	LEMD3	1172	31.0801	30.3935	30.7533	28.4032	28.1334	27.8748	31.2375	30.764	28.2533	29.0455	27.354	24	19	3.31844	2.60519	IGF2BP3
1413	33.6779	34.4206	33.442	30.7087	31.3134	30.615	33.565	33.291	31.1762	30.5875	31.6582	28	28	1.93687	2.28743	124.052	0.394366	1.74722	RPLP0;RPLP0P6	2952	29.4052	28.1672	28.6299	23.4559	23.0202	23.5573	28.8084	27.9504	25.3813	25.4511	23.4517	8	8	3.76867	5.38969	NOP16
1607	33.8416	34.5554	33.7657	31.8843	31.4551	31.8318	33.7343	34.4497	31.8513	31.2984	32.2979	30	30	1.80381	2.27611	123.17	0.422535	1.73479	RPL13	2812	31.4591	31.3152	30.8247	29.6946	28.2958	29.5002	30.8586	31.8722	29.1214	28.8681	29.1187	43	42	1.88495	2.03617	BCLAF1
2133	27.4444	28.2803	27.3801	24.1722	24.0698	24.2762	26.8038	28.5787	22.987	24.1058	23.8961	16	16	1.82665	4.02829	117.732	0.225352	1.6582	URB2	2159	31.3683	28.7642	31.149	26.0021	27.2933	27.0702	31.4447	28.2713	26.4909	27.6897	27.743	25	25	1.7695	3.63864	USP10
877	30.0733	30.346	29.8883	26.507	26.9264	26.9866	29.9314	30.0556	26.6484	25.4837	27.3998	21	19	1.7716	3.48285	117.234	0.267606	1.65118	DDX50	2491	32.4739	31.5179	32.1725	30.3269	30.2375	30.344	32.4517	31.9248	30.2341	30.3867	30.6733	36	36	2.45463	1.75198	DDX1
1922	33.0685	33.096	32.9385	31.4043	30.729	31.2133	32.9433	33.3657	31.0658	31.1447	31.6795	30	30	2.09442	1.85782	116.732	0.422535	1.64412	RPS6	2145	33.3355	31.0764	32.8967	29.572	29.8172	29.2435	33.8432	31.8357	28.9228	30.0704	29.2952	29	29	1.81598	2.89196	CAPRIN1
95	31.9062	30.7975	31.748	30.5204	30.1728	30.1928	32.0597	31.8847	30.1388	30.5282	29.6634	31	31	1.96033	1.86205	113.157	0.43662	1.59376	MATR3	2485	30.2381	28.2649	30.2382	26.4715	26.4724	25.69	31.1634	29.1539	25.6435	26.5415	25.9404	21	21	2.05099	3.36912	ATXN2L
2356	29.1977	30.5505	28.8577	25.5602	25.0834	26.7879	29.4023	30.5742	25.5776	26.8125	24.5922	15	15	1.71864	4.32752	111.562	0.211268	1.57129	ZC3HAV1	2817	28.0238	26.6044	27.4456	23.1575	23.2617	24.0113	29.4292	26.9845	25.3664	25.4873	24.2108	13	13	2.85469	3.88112	FAM120A
1743	32.9017	33.6549	33.0447	31.4518	31.9787	31.482	33.5891	33.7862	31.6701	32.3359	31.8772	30	30	2.13699	1.72664	110.695	0.422535	1.55908	RPS9	2727	27.725	29.0171	28.3593	25.6948	25.0993	25.8295	28.4051	29.0194	26.5684	26.538	23.5526	20	20	2.53718	2.82593	YTHDC2
1545	32.1813	32.8269	32.1278	30.4292	30.4076	30.1739	32.1316	32.7002	29.981	30.2324	30.5119	22	22	2.30845	2.17417	110.417	0.309859	1.55517	RPL17	1257	29.0664	30.6216	29.04	26.6464	25.2817	26.2416	28.695	28.059	26.2642	25.8293	23.3532	18	18	2.22234	3.51946	DKC1
2963	32.4296	32.7378	32.2624	30.251	29.8226	30.0825	31.9924	32.8108	29.7139	30.0182	30.0143	19	19	2.30842	2.48614	109.042	0.267606	1.5358	RPL36	1541	32.3054	32.6126	31.8388	29.9644	29.2609	30.0041	32.5943	32.7551	29.3152	28.8455	27.6109	20	20	2.7945	2.50913	RPL35A
2296	28.3791	29.6304	28.1325	26.0558	25.7541	24.1827	28.7651	28.8177	25.7723	23.4389	25.7884	19	19	1.48356	3.79153	106.875	0.267606	1.50528	RIF1	2369	30.8191	30.7114	31.0878	26.1308	23.5833	25.6835	30.6485	29.8456	23.9044	26.2992	23.4895	9	9	2.71328	5.74024	CENPV
2359	28.9816	26.6331	27.7222	25.7932	24.2157	23.0341	27.5121	26.7539	24.0453	24.2341	24.6373	17	16	2.36165	2.82745	106.839	0.225352	1.50477	DHX29	2908	30.384	30.6545	30.0958	29.2456	29.1474	29.1521	30.4865	31.7187	29.206	29.5477	29.7604	43	43	2.72231	1.1964	SRRM2
1995	33.0216	33.8564	33.7114	30.9651	30.6741	30.9827	34.0693	32.8833	31.3117	30.3145	30.3577	22	22	1.71827	2.81497	106.411	0.309859	1.49875	RPL19	1642	33.1755	34.0245	32.9604	30.4607	30.638	30.376	33.2312	34.13	30.5146	31.2187	31.7995	16	16	3.01171	2.89522	RPL12
2287	31.5145	32.8858	31.7533	29.1085	28.8274	29.1849	32.5888	32.5686	28.8444	27.739	29.2753	47	12	2.16901	3.95913	103.049	0.169014	1.45139	ATAD3B	1331	27.966	28.406	27.9005	23.6674	24.2011	24.1197	28.2842	28.1738	24.2836	24.482	25.678	8	8	4.23544	4.09475	SGPL1
1878	33.0018	32.6209	32.8984	31.5456	31.5041	31.1832	33.4937	33.3271	31.3907	31.6793	32.1436	31	31	1.98517	1.67253	102.928	0.43662	1.44969	RPS3A	1938	32.4386	33.4691	32.7638	30.8864	30.7817	30.6713	32.4675	33.7827	30.6059	30.8735	30.9825	25	25	2.61186	2.11074	RPL10A
1615	33.4638	33.6977	33.1239	31.5504	31.544	31.7466	33.1558	32.824	31.3814	31.0953	31.6751	30	30	2.12153	1.60595	102.212	0.422535	1.4396	RPL10;RPL10L	2192	30.678	30.822	30.7164	29.6556	29.6143	29.4683	30.9315	30.6728	29.5377	29.0423	29.5949	29	29	4.07803	1.1594	SF3B3
55	29.6359	29.7133	29.006	26.4245	21.7773	24.3319	29.3768	29.0037	27.1616	23.2817	22.61	19	19	1.10788	4.83914	101.862	0.267606	1.43468	NOC3L	1131	29.5657	31.0038	29.4014	26.8226	25.8019	26.6468	29.9091	30.7235	25.9186	26.6638	26.2928	16	16	2.39982	3.56651	EBNA1BP2
1742	32.6293	33.15	32.5732	29.9978	29.8497	30.2578	33.0346	32.6827	30.6841	27.6903	30.0918	25	25	1.18077	3.36986	99.4758	0.352113	1.40107	RPL28	1935	32.9719	33.4059	32.5983	30.2439	30.4633	30.0554	32.8078	33.1857	30.1967	29.6927	29.8782	15	15	3.32799	2.73781	RPL30
1938	32.4386	33.4691	32.7638	30.8864	30.7817	30.6713	32.4675	33.7827	30.6059	30.8735	30.9825	25	25	1.69098	2.3045	97.4213	0.352113	1.37213	RPL10A	1878	33.0018	32.6209	32.8984	31.5456	31.5041	31.1832	33.4937	33.3271	31.3907	31.6793	32.1436	31	31	3.04717	1.42939	RPS3A
135	29.1229	29.3645	28.9727	24.3188	25.4756	26.204	29.3949	29.296	26.3116	24.4218	24.6715	12	12	1.92622	4.21049	97.3238	0.169014	1.37076	UTP18	2773	27.9766	28.1156	27.6581	24.3255	24.4889	24.2976	24.3277	23.6891	24.2529	23.5303	24.031	8	8	4.74489	3.5461	EXOSC5
2510	31.0784	29.39	30.7872	28.6283	29.0742	28.3917	30.9434	29.9338	28.8973	28.7448	28.5952	34	34	1.63843	1.69287	94.304	0.478873	1.32823	UPF1	1545	32.1813	32.8269	32.1278	30.4292	30.4076	30.1739	32.1316	32.7002	29.981	30.2324	30.5119	22	22	2.9864	2.04175	RPL17
1928	32.259	30.9207	31.8462	29.6279	29.6214	29.4412	32.3256	31.8743	30.07	29.9541	29.9134	15	15	2.89029	2.12083	91.9472	0.211268	1.29503	RPS25	1906	33.2891	33.5605	33.032	31.3758	31.6967	31.4033	33.4521	33.2094	31.503	32.2481	32.5385	23	23	3.216	1.80194	RPS11
2369	30.8191	30.7114	31.0878	26.1308	23.5833	25.6835	30.6485	29.8456	23.9044	26.2992	23.4895	9	9	1.77882	5.68267	90.976	0.126761	1.28135	CENPV	342	30.4885	30.9085	30.1756	28.2244	28.0429	27.76	30.9489	27.6897	28.2077	26.216	27.8303	16	16	3.24905	2.51507	HNRNPUL1
1741	32.1724	32.0613	31.6902	29.8455	29.9252	29.9556	32.1551	32.1541	29.8948	30.2287	30.6539	22	22	2.16564	1.89548	90.3085	0.309859	1.27195	RPL21	962	32.1333	32.5731	32.0988	29.8548	30.0953	29.6476	32.0466	32.1954	29.7824	29.2305	28.4317	15	15	3.55899	2.40247	RPL32
1314	27.9259	28.5165	26.8748	26.0793	26.259	23.499	26.797	28.9755	24.546	24.2864	23.6551	15	15	1.61608	3.72375	90.2684	0.211268	1.27139	PRPF6	2296	28.3791	29.6304	28.1325	26.0558	25.7541	24.1827	28.7651	28.8177	25.7723	23.4389	25.7884	19	19	1.98314	3.38312	RIF1
1718	28.446	30.136	28.0485	26.1918	26.7861	25.7715	28.5037	29.884	25.8957	26.3883	26.5694	17	17	1.82414	2.90936	90.2204	0.239437	1.27071	SKIV2L2	612	29.3478	29.1562	28.8503	26.9414	26.1713	26.3519	28.2452	27.839	27.0886	26.233	25.2013	15	15	3.18156	2.62983	ADAR
962	32.1333	32.5731	32.0988	29.8548	30.0953	29.6476	32.0466	32.1954	29.7824	29.2305	28.4317	15	15	1.9994	2.97277	89.1566	0.211268	1.25573	RPL32	1722	29.0527	29.6256	29.0442	26.1827	23.2748	24.2137	29.3632	29.475	23.8868	23.3394	23.487	12	12	2.22543	4.68379	RBM34
2908	30.384	30.6545	30.0958	29.2456	29.1474	29.1521	30.4865	31.7187	29.206	29.5477	29.7604	43	43	1.29637	1.59792	89.0743	0.605634	1.25457	SRRM2	1178	30.1613	31.0036	29.982	28.0759	28.2871	28.2854	29.7589	31.1704	28.4427	28.6802	28.3025	22	22	2.59133	2.1662	NOP56
1337	28.6268	28.9845	27.8174	26.2315	25.3862	26.1463	28.1852	27.6072	25.7789	25.4394	26.1287	20	20	2.09361	2.11387	88.512	0.28169	1.24665	HERC2	1765	31.2352	32.5543	31.5583	28.8865	28.6972	28.8416	32.1478	32.3844	29.4871	29.442	29.234	15	15	2.75335	2.97416	RPL34
2435	28.3564	29.7486	28.068	26.523	24.0525	23.9026	28.0153	29.3773	23.3657	25.4514	24.9774	13	13	1.62718	4.09813	86.6892	0.183099	1.22098	DDX51	1661	32.1684	32.9652	31.9467	30.1333	30.5237	30.2804	32.1419	31.6934	30.3914	30.2857	31.2245	24	24	2.4668	2.0476	RPL9
2938	29.4562	30.6427	29.9255	26.9027	26.7425	27.1235	29.8327	30.2741	27.1118	26.5036	27.5581	13	13	2.22427	2.99559	86.619	0.183099	1.21999	NOP58	2356	29.1977	30.5505	28.8577	25.5602	25.0834	26.7879	29.4023	30.5742	25.5776	26.8125	24.5922	15	15	2.16817	3.7248	ZC3HAV1
1883	31.8293	32.3582	32.2357	29.138	28.6236	29.5092	32.0841	32.3565	29.2347	23.1359	23.8153	11	11	1.14571	6.82498	86.0141	0.15493	1.21147	RPL37A	1337	28.6268	28.9845	27.8174	26.2315	25.3862	26.1463	28.1852	27.6072	25.7789	25.4394	26.1287	20	20	2.36803	2.55491	HERC2
1172	31.0801	30.3935	30.7533	28.4032	28.1334	27.8748	31.2375	30.764	28.2533	29.0455	27.354	24	19	1.62182	2.78316	85.7618	0.267606	1.20791	IGF2BP3	135	29.1229	29.3645	28.9727	24.3188	25.4756	26.204	29.3949	29.296	26.3116	24.4218	24.6715	12	12	2.61559	3.82053	UTP18
2464	30.4358	32.1116	30.3767	27.3513	29.0851	27.5611	30.5244	31.2774	26.8943	27.431	28.6783	16	16	1.65769	3.23298	85.7484	0.225352	1.20772	DDX54	2938	29.4562	30.6427	29.9255	26.9027	26.7425	27.1235	29.8327	30.2741	27.1118	26.5036	27.5581	13	13	2.98188	3.08525	NOP58
720	28.1708	29.2234	28.0801	26.1593	22.9662	25.4385	28.5095	29.5494	25.9728	23.5276	23.5499	11	11	1.60566	4.6793	82.6467	0.15493	1.16404	TBL2	918	28.7093	28.155	28.4135	23.943	24.0191	24.6275	28.7454	28.9848	25.2851	23.9655	24.4199	7	7	4.01737	4.22939	YTHDF2
1991	33.2112	33.3072	33.1135	31.2409	30.7424	31.0989	33.2653	32.484	30.8271	31.1712	30.9007	21	21	2.02173	1.90832	81.0204	0.295775	1.14113	RPL24	1526	32.9826	32.8338	33.2527	31.3669	31.7955	31.323	33.6931	32.5895	31.3535	31.6066	31.6038	27	27	2.85003	1.52789	RPS2
2192	30.678	30.822	30.7164	29.6556	29.6143	29.4683	30.9315	30.6728	29.5377	29.0423	29.5949	29	29	1.97663	1.41052	80.8538	0.408451	1.13879	SF3B3	2746	28.253	29.2348	28.0581	23.8983	23.632	24.0782	27.6053	26.9662	24.2658	22.1521	23.9717	7	7	3.56133	4.64579	NMNAT1
1304	28.8729	30.0227	28.7548	25.16	25.4429	23.5038	29.2314	28.7545	25.6194	26.4712	23.9376	15	15	1.47554	3.65026	80.7918	0.211268	1.13791	RSL1D1	1902	32.7041	32.8181	32.8102	29.7482	30.5025	29.8476	32.409	31.5687	30.2284	28.7781	28.0983	12	12	3.48083	2.74472	RPS23
2838	29.5302	30.474	29.107	27.197	26.6127	26.3501	28.8099	29.9038	26.1675	27.0721	26.2794	15	15	1.85785	2.85049	79.4368	0.211268	1.11883	MYEF2	2960	32.1069	31.1154	31.8788	30.0247	29.9452	30.0263	32.3788	31.8706	29.7379	29.4738	30.061	29	29	2.31674	1.70164	C22orf28
2243	27.0691	29.7779	27.8733	23.5033	25.3774	24.0488	27.4102	28.2286	24.9725	24.1722	24.5129	10	10	2.3327	3.26689	76.2069	0.140845	1.07334	GLYR1	1291	27.8358	30.0406	28.1167	23.3309	24.2775	23.6693	28.1463	29.9015	26.0965	24.0831	23.2124	9	9	2.55728	4.90516	SURF6
1495	31.0756	31.3612	31.3669	26.9416	28.5453	27.8341	31.6243	31.2974	28.2904	25.8466	27.7389	32	11	1.6433	4.1689	75.3583	0.15493	1.06138	SLC25A6	1929	32.0432	32.3364	32.3728	28.7454	28.9446	28.497	32.7334	32.7289	28.8751	27.5835	29.9764	7	7	4.53201	3.52178	RPS26;RPS26P11
918	28.7093	28.155	28.4135	23.943	24.0191	24.6275	28.7454	28.9848	25.2851	23.9655	24.4199	7	7	2.46425	4.30829	74.3169	0.0985915	1.04672	YTHDF2	2838	29.5302	30.474	29.107	27.197	26.6127	26.3501	28.8099	29.9038	26.1675	27.0721	26.2794	15	15	2.48319	2.98381	MYEF2
1491	34.6079	32.9483	34.5505	32.397	32.2878	31.9606	34.7007	33.281	31.9783	32.722	31.3178	57	32	1.11961	1.98485	71.1126	0.450704	1.00159	PABPC1;PABPC3	1883	31.8293	32.3582	32.2357	29.138	28.6236	29.5092	32.0841	32.3565	29.2347	23.1359	23.8153	11	11	3.26476	3.0508	RPL37A
838	26.8489	27.0379	27.0745	24.0889	24.3105	23.882	27.6121	26.7898	23.064	23.1134	23.7262	8	7	2.60296	3.89976	71.0564	0.0985915	1.00079	DHX36	2754	29.8128	28.8647	29.8549	26.3299	27.7767	26.1809	30.0793	29.8778	26.9657	26.9869	26.0495	20	20	1.98498	2.74827	MOV10
1844	26.9933	29.1051	27.393	23.6913	23.3995	23.8067	27.7085	29.5505	24.4579	24.355	24.2783	8	8	2.06985	4.26575	70.6356	0.112676	0.994867	RRP1	102	26.3547	29.5675	27.6887	24.3222	22.7763	24.7545	27.8141	30.0587	23.761	24.1855	24.3815	17	17	1.61774	3.9193	SRRM1
2678	28.92	29.8276	28.2825	27.3002	27.4973	27.4244	28.8465	29.0535	27.4245	27.3388	27.551	15	15	3.06956	1.51191	69.6136	0.211268	0.980473	GTPBP4	619	30.8389	31.0565	31.0787	28.9532	28.8838	29.0037	31.1649	31.2873	29.1562	29.3025	29.7096	11	11	4.77131	2.04448	RPS24
1532	27.0984	27.2591	27.8849	26.4827	23.6292	25.3085	27.96	27.7861	22.824	23.7544	23.0963	9	5	2.99025	4.64808	69.4946	0.0704225	0.978798	CSDA	1743	32.9017	33.6549	33.0447	31.4518	31.9787	31.482	33.5891	33.7862	31.6701	32.3359	31.8772	30	30	2.2565	1.56294	RPS9
1412	33.2844	33.864	33.1237	31.0385	31.3139	30.5429	33.3582	32.9035	30.79	31.0051	31.2677	14	13	2.4773	2.1099	67.9492	0.183099	0.957031	RPLP2	1495	31.0756	31.3612	31.3669	26.9416	28.5453	27.8341	31.6243	31.2974	28.2904	25.8466	27.7389	32	11	2.74434	3.49426	SLC25A6
1753	32.278	32.7613	32.4025	30.1237	29.6317	30.3458	32.5245	33.2164	30.4402	24.6258	24.1916	10	10	1.04489	6.45119	67.4077	0.140845	0.949404	RPL29	1012	29.1433	28.7161	28.27	23.4922	27.0797	22.2941	28.4579	29.3031	26.8011	26.9239	23.4339	16	16	1.4109	4.42115	NKRF
1739	32.6099	33.3612	32.1205	30.6619	30.259	29.9658	32.6436	32.4869	30.2395	30.8135	30.1635	13	13	2.38372	2.15977	66.9276	0.183099	0.942642	RPL27A	2789	29.2683	26.172	28.5406	24.5659	25.0857	23.2036	29.6489	25.9463	25.2202	25.111	25.7572	17	17	1.56485	3.70859	ZCCHC3
2951	27.9193	29.3801	27.612	24.5878	24.3339	24.3054	27.9613	27.9328	25.0987	24.8065	24.1716	8	8	2.56734	3.2548	66.8493	0.112676	0.94154	RRP15	2937	31.543	31.0426	30.6316	29.3823	28.1486	29.4403	30.533	31.1092	29.1271	27.8959	29.7504	26	25	1.86006	2.08199	THRAP3
1257	29.0664	30.6216	29.04	26.6464	25.2817	26.2416	28.695	28.059	26.2642	25.8293	23.3532	18	18	1.13322	3.22811	65.8471	0.253521	0.927424	DKC1	478	28.6905	29.3297	28.1258	25.8733	26.1848	26.0712	27.8879	28.1505	26.4705	26.5388	25.5426	13	13	2.75736	2.67226	DDX56
1526	32.9826	32.8338	33.2527	31.3669	31.7955	31.323	33.6931	32.5895	31.3535	31.6066	31.6038	27	27	1.49748	1.62003	65.5007	0.380282	0.922546	RPS2	2287	31.5145	32.8858	31.7533	29.1085	28.8274	29.1849	32.5888	32.5686	28.8444	27.739	29.2753	47	12	2.63453	3.01089	ATAD3B
1642	33.1755	34.0245	32.9604	30.4607	30.638	30.376	33.2312	34.13	30.5146	31.2187	31.7995	16	16	1.62991	2.503	65.2747	0.225352	0.919362	RPL12	1537	32.2097	32.3997	32.0482	31.1264	30.7124	31.0623	32.4114	32.8589	31.3624	30.9795	31.6248	38	27	2.802	1.25221	DDX5
2696	28.9726	29.1187	28.7417	27.7244	27.298	27.0013	29.0576	29.6092	27.5387	27.5534	27.7368	16	16	2.35545	1.7238	64.9652	0.225352	0.915002	XRN2	2694	28.7157	30.7124	28.3667	26.457	27.0519	26.1893	27.5441	29.6706	23.4808	23.1157	25.4217	21	21	1.59889	2.6989	NAT10
419	28.516	29.2262	28.4924	23.1449	25.2971	26.2511	28.9159	28.8705	25.8919	24.3191	24.1255	8	8	1.96948	4.11435	64.8251	0.112676	0.913029	PPAN-P2RY11;PPAN	838	26.8489	27.0379	27.0745	24.0889	24.3105	23.882	27.6121	26.7898	23.064	23.1134	23.7262	8	7	4.46393	2.8933	DHX36
1989	26.7132	27.1331	26.3731	24.1312	22.8537	24.2252	27.5098	27.2569	23.7619	23.278	23.6939	5	5	3.39454	3.80544	64.5887	0.0704225	0.9097	LACTB	1412	33.2844	33.864	33.1237	31.0385	31.3139	30.5429	33.3582	32.9035	30.79	31.0051	31.2677	14	13	2.81954	2.45892	RPLP2
2727	27.725	29.0171	28.3593	25.6948	25.0993	25.8295	28.4051	29.0194	26.5684	26.538	23.5526	20	20	1.02181	3.15927	64.5637	0.28169	0.909348	YTHDC2	2435	28.3564	29.7486	28.068	26.523	24.0525	23.9026	28.0153	29.3773	23.3657	25.4514	24.9774	13	13	1.7618	3.8983	DDX51
2808	27.258	27.2517	27.0028	25.9104	23.0223	24.8618	27.5644	27.1962	23.9965	24.4455	24.8798	9	9	2.42727	2.93969	64.2189	0.126761	0.904491	TEX10	1696	27.0845	27.0953	26.8476	24.0822	23.9115	24.4992	26.4949	27.3733	23.5123	23.4693	24.0899	8	8	3.91475	2.84482	IGHMBP2
1178	30.1613	31.0036	29.982	28.0759	28.2871	28.2854	29.7589	31.1704	28.4427	28.6802	28.3025	22	22	1.45007	1.98952	63.4688	0.309859	0.893927	NOP56	1491	34.6079	32.9483	34.5505	32.397	32.2878	31.9606	34.7007	33.281	31.9783	32.722	31.3178	57	32	1.50501	1.82044	PABPC1;PABPC3
1897	33.8018	34.3559	33.572	31.7081	31.9063	31.7631	33.5268	33.0698	31.7916	31.5679	32.2917	27	27	1.6514	1.41459	63.0732	0.380282	0.888355	RPS8	2661	29.8021	30.5221	29.3763	27.979	27.4613	27.5162	29.8144	30.1296	28.8658	26.9271	26.5882	16	16	2.42012	2.24801	GNL3
1179	31.518	31.5754	31.1553	30.9174	30.6304	30.4394	31.6485	31.7952	30.5562	30.8286	31.0014	37	36	1.87405	0.926468	62.505	0.507042	0.880352	DDX3X;DDX3Y	2131	28.5164	28.9537	28.1586	24.2312	24.096	23.3497	27.8787	24.1113	24.0982	23.7854	24.3124	5	5	3.69451	4.65063	BOP1;KM-PA-2
1696	27.0845	27.0953	26.8476	24.0822	23.9115	24.4992	26.4949	27.3733	23.5123	23.4693	24.0899	8	8	2.35451	3.24365	61.0975	0.112676	0.860528	IGHMBP2	1844	26.9933	29.1051	27.393	23.6913	23.3995	23.8067	27.7085	29.5505	24.4579	24.355	24.2783	8	8	2.50688	4.19797	RRP1
905	28.6361	29.5889	28.9515	27.7153	28.3018	26.8875	29.2134	30.0802	28.1051	27.8174	28.1169	22	21	1.74183	1.63366	59.7567	0.295775	0.841644	DHX15	1905	32.3835	32.7071	32.2232	30.5525	31.2046	30.572	32.1029	33.0677	30.5625	31.2476	31.3976	20	20	2.52939	1.66155	RPS13
2900	26.9247	29.1478	27.8787	26.8588	25.329	24.4446	26.7908	27.4177	25.3374	24.4995	24.0981	14	14	1.73317	2.45926	59.6723	0.197183	0.840455	WDR3	2017	28.0005	30.1185	28.589	25.9326	25.3742	26.4544	27.9238	28.2432	26.2157	26.1378	24.2435	15	15	1.87588	2.9823	EXOSC10
1893	32.8438	32.5388	32.8175	30.8699	30.9431	31.1526	32.9216	32.5484	31.3154	31.0285	31.8178	28	28	1.58108	1.3477	59.6629	0.394366	0.840322	RPS7	2510	31.0784	29.39	30.7872	28.6283	29.0742	28.3917	30.9434	29.9338	28.8973	28.7448	28.5952	34	34	1.43352	1.72043	UPF1
1537	32.2097	32.3997	32.0482	31.1264	30.7124	31.0623	32.4114	32.8589	31.3624	30.9795	31.6248	38	27	1.68023	1.31289	59.561	0.380282	0.838887	DDX5	2951	27.9193	29.3801	27.612	24.5878	24.3339	24.3054	27.9613	27.9328	25.0987	24.8065	24.1716	8	8	2.6698	3.89477	RRP15
476	27.7193	29.9818	27.8218	25.5301	26.7535	25.5417	27.9086	29.5111	26.5676	23.8775	23.4876	12	12	1.21634	4.06564	59.3424	0.169014	0.835808	RFC3	2359	28.9816	26.6331	27.7222	25.7932	24.2157	23.0341	27.5121	26.7539	24.0453	24.2341	24.6373	17	16	1.5128	3.43131	DHX29
2440	30.9912	30.3601	31.4231	29.2006	28.6838	29.5278	32.0456	31.0239	29.8446	26.9503	29.5837	23	23	0.934166	2.74191	58.9121	0.323944	0.829748	SERBP1	2464	30.4358	32.1116	30.3767	27.3513	29.0851	27.5611	30.5244	31.2774	26.8943	27.431	28.6783	16	16	1.70882	2.97554	DDX54
2835	26.0209	27.9536	26.4397	23.7558	26.6675	24.0894	27.5883	28.3669	25.6877	23.8451	25.7533	15	15	1.35901	2.88226	58.7553	0.211268	0.827539	RRBP1	2440	30.9912	30.3601	31.4231	29.2006	28.6838	29.5278	32.0456	31.0239	29.8446	26.9503	29.5837	23	23	1.97597	1.78743	SERBP1
1291	27.8358	30.0406	28.1167	23.3309	24.2775	23.6693	28.1463	29.9015	26.0965	24.0831	23.2124	9	9	1.42128	4.55988	58.3277	0.126761	0.821517	SURF6	2004	29.1134	28.4139	28.3473	25.8965	25.6634	24.3073	29.0173	27.4336	25.75	25.3752	24.309	11	10	2.42013	3.33582	PURA
2870	27.9578	26.7817	27.626	22.5128	23.9563	23.9129	27.674	27.0565	23.4085	22.4413	23.7371	6	6	2.31709	4.1696	57.968	0.084507	0.816451	HERC5	2096	32.5035	31.2242	32.4323	30.5187	30.0855	30.1097	32.8569	31.2862	30.1541	30.5222	29.6088	47	24	1.84324	1.81533	PABPC4
2096	32.5035	31.2242	32.4323	30.5187	30.0855	30.1097	32.8569	31.2862	30.1541	30.5222	29.6088	47	24	1.20913	1.97646	57.3551	0.338028	0.807818	PABPC4	1725	31.5233	31.9213	31.4632	29.8636	29.6767	29.4509	31.454	32.0125	29.3419	29.984	30.8661	12	12	3.34158	1.97219	RPL35
2091	30.46	31.7908	29.5179	28.62	28.1761	29.1216	30.4686	32.31	28.9517	27.1889	28.6784	15	14	1.29432	3.11632	56.4693	0.197183	0.795342	SRSF5	1753	32.278	32.7613	32.4025	30.1237	29.6317	30.3458	32.5245	33.2164	30.4402	24.6258	24.1916	10	10	3.17473	2.44683	RPL29
451	28.4098	29.0402	27.9638	26.0273	26.1891	25.3301	28.4157	28.2871	25.2557	26.1513	26.2149	11	11	2.06363	2.47745	56.2378	0.15493	0.792081	PELP1	1811	30.3169	30.7373	30.6025	29.2366	28.9552	29.0049	31.0128	29.2591	29.0661	29.0889	28.1814	19	16	3.2212	1.48667	HNRNPF
1331	27.966	28.406	27.9005	23.6674	24.2011	24.1197	28.2842	28.1738	24.2836	24.482	25.678	8	8	2.04423	3.41448	55.8398	0.112676	0.786476	SGPL1	1718	28.446	30.136	28.0485	26.1918	26.7861	25.7715	28.5037	29.884	25.8957	26.3883	26.5694	17	17	1.6924	2.62704	SKIV2L2
2821	26.899	28.1223	26.7709	24.1344	23.8159	24.0873	27.6371	27.837	24.6564	23.7473	22.825	7	7	1.99512	3.99414	55.7817	0.0985915	0.785658	GLTSCR2	2499	28.9099	27.2014	29.6868	25.845	24.8093	25.0624	29.5464	25.9515	26.2775	25.4673	25.8757	18	12	1.86811	3.36047	LARP4B
1409	33.2914	33.7458	33.455	31.8462	32.4326	31.891	33.5379	34.2198	32.0876	31.6443	31.2438	33	13	1.92483	2.22023	55.5563	0.183099	0.782484	SLC25A5	2166	29.1294	31.0318	29.6573	27.7453	28.4352	28.4222	30.4371	31.7059	28.6963	27.3406	23.8895	32	32	1.33144	1.73865	NOLC1
1285	28.188	29.4128	28.196	26.875	27.4474	27.0991	29.3499	29.5375	26.7524	27.4285	28.1261	18	18	1.51996	2.00802	54.9379	0.253521	0.773773	SF3B1	1739	32.6099	33.3612	32.1205	30.6619	30.259	29.9658	32.6436	32.4869	30.2395	30.8135	30.1635	13	13	2.35962	2.40163	RPL27A
2159	31.3683	28.7642	31.149	26.0021	27.2933	27.0702	31.4447	28.2713	26.4909	27.6897	27.743	25	25	0.842932	2.55016	53.7403	0.352113	0.756905	USP10	2437	27.7435	28.1853	26.9209	24.6581	24.4717	24.9082	27.4301	28.6153	26.1017	24.4761	24.3032	9	9	2.77265	2.93726	KRI1
1521	32.7222	30.7878	32.5621	30.7409	30.3988	30.3579	33.1151	31.3909	30.5457	30.6689	29.4529	33	25	1.05538	2.03049	53.5737	0.352113	0.754559	HNRNPL	1937	32.1057	32.2347	31.9485	30.1128	29.4051	29.9735	32.2627	32.171	30.1664	28.8199	30.7711	10	10	3.21253	2.26582	RPL31
1744	32.6297	31.9276	32.6951	31.1638	31.1014	31.0266	33.0223	31.9575	31.1152	30.5032	31.0432	24	24	1.37836	1.6027	53.0183	0.338028	0.746737	RPS5	451	28.4098	29.0402	27.9638	26.0273	26.1891	25.3301	28.4157	28.2871	25.2557	26.1513	26.2149	11	11	2.51869	2.62242	PELP1
974	29.567	28.4883	29.2847	25.7962	26.2265	27.228	29.8945	28.0796	26.9268	24.0289	23.1698	14	11	1.11287	4.27856	52.3763	0.15493	0.737694	IGF2BP2	1581	32.3721	31.8875	32.4472	30.9582	31.4229	30.7998	32.6831	32.3178	31.2118	31.0385	31.7843	31	31	1.99358	1.17534	RPS3
2817	28.0238	26.6044	27.4456	23.1575	23.2617	24.0113	29.4292	26.9845	25.3664	25.4873	24.2108	13	13	1.24901	3.18533	51.7207	0.183099	0.728461	FAM120A	2025	29.1255	29.503	29.3716	27.0806	27.5481	27.1516	29.2267	29.063	27.6012	23.8123	23.7228	10	10	3.46321	2.07325	SLC25A11
2937	31.543	31.0426	30.6316	29.3823	28.1486	29.4403	30.533	31.1092	29.1271	27.8959	29.7504	26	25	1.08691	1.89661	51.536	0.352113	0.725859	THRAP3	2243	27.0691	29.7779	27.8733	23.5033	25.3774	24.0488	27.4102	28.2286	24.9725	24.1722	24.5129	10	10	1.80036	3.93029	GLYR1
1882	32.0021	32.8691	32.0972	30.5426	30.2012	30.8394	32.0426	32.7937	29.7083	30.3329	30.7311	14	14	1.70006	2.16072	51.427	0.197183	0.724324	RPL27	2327	31.1012	29.4883	30.828	28.8623	28.0464	28.5943	31.0676	29.5038	28.8193	28.8669	28.95	24	22	1.62881	1.97147	LARP1
1581	32.3721	31.8875	32.4472	30.9582	31.4229	30.7998	32.6831	32.3178	31.2118	31.0385	31.7843	31	31	1.43389	1.15559	51.3667	0.43662	0.723474	RPS3	1671	29.3309	30.7397	28.9414	27.287	24.2938	27.6636	28.8619	29.4471	28.041	23.1746	28.7551	17	17	1.27498	3.25584	RFC1
1597	32.5493	31.2858	31.8614	31.115	31.1654	30.7738	32.0648	31.8246	30.7007	30.4191	30.5986	14	14	2.65589	1.37189	51.0103	0.197183	0.718455	RPS12	2640	26.768	27.7623	26.4972	23.4406	23.825	22.7374	23.9052	23.0184	24.3573	23.0627	24.9524	7	7	2.74092	3.67483	TRIM56
2257	27.0151	28.0004	27.2654	23.6718	25.7402	24.1749	27.2643	28.3002	23.9308	22.8783	24.7168	7	7	1.81197	3.94024	49.9772	0.0985915	0.703904	NOM1	1744	32.6297	31.9276	32.6951	31.1638	31.1014	31.0266	33.0223	31.9575	31.1152	30.5032	31.0432	24	24	2.21704	1.32021	RPS5
2069	30.5934	30.3687	30.4129	28.7438	29.1711	28.3227	30.8418	30.0165	28.6386	28.7604	28.726	15	15	1.93386	1.72086	49.9185	0.211268	0.703078	ILF2	1928	32.259	30.9207	31.8462	29.6279	29.6214	29.4412	32.3256	31.8743	30.07	29.9541	29.9134	15	15	2.20807	2.1118	RPS25
619	30.8389	31.0565	31.0787	28.9532	28.8838	29.0037	31.1649	31.2873	29.1562	29.3025	29.7096	11	11	2.45166	1.83665	49.5311	0.15493	0.697621	RPS24	1998	28.1566	28.0984	28.2522	23.2882	25.063	23.2208	28.2379	28.0633	23.5878	25.1716	22.396	7	6	2.68897	4.31172	RBM10
242	27.3115	28.7898	26.9855	23.5175	24.1095	25.4091	27.3763	28.2176	24.1309	25.5596	23.7703	9	9	1.63248	3.31003	48.632	0.126761	0.684958	NVL	2625	28.7174	29.4214	28.4154	24.7011	26.2773	26.2179	28.4005	27.8295	25.1032	27.1139	23.6523	10	10	2.19683	3.11928	GRWD1
1902	32.7041	32.8181	32.8102	29.7482	30.5025	29.8476	32.409	31.5687	30.2284	28.7781	28.0983	12	12	1.37136	2.9539	48.6104	0.169014	0.684654	RPS23	2696	28.9726	29.1187	28.7417	27.7244	27.298	27.0013	29.0576	29.6092	27.5387	27.5534	27.7368	16	16	2.60464	1.6031	XRN2
2017	28.0005	30.1185	28.589	25.9326	25.3742	26.4544	27.9238	28.2432	26.2157	26.1378	24.2435	15	15	1.25071	2.55118	47.8619	0.211268	0.674111	EXOSC10	2069	30.5934	30.3687	30.4129	28.7438	29.1711	28.3227	30.8418	30.0165	28.6386	28.7604	28.726	15	15	2.5959	1.71243	ILF2
2193	27.024	28.1226	26.7701	24.3111	23.8427	23.2964	26.6009	26.2334	23.2279	24.0341	23.1118	7	7	2.29584	2.95923	47.5576	0.0985915	0.669825	KIAA0020	1927	31.6962	31.2052	32.0956	28.9267	29.4715	29.047	31.922	29.609	29.8603	27.9825	29.4931	9	9	2.9247	2.51729	RPS15
1887	29.3902	29.5849	30.0726	28.0947	26.7195	27.2105	29.8755	29.7612	28.6001	22.8997	23.4361	11	11	0.882122	4.83974	46.9617	0.15493	0.661432	RPL37	349	26.1192	27.6011	26.762	23.1733	23.7793	22.7532	26.1273	24.0229	23.7692	24.547	23.2306	8	7	2.63058	3.59218	PDS5B
2336	25.9662	26.7559	26.2104	23.9397	24.0191	23.3111	26.3603	26.5357	24.0344	23.7486	24.153	6	6	3.16408	2.46938	46.8798	0.084507	0.660279	NFXL1	2912	30.5928	29.5787	30.036	28.2038	28.6317	28.6201	30.9485	29.4632	28.4996	29.1856	29.1047	20	20	2.0852	1.58398	C14orf166
2408	28.4052	29.6863	28.284	26.8521	26.3729	26.5316	28.4405	29.0938	26.628	26.1549	26.8304	10	10	2.08868	2.22937	46.5645	0.140845	0.655837	FTSJ3	720	28.1708	29.2234	28.0801	26.1593	22.9662	25.4385	28.5095	29.5494	25.9728	23.5276	23.5499	11	11	1.61043	3.63676	TBL2
2632	26.5172	27.8032	26.5633	23.5115	23.0657	24.8686	26.4467	27.6221	23.5161	24.0909	24.0389	7	7	2.09839	3.15243	46.3051	0.0985915	0.652185	C7orf50	2193	27.024	28.1226	26.7701	24.3111	23.8427	23.2964	26.6009	26.2334	23.2279	24.0341	23.1118	7	7	2.62767	3.48886	KIAA0020
2004	29.1134	28.4139	28.3473	25.8965	25.6634	24.3073	29.0173	27.4336	25.75	25.3752	24.309	11	10	1.49341	3.08067	46.007	0.140845	0.647985	PURA	974	29.567	28.4883	29.2847	25.7962	26.2265	27.228	29.8945	28.0796	26.9268	24.0289	23.1698	14	11	2.14322	2.69642	IGF2BP2
2095	33.8513	31.5254	33.6865	31.4107	31.2179	31.0075	33.7394	31.8762	30.7644	31.2727	31.1878	33	26	1.01643	1.73283	45.7939	0.366197	0.644985	G3BP1	1036	31.3428	31.1247	30.9542	30.1512	30.3782	29.9732	31.5141	30.1883	30.1094	29.6492	30.2502	28	27	2.4083	0.973001	ILF3
2661	29.8021	30.5221	29.3763	27.979	27.4613	27.5162	29.8144	30.1296	28.8658	26.9271	26.5882	16	16	1.13934	2.51169	45.7867	0.225352	0.644883	GNL3	2870	27.9578	26.7817	27.626	22.5128	23.9563	23.9129	27.674	27.0565	23.4085	22.4413	23.7371	6	6	2.60672	3.99453	HERC5
2556	25.9878	27.6771	26.399	23.4083	24.3175	23.957	26.8254	27.3267	24.5093	24.6699	23.9828	7	7	2.42578	2.68875	45.6563	0.0985915	0.643046	TOE1	2821	26.899	28.1223	26.7709	24.1344	23.8159	24.0873	27.6371	27.837	24.6564	23.7473	22.825	7	7	2.7402	3.2515	GLTSCR2
1929	32.0432	32.3364	32.3728	28.7454	28.9446	28.497	32.7334	32.7289	28.8751	27.5835	29.9764	7	7	1.65978	3.91953	45.5389	0.0985915	0.641392	RPS26;RPS26P11	840	27.0677	28.8517	26.8953	24.9218	24.8523	25.6382	26.2437	28.0696	25.4811	23.4155	25.1449	15	15	1.66641	2.46749	POLR1B
1012	29.1433	28.7161	28.27	23.4922	27.0797	22.2941	28.4579	29.3031	26.8011	26.9239	23.4339	16	16	0.895279	3.16086	45.2776	0.225352	0.637713	NKRF	1411	35.1086	35.3742	34.8383	32.2846	31.8906	32.0819	35.6254	30.9976	32.2533	32.1532	31.4837	6	5	4.02087	3.02134	RPLP1
2952	29.4052	28.1672	28.6299	23.4559	23.0202	23.5573	28.8084	27.9504	25.3813	25.4511	23.4517	8	8	1.55309	3.61803	44.9529	0.112676	0.63314	NOP16	1025	29.3166	27.6174	29.077	26.76	24.9936	26.3391	29.8534	23.9892	26.3267	26.5411	25.5364	15	14	1.60752	2.63946	LARP4
742	30.875	28.0131	29.5526	25.7187	24.2762	26.3089	31.3868	29.2878	24.7237	23.5	27.455	8	7	1.24136	5.11104	44.4125	0.0985915	0.625529	FAM98A	2466	29.44	30.4422	28.6426	26.8637	27.2933	25.8261	29.7321	23.3518	26.2783	27.1235	27.6366	11	11	1.86159	2.84724	BRIX1
1197	28.5779	27.9791	28.1199	25.7792	26.8346	26.4794	28.3805	27.7669	26.0583	25.3687	26.6202	14	14	1.54028	2.058	44.3785	0.197183	0.62505	U2SURP	2596	29.0324	30.0276	28.7968	26.8502	26.1228	27.1128	28.611	29.88	26.6835	23.3516	26.8902	12	10	2.24528	2.59036	SRPK1
2766	27.3865	28.8646	22.5063	24.7203	26.0466	26.2581	29.0393	29.7352	24.217	24.361	23.2042	3	3	2.69375	5.45991	44.1229	0.0422535	0.621449	NOP10	2725	27.8721	28.1984	27.2552	24.1019	25.2933	23.5647	27.7597	24.6649	22.722	23.6405	24.6268	7	7	2.39727	3.4553	DHX33
2746	28.253	29.2348	28.0581	23.8983	23.632	24.0782	27.6053	26.9662	24.2658	22.1521	23.9717	7	7	1.6395	3.82259	43.8698	0.0985915	0.617885	NMNAT1	2897	26.8623	28.1642	26.9683	24.2805	23.706	23.3901	26.7103	24.2579	24.21	24.1302	22.9844	6	6	2.70327	3.5394	DIMT1
1760	27.3399	27.8727	27.2885	24.7621	26.288	22.8162	28.6571	28.1719	23.9557	23.0401	23.0489	3	3	2.87604	5.06626	43.7123	0.0422535	0.615666	PTDSS1	2174	26.7327	27.2493	26.6074	24.2707	23.8832	24.5912	26.1634	22.7244	24.2435	24.0515	23.7037	7	7	3.11337	2.61478	RRS1
1998	28.1566	28.0984	28.2522	23.2882	25.063	23.2208	28.2379	28.0633	23.5878	25.1716	22.396	7	6	1.62545	4.4321	43.2248	0.084507	0.608801	RBM10	1197	28.5779	27.9791	28.1199	25.7792	26.8346	26.4794	28.3805	27.7669	26.0583	25.3687	26.6202	14	14	2.18189	1.86121	U2SURP
2269	28.7587	29.7827	28.526	26.0801	26.8034	26.5569	28.2743	29.2626	26.6899	26.0119	25.7511	9	9	1.83019	2.61744	43.1137	0.126761	0.607235	EXOSC6	242	27.3115	28.7898	26.9855	23.5175	24.1095	25.4091	27.3763	28.2176	24.1309	25.5596	23.7703	9	9	1.88217	3.35025	NVL
2025	29.1255	29.503	29.3716	27.0806	27.5481	27.1516	29.2267	29.063	27.6012	23.8123	23.7228	10	10	1.05031	4.09936	43.0562	0.140845	0.606425	SLC25A11	1882	32.0021	32.8691	32.0972	30.5426	30.2012	30.8394	32.0426	32.7937	29.7083	30.3329	30.7311	14	14	2.25279	1.79506	RPL27
1544	26.9949	28.1011	27.8165	24.5398	25.8616	26.0366	28.2276	27.6253	25.816	24.1878	23.9401	8	8	1.59176	3.27845	41.748	0.112676	0.588	SON	2146	29.461	29.9589	29.2208	28.0065	27.5187	27.7692	29.4629	23.9019	28.3699	27.7318	28.7331	12	12	2.63114	1.78209	RBM39
1859	28.5731	30.2968	29.3654	26.4856	27.4453	26.7052	29.1075	30.41	26.8375	24.0383	23.2307	6	6	1.36854	5.05665	41.5213	0.084507	0.584807	SEC61B	1887	29.3902	29.5849	30.0726	28.0947	26.7195	27.2105	29.8755	29.7612	28.6001	22.8997	23.4361	11	11	2.18442	2.34105	RPL37
2796	29.19	30.9285	29.6006	28.0036	27.4965	27.2058	30.4882	31.3727	27.986	27.6212	23.1792	45	9	0.982462	4.66828	41.2777	0.126761	0.581375	ATAD3A	2053	29.4286	29.9931	29.4297	27.6479	28.4854	27.8721	29.2482	29.9441	28.2224	27.9643	28.3273	16	16	2.17416	1.61535	NSUN2
2563	28.8897	27.8134	28.7791	26.6306	23.8396	26.3109	28.7461	27.5208	25.4518	23.0161	26.1494	12	12	1.05403	3.26097	41.2459	0.169014	0.580929	RBM17	419	28.516	29.2262	28.4924	23.1449	25.2971	26.2511	28.9159	28.8705	25.8919	24.3191	24.1255	8	8	1.81071	3.84716	PPAN-P2RY11;PPAN
2239	26.8011	26.4284	27.0902	23.7153	24.6892	23.9204	28.7391	27.6103	22.6571	24.1818	23.4949	4	4	2.16546	4.73012	40.9715	0.056338	0.577064	LSM12	95	31.9062	30.7975	31.748	30.5204	30.1728	30.1928	32.0597	31.8847	30.1388	30.5282	29.6634	31	31	1.50937	1.18856	MATR3
487	28.6713	30.0951	28.7534	26.9301	27.121	26.3062	28.6311	29.7018	26.5547	26.6625	27.2841	10	10	1.74178	2.33269	40.6302	0.140845	0.572256	RFC4	2092	29.7096	30.2364	29.6015	28.0963	27.6198	27.6122	30.067	30.5435	28.0013	28.0645	28.6706	12	9	2.91666	2.07306	SRSF6
2053	29.4286	29.9931	29.4297	27.6479	28.4854	27.8721	29.2482	29.9441	28.2224	27.9643	28.3273	16	16	1.77418	1.4248	40.4458	0.225352	0.569659	NSUN2	2492	28.7288	29.4877	28.6614	26.8636	26.1833	26.8507	29.3757	31.2175	24.2228	27.1658	28.27	9	9	2.58775	2.32678	H1FX
2278	26.4144	27.2497	26.0871	23.9777	23.881	23.3467	26.747	27.8356	24.5842	23.4776	23.6461	6	6	1.95563	3.38872	39.7626	0.084507	0.560036	C9orf114	2269	28.7587	29.7827	28.526	26.0801	26.8034	26.5569	28.2743	29.2626	26.6899	26.0119	25.7511	9	9	2.34917	2.54234	EXOSC6
2437	27.7435	28.1853	26.9209	24.6581	24.4717	24.9082	27.4301	28.6153	26.1017	24.4761	24.3032	9	9	1.42073	3.06238	39.1573	0.126761	0.551511	KRI1	2326	26.7268	26.5942	26.4015	23.2201	23.0972	24.6915	26.3624	24.1323	22.5022	23.1305	25.2622	8	8	2.29526	2.90456	WDR59
478	28.6905	29.3297	28.1258	25.8733	26.1848	26.0712	27.8879	28.1505	26.4705	26.5388	25.5426	13	13	1.63727	1.83526	39.0626	0.183099	0.550178	DDX56	2560	31.2975	31.496	30.8019	30.1813	29.6939	29.9828	31.1719	31.8596	30.9058	29.6691	29.3863	20	20	2.11879	1.24578	PGAM5
1661	32.1684	32.9652	31.9467	30.1333	30.5237	30.2804	32.1419	31.6934	30.3914	30.2857	31.2245	24	24	1.26319	1.28381	38.921	0.338028	0.548183	RPL9	2095	33.8513	31.5254	33.6865	31.4107	31.2179	31.0075	33.7394	31.8762	30.7644	31.2727	31.1878	33	26	1.12184	1.80898	G3BP1
2092	29.7096	30.2364	29.6015	28.0963	27.6198	27.6122	30.067	30.5435	28.0013	28.0645	28.6706	12	9	2.08976	2.05982	38.7409	0.126761	0.545646	SRSF6	2962	27.2597	28.7444	27.5814	23.7415	23.83	26.0357	27.1026	28.3486	25.6635	24.0969	26.9928	9	9	1.71858	3.32615	NOC2L
1905	32.3835	32.7071	32.2232	30.5525	31.2046	30.572	32.1029	33.0677	30.5625	31.2476	31.3976	20	20	1.2728	1.51605	38.5928	0.28169	0.543561	RPS13	1646	26.1493	26.4808	26.4852	23.625	23.2118	23.8825	24.3842	23.868	26.4818	24.6519	22.4147	5	5	3.621	2.79866	NMT1
1609	31.0452	30.8202	31.395	30.0001	30.2313	29.6868	31.7434	31.209	30.4034	30.2187	30.5968	21	21	1.65843	1.06989	37.2609	0.295775	0.524802	PTBP1	742	30.875	28.0131	29.5526	25.7187	24.2762	26.3089	31.3868	29.2878	24.7237	23.5	27.455	8	7	1.77465	4.04563	FAM98A
1978	23.5316	27.9187	26.951	24.4367	25.4462	23.4887	26.8419	27.2698	24.0831	24.586	23.9348	7	5	2.60771	2.8546	37.2197	0.0704225	0.524222	SRPK2	817	27.1915	27.2106	27.0007	23.4673	23.8739	23.4841	26.8427	23.5836	24.0589	26.651	25.4316	3	3	4.7259	3.52582	TRMT112
685	27.3029	28.5636	26.8368	26.0542	26.6471	25.7618	26.416	28.6511	25.9809	22.8122	23.4962	14	11	0.977758	3.43705	36.9666	0.15493	0.520657	KIF2A	1449	31.1328	31.0053	31.4708	29.9636	30.079	30.1016	32.2786	30.6398	29.9821	29.7551	30.7206	15	15	2.86739	1.15487	RPS17;RPS17L
1851	26.94	26.5114	26.8322	26.47	23.2384	26.7529	27.0343	26.7819	23.5254	24.1623	24.8322	7	7	1.92987	2.73484	36.9451	0.0985915	0.520353	GEMIN4	2563	28.8897	27.8134	28.7791	26.6306	23.8396	26.3109	28.7461	27.5208	25.4518	23.0161	26.1494	12	12	1.42686	2.90036	RBM17
1092	30.867	31.018	30.5636	30.3067	29.7786	30.3121	31.1967	31.6963	30.1509	30.1788	30.7686	36	25	1.36499	1.08042	36.869	0.352113	0.519281	DDX17	2429	26.9566	27.2165	26.9292	23.9148	22.6512	22.7237	26.9704	25.0774	22.9871	24.3576	24.7531	4	4	3.14304	3.93755	RPP25L
840	27.0677	28.8517	26.8953	24.9218	24.8523	25.6382	26.2437	28.0696	25.4811	23.4155	25.1449	15	15	0.984262	2.47617	36.558	0.211268	0.514902	POLR1B	1609	31.0452	30.8202	31.395	30.0001	30.2313	29.6868	31.7434	31.209	30.4034	30.2187	30.5968	21	21	2.07734	1.11404	PTBP1
2834	25.502	27.0933	25.4041	23.8707	24.3866	24.3663	26.379	27.7974	25.1128	23.772	24.1338	9	9	1.47018	2.74865	36.3691	0.126761	0.51224	USP36	1179	31.518	31.5754	31.1553	30.9174	30.6304	30.4394	31.6485	31.7952	30.5562	30.8286	31.0014	37	36	1.77073	0.753864	DDX3X;DDX3Y
2596	29.0324	30.0276	28.7968	26.8502	26.1228	27.1128	28.611	29.88	26.6835	23.3516	26.8902	12	10	0.986413	3.60372	35.5476	0.140845	0.500671	SRPK1	487	28.6713	30.0951	28.7534	26.9301	27.121	26.3062	28.6311	29.7018	26.5547	26.6625	27.2841	10	10	1.98712	2.38748	RFC4
1906	33.2891	33.5605	33.032	31.3758	31.6967	31.4033	33.4521	33.2094	31.503	32.2481	32.5385	23	23	1.24709	1.2342	35.4006	0.323944	0.4986	RPS11	2911	27.8195	28.009	27.6148	24.8363	23.8624	23.6527	27.3358	23.5558	24.4201	24.2672	23.7131	4	4	3.19554	3.69729	NIP7
2113	28.2962	28.9474	28.1876	26.8241	27.5875	28.5746	28.5208	29.0988	27.2973	23.7253	24.587	9	9	1.08179	3.60658	35.1141	0.126761	0.494565	PWP1	395	27.8306	28.5104	27.4927	26.413	25.6143	26.2065	26.5603	26.9988	26.1485	25.878	26.6444	12	12	2.08546	1.86663	POLR1A
2123	27.1427	28.6625	26.8779	25.8861	25.7977	24.9277	27.1114	28.2584	23.4729	24.357	25.9562	9	9	1.23792	3.08951	34.4212	0.126761	0.484805	EXOSC2	1409	33.2914	33.7458	33.455	31.8462	32.4326	31.891	33.5379	34.2198	32.0876	31.6443	31.2438	33	13	2.47583	1.44086	SLC25A5
1899	32.8631	31.2734	32.5276	30.89	31.0243	30.4934	32.7819	31.9068	30.3869	31.1797	31.0905	18	18	1.29833	1.45861	34.0878	0.253521	0.480109	RPS16	2278	26.4144	27.2497	26.0871	23.9777	23.881	23.3467	26.747	27.8356	24.5842	23.4776	23.6461	6	6	2.69589	2.84861	C9orf114
2708	26.7724	27.7213	26.7943	23.8881	23.3572	24.3227	26.8113	27.5483	23.7837	24.5166	23.2394	5	5	2.04272	3.33326	34.0445	0.0704225	0.4795	ZFP106	2101	28.6564	29.0248	28.5524	27.5604	27.3387	27.4277	28.4417	28.8915	27.2362	27.3762	27.7223	12	12	2.93665	1.30231	SF3B2
1711	30.4509	29.6923	30.475	29.5371	30.1623	29.9502	31.2734	30.0625	29.7835	29.3796	29.4099	29	29	1.00873	1.14363	33.4548	0.408451	0.471194	IARS	2708	26.7724	27.7213	26.7943	23.8881	23.3572	24.3227	26.8113	27.5483	23.7837	24.5166	23.2394	5	5	2.82127	3.23999	ZFP106
2142	24.5218	26.9228	23.1052	23.0938	24.0768	24.2769	26.3725	27.7225	22.8067	24.0607	23.5437	5	5	1.85885	3.57713	33.2468	0.0704225	0.468265	TCEB3	1697	32.5277	31.584	32.4198	31.0127	31.0416	30.5783	33.0335	32.1246	30.5608	31.5188	31.5197	20	20	1.75381	1.29966	RPS19
1841	29.1494	30.2141	28.7313	27.9886	23.7061	28.1252	29.3393	30.023	23.0906	24.6839	28.5534	9	9	0.859894	4.23854	32.8022	0.126761	0.462003	NHP2L1	2936	26.6411	30.2693	27.0755	25.8797	24.7262	25.0826	28.1084	28.707	23.9371	25.0955	24.995	15	15	1.08942	2.76581	LEMD3
2492	28.7288	29.4877	28.6614	26.8636	26.1833	26.8507	29.3757	31.2175	24.2228	27.1658	28.27	9	9	0.937615	3.74377	31.5919	0.126761	0.444957	H1FX	2542	27.444	27.2633	26.8247	23.5179	25.3089	23.2651	27.1763	23.6243	24.4956	23.5777	23.5112	7	7	2.0322	3.14672	SEH1L
2327	31.1012	29.4883	30.828	28.8623	28.0464	28.5943	31.0676	29.5038	28.8193	28.8669	28.95	24	22	1.02043	1.40693	31.5848	0.309859	0.444856	LARP1	2408	28.4052	29.6863	28.284	26.8521	26.3729	26.5316	28.4405	29.0938	26.628	26.1549	26.8304	10	10	2.02855	2.2063	FTSJ3
1879	32.2014	32.8841	32.2561	30.3681	30.563	29.9596	32.6985	32.853	30.3969	29.566	28.9926	23	5	2.01241	3.12392	31.4331	0.0704225	0.44272	RPL26	2406	26.6946	27.7222	26.3037	23.6989	23.8718	23.3358	26.3018	23.8364	24.078	23.622	22.7316	5	5	2.71514	3.2713	DHX37
1898	31.2673	31.9681	31.5578	29.8372	30.1341	29.4412	31.658	31.7637	29.7119	29.8071	30.4376	17	9	1.99514	1.72535	30.9808	0.126761	0.43635	RPS15A	2557	26.8209	27.9475	26.5985	25.6033	24.1867	23.7868	26.1694	23.0965	25.0175	26.3275	23.1028	10	10	1.70225	2.5967	DDX27
2789	29.2683	26.172	28.5406	24.5659	25.0857	23.2036	29.6489	25.9463	25.2202	25.111	25.7572	17	17	0.741755	2.43483	30.7029	0.239437	0.432435	ZCCHC3	1223	31.2074	30.4907	30.7059	29.5519	29.6434	29.1327	31.0825	29.1532	29.2888	29.417	29.3836	23	15	2.16877	1.35864	HNRNPR
612	29.3478	29.1562	28.8503	26.9414	26.1713	26.3519	28.2452	27.839	27.0886	26.233	25.2013	15	15	1.09206	1.86783	30.5968	0.211268	0.430941	ADAR	2063	26.1324	26.9898	26.3328	23.1779	24.5258	23.6702	25.8545	23.9418	24.4891	23.8705	23.6953	7	7	2.33384	2.69365	GTF3C1
2560	31.2975	31.496	30.8019	30.1813	29.6939	29.9828	31.1719	31.8596	30.9058	29.6691	29.3863	20	20	0.992847	1.52866	30.3545	0.28169	0.427528	PGAM5	2632	26.5172	27.8032	26.5633	23.5115	23.0657	24.8686	26.4467	27.6221	23.5161	24.0909	24.0389	7	7	1.99288	3.14594	C7orf50
1697	32.5277	31.584	32.4198	31.0127	31.0416	30.5783	33.0335	32.1246	30.5608	31.5188	31.5197	20	20	1.08901	1.37927	30.0407	0.28169	0.423109	RPS19	2336	25.9662	26.7559	26.2104	23.9397	24.0191	23.3111	26.3603	26.5357	24.0344	23.7486	24.153	6	6	2.85646	2.55421	NFXL1
2155	27.1452	28.0045	27.6007	27.0966	27.2845	27.061	27.0655	28.4617	24.956	23.6217	26.7929	13	13	0.871639	2.64008	29.9156	0.183099	0.421346	SMC1A	476	27.7193	29.9818	27.8218	25.5301	26.7535	25.5417	27.9086	29.5111	26.5676	23.8775	23.4876	12	12	1.4188	2.56585	RFC3
620	28.1371	27.3812	27.4164	24.6898	27.1437	24.5598	28.1305	28.2423	27.4978	23.9387	23.319	12	11	0.832086	3.26784	29.9104	0.15493	0.421273	PRRC2C	2046	29.5623	29.918	29.0444	28.19	28.0423	27.6284	29.7972	30.0462	29.1067	28.521	28.7883	14	13	2.1588	1.55466	SRSF1
1937	32.1057	32.2347	31.9485	30.1128	29.4051	29.9735	32.2627	32.171	30.1664	28.8199	30.7711	10	10	1.26759	2.29768	29.1251	0.140845	0.410212	RPL31	1903	32.91	32.2418	32.6952	31.4229	31.8435	31.4877	33.2745	32.0779	31.6095	31.5924	32.01	22	22	1.9189	1.03095	RPS18
1286	25.931	27.0261	25.6423	24.1445	25.6885	23.2432	26.492	27.4371	23.764	24.1194	23.421	4	4	2.27485	3.19638	29.0852	0.056338	0.409651	PRKRA	1745	31.1029	30.2562	31.1807	29.1434	29.2839	28.8849	31.9408	30.4636	29.3738	28.8242	30.0469	11	11	2.26627	1.74252	RPS10
437	33.106	31.7221	32.8092	30.8334	31.8942	30.748	33.2632	32.4647	30.8828	31.0964	32.1375	18	18	1.08071	1.49174	29.0186	0.253521	0.408712	RPSA;RPSAP58	1314	27.9259	28.5165	26.8748	26.0793	26.259	23.499	26.797	28.9755	24.546	24.2864	23.6551	15	15	1.15785	2.49328	PRPF6
2401	28.4672	28.5737	27.836	26.6837	27.007	25.8185	28.1571	27.9166	26.1644	26.5457	26.7858	9	9	2.06273	1.53822	28.5564	0.126761	0.402203	CHERP	1521	32.7222	30.7878	32.5621	30.7409	30.3988	30.3579	33.1151	31.3909	30.5457	30.6689	29.4529	33	25	1.13536	1.52482	HNRNPL
2529	26.9842	27.972	27.0165	25.9767	24.573	23.9223	26.4714	27.9455	23.4808	24.2077	24.3857	5	5	1.7785	3.18371	28.3111	0.0704225	0.398748	EXOSC8;DKFZp564C0482	1410	29.5945	30.3807	29.681	28.211	28.6076	28.4501	28.7876	30.6009	28.3834	28.8163	28.9389	13	13	2.22485	1.46251	EIF2S1
2601	26.1199	26.9929	25.9419	25.3435	22.9622	25.5901	26.2318	26.5699	23.6484	23.7493	22.8501	4	4	2.34001	2.98488	27.9386	0.056338	0.393501	RBM15	2876	28.3785	28.8908	28.2376	26.8962	24.097	26.1135	27.0276	28.3768	24.6892	27.1582	27.0073	10	10	1.51035	2.80012	MRTO4
322	27.661	27.8174	27.6414	26.9268	23.2232	26.9009	28.866	28.2892	26.8655	26.6303	23.3314	11	11	0.853595	2.96849	27.8728	0.15493	0.392575	ZFR	1925	32.9764	32.3227	32.6601	31.504	31.3453	31.4989	32.5312	32.0551	31.631	31.2642	31.0238	14	14	2.4496	1.20364	RPL23
600	25.3526	26.7303	26.7212	23.5442	24.0416	23.8934	26.4824	28.5169	24.1013	23.4424	22.9367	7	4	1.70966	4.00624	27.3973	0.056338	0.385877	SRSF4	2900	26.9247	29.1478	27.8787	26.8588	25.329	24.4446	26.7908	27.4177	25.3374	24.4995	24.0981	14	14	1.20077	2.43964	WDR3
2656	28.797	29.4282	28.3014	26.9523	27.2611	26.3361	28.2236	28.789	26.9016	26.5188	26.803	7	7	2.19631	1.76516	27.1379	0.0985915	0.382225	WDR18	2556	25.9878	27.6771	26.399	23.4083	24.3175	23.957	26.8254	27.3267	24.5093	24.6699	23.9828	7	7	2.08633	2.79369	TOE1
735	26.0571	26.3435	26.1517	25.0872	23.9081	23.9427	26.1114	27.5252	23.2515	23.6115	23.6258	4	4	2.04078	3.32199	27.1177	0.056338	0.38194	SFXN4	1901	31.8553	31.3471	31.7351	30.3881	30.231	30.1746	31.9585	31.9986	30.2431	30.5733	30.9903	10	10	2.94211	1.38122	RPS14
2734	26.7382	26.5938	24.1452	24.0553	23.7965	22.8231	26.5774	26.7348	23.4184	24.8115	22.7391	6	6	1.49445	2.99975	26.8979	0.084507	0.378843	TDRD3	2611	26.6578	27.2635	26.2405	23.2004	23.7155	25.667	26.0233	26.1949	25.846	25.7312	24.1887	11	11	1.45255	2.52631	POP1
1773	29.1513	30.3591	29.3543	26.5233	26.7838	27.6795	28.977	30.0642	27.5772	27.2746	26.3994	7	7	1.55136	2.43685	26.463	0.0985915	0.372719	SRP9	1285	28.188	29.4128	28.196	26.875	27.4474	27.0991	29.3499	29.5375	26.7524	27.4285	28.1261	18	18	1.53068	1.45842	SF3B1
2101	28.6564	29.0248	28.5524	27.5604	27.3387	27.4277	28.4417	28.8915	27.2362	27.3762	27.7223	12	12	1.78178	1.22175	26.1227	0.169014	0.367925	SF3B2	2970	27.7806	28.6624	27.6464	25.6117	23.0698	26.6193	27.6401	27.4956	26.3287	26.162	23.7976	11	11	1.24683	2.92951	LAS1L
2625	28.7174	29.4214	28.4154	24.7011	26.2773	26.2179	28.4005	27.8295	25.1032	27.1139	23.6523	10	10	0.918968	2.8252	25.9626	0.140845	0.365671	GRWD1	2752	27.0252	28.6702	26.5743	24.0984	23.8659	23.6592	27.1407	27.6221	24.4571	25.4204	23.3237	5	5	2.2632	3.54871	RNMTL1
1964	29.7331	29.5773	30.825	28.6915	28.0085	28.626	31.3414	30.238	29.2882	26.1457	28.1897	13	9	0.985891	2.91514	25.8661	0.126761	0.364311	YBX1	905	28.6361	29.5889	28.9515	27.7153	28.3018	26.8875	29.2134	30.0802	28.1051	27.8174	28.1169	22	21	1.34063	1.42399	DHX15
2807	29.3565	29.8451	29.0699	28.7778	28.7652	27.6723	29.9525	28.5059	27.5867	28.6492	26.3237	21	21	0.714725	1.70935	25.656	0.295775	0.361352	MIOS	1898	31.2673	31.9681	31.5578	29.8372	30.1341	29.4412	31.658	31.7637	29.7119	29.8071	30.4376	17	9	2.48344	1.79359	RPS15A
1145	26.9476	27.8073	26.1915	23.5747	24.5397	23.3305	27.148	26.5361	24.0205	23.9271	23.8239	3	3	2.92411	2.91823	25.5997	0.0422535	0.36056	CCDC137	2379	29.4329	29.5638	29.611	28.0301	27.3573	27.7061	29.0262	29.556	27.8096	27.6349	27.9393	7	7	3.09675	1.83806	ALYREF
2046	29.5623	29.918	29.0444	28.19	28.0423	27.6284	29.7972	30.0462	29.1067	28.521	28.7883	14	13	1.73977	1.11638	25.2492	0.183099	0.355622	SRSF1	1773	29.1513	30.3591	29.3543	26.5233	26.7838	27.6795	28.977	30.0642	27.5772	27.2746	26.3994	7	7	2.16504	2.62601	SRP9
2152	26.7231	28.7541	26.4818	25.3189	25.5906	25.7496	26.0754	27.3023	25.1294	25.5958	24.0921	14	14	1.01245	1.74974	24.8014	0.197183	0.349315	TRIP12	2932	29.2626	28.568	27.511	26.538	26.0194	24.2506	27.4417	27.9568	26.1827	23.0355	26.2017	9	9	1.5277	2.84449	DDX52
595	26.8298	27.5851	24.7364	26.8048	24.9506	23.5107	27.6852	27.1219	24.2126	22.7517	23.6691	3	3	2.1408	3.8591	24.7847	0.0422535	0.34908	SKP1	2402	28.1272	26.743	27.2181	24.4393	23.561	26.2672	27.8126	22.754	23.3422	24.3598	23.8395	11	11	1.36156	2.60695	SUGP2
2173	29.1957	28.4673	29.5056	28.3157	28.8558	28.3805	30.5832	29.3539	28.4945	28.6133	29.1658	21	21	0.972164	1.21072	24.7175	0.295775	0.348133	KARS	2678	28.92	29.8276	28.2825	27.3002	27.4973	27.4244	28.8465	29.0535	27.4245	27.3388	27.551	15	15	1.62189	1.60271	GTPBP4
1901	31.8553	31.3471	31.7351	30.3881	30.231	30.1746	31.9585	31.9986	30.2431	30.5733	30.9903	10	10	1.79453	1.3763	24.6982	0.140845	0.347862	RPS14	2802	26.4474	26.795	26.2248	22.4512	23.3418	22.7814	23.8112	24.4095	24.524	23.8514	24.5659	3	3	3.52615	3.63094	PAK1IP1
934	32.4381	31.3296	32.2659	31.1221	30.8479	30.9393	32.8682	31.5714	31.5982	29.5459	30.8884	23	22	0.720285	1.54235	24.4405	0.309859	0.344233	HNRNPA1;HNRNPA1L2	2796	29.19	30.9285	29.6006	28.0036	27.4965	27.2058	30.4882	31.3727	27.986	27.6212	23.1792	45	9	1.81826	2.33772	ATAD3A
2085	28.5357	28.2084	28.3514	27.7933	26.794	27.0992	29.5293	27.8274	27.1479	26.4979	24.3323	10	10	0.904618	2.68568	24.2952	0.140845	0.342186	HNRNPA0	2257	27.0151	28.0004	27.2654	23.6718	25.7402	24.1749	27.2643	28.3002	23.9308	22.8783	24.7168	7	7	1.86464	2.898	NOM1
1725	31.5233	31.9213	31.4632	29.8636	29.6767	29.4509	31.454	32.0125	29.3419	29.984	30.8661	12	12	1.15009	1.66928	23.0377	0.169014	0.324475	RPL35	2977	27.9701	29.1361	27.7577	23.6693	25.4487	26.7856	26.5545	28.0296	27.0102	26.6998	27.5027	9	9	1.394	2.98677	SUPT16H
2452	26.861	27.8332	26.4908	24.5258	26.3976	24.3644	26.5596	26.8932	23.9702	25.5579	24.2243	8	8	1.34221	2.14222	23.0024	0.112676	0.323978	THOC2	627	26.1061	26.4065	25.6255	23.2582	24.4026	23.4912	25.1641	24.2872	23.4447	25.4453	24.4608	7	7	2.29839	2.32871	ACIN1
2421	26.8797	28.1262	27.2156	23.7967	26.0276	26.944	27.1176	27.8082	24.2297	25.8993	26.0631	10	10	1.08955	2.06555	22.5051	0.140845	0.316973	ASCC3	1939	33.795	33.8667	33.7593	30.763	30.9042	30.843	33.7423	33.6127	31.4546	27.219	31.0091	22	2	6.26155	2.97028	RPL11
1533	23.9511	29.2547	28.8749	29.0523	29.2644	29.476	29.2563	29.3152	24.624	24.6351	22.7353	17	2	2.12809	5.28759	22.5049	0.028169	0.31697	HSPA6	1989	26.7132	27.1331	26.3731	24.1312	22.8537	24.2252	27.5098	27.2569	23.7619	23.278	23.6939	5	5	2.43198	3.00311	LACTB
2912	30.5928	29.5787	30.036	28.2038	28.6317	28.6201	30.9485	29.4632	28.4996	29.1856	29.1047	20	20	0.880082	1.27581	22.4564	0.28169	0.316287	C14orf166	800	28.1703	29.0428	26.7631	25.4082	25.854	23.699	28.0831	23.9717	25.8168	25.9828	24.1616	8	8	1.48993	3.005	TRMT2A
2379	29.4329	29.5638	29.611	28.0301	27.3573	27.7061	29.0262	29.556	27.8096	27.6349	27.9393	7	7	2.14342	1.49652	22.4537	0.0985915	0.31625	ALYREF	2354	28.0868	28.305	28.2606	27.0056	26.8683	26.7679	27.7529	27.8802	26.094	26.664	26.2074	7	7	3.81546	1.33687	PHF5A
2354	28.0868	28.305	28.2606	27.0056	26.8683	26.7679	27.7529	27.8802	26.094	26.664	26.2074	7	7	2.13174	1.49478	22.3053	0.0985915	0.31416	PHF5A	1708	30.0048	31.0547	30.0312	29.0524	29.4137	29.2801	29.8358	31.0022	29.3861	29.0899	29.6329	22	22	1.43469	1.11484	EIF2S3;EIF2S3L
1693	29.0381	28.4596	28.8063	28.0953	27.6373	27.7123	29.2233	28.6567	27.8835	28.019	27.9151	13	13	1.71366	1.0008	22.2954	0.183099	0.314019	RBMX;RBMXL1	1994	32.401	31.971	31.2879	30.5736	30.2672	30.5162	31.7524	31.8383	30.217	31.2091	29.7817	13	13	1.88093	1.4343	ERH
1016	25.1303	27.8872	26.4936	24.0854	23.7325	23.3752	26.1965	28.178	24.2322	24.2361	24.3697	5	5	1.53139	2.90791	22.2657	0.0704225	0.313602	SART1	2091	30.46	31.7908	29.5179	28.62	28.1761	29.1216	30.4686	32.31	28.9517	27.1889	28.6784	15	14	1.28163	1.95034	SRSF5
1653	27.6838	25.8007	27.3075	26.9713	26.1026	22.8995	28.084	27.9189	26.872	26.9325	26.6775	8	7	2.67841	1.17412	22.0134	0.0985915	0.310047	HNRNPH3	2172	27.3284	28.0025	26.9235	24.5675	25.2003	24.6566	26.4329	23.1631	25.1451	24.2195	23.5329	5	5	2.66434	2.61006	EXOSC7
2752	27.0252	28.6702	26.5743	24.0984	23.8659	23.6592	27.1407	27.6221	24.4571	25.4204	23.3237	5	5	1.46929	2.98104	21.9001	0.0704225	0.308453	RNMTL1	1068	26.946	28.4843	27.1367	23.1169	24.4814	25.3421	27.1353	23.5542	25.2758	23.354	23.3516	6	6	1.78068	3.20892	TMA16
2066	27.784	29.2472	27.5674	26.2474	26.2645	26.1364	27.5956	27.4076	23.1704	25.3595	26.2296	9	9	0.93604	2.58178	21.7499	0.126761	0.306336	GRSF1	2792	26.5774	27.5407	26.431	24.0545	23.6105	24.9454	24.932	26.2435	22.8211	23.69	24.0706	6	6	2.13914	2.64627	SPATS2L
1708	30.0048	31.0547	30.0312	29.0524	29.4137	29.2801	29.8358	31.0022	29.3861	29.0899	29.6329	22	22	0.933734	1.04934	21.5556	0.309859	0.303601	EIF2S3;EIF2S3L	594	27.0224	26.4005	27.4855	25.1969	23.0149	23.5766	27.4765	27.3788	23.8522	26.7752	23.2815	8	6	1.85947	3.04001	STAU2
254	28.7941	29.3278	28.9754	23.8404	27.4681	27.2351	28.8025	29.4183	27.8017	26.5246	26.7892	7	7	1.48031	2.07191	21.4695	0.0985915	0.302387	SEC61A1;SEC61A2	1093	26.6555	27.5225	25.9743	23.8952	22.7433	23.2068	25.6776	24.1748	23.1344	22.6281	23.4212	4	4	2.44876	3.43567	RNPS1
1123	27.8626	26.1709	27.463	25.8656	25.778	26.7334	27.0056	26.8266	24.1846	26.1847	24.0772	15	10	1.0056	2.10062	21.1238	0.140845	0.297519	EIF4G3	1555	28.3226	30.371	28.6552	27.0452	27.6668	27.4874	28.2617	26.6748	27.1326	26.3251	26.6914	16	16	1.22003	1.71647	EIF2S2
2698	28.1219	29.5815	27.5978	26.2282	26.5785	26.2302	26.9922	28.9781	26.369	25.2554	25.8349	9	9	1.07667	2.16539	20.9827	0.126761	0.295531	DDX47	1899	32.8631	31.2734	32.5276	30.89	31.0243	30.4934	32.7819	31.9068	30.3869	31.1797	31.0905	18	18	1.30507	1.41879	RPS16
1958	30.9448	30.0285	30.8343	28.6231	29.4879	28.6782	31.7872	30.3831	28.8805	29.0699	29.5098	8	8	1.35723	1.93176	20.9748	0.112676	0.29542	RPS21	2808	27.258	27.2517	27.0028	25.9104	23.0223	24.8618	27.5644	27.1962	23.9965	24.4455	24.8798	9	9	1.41263	2.57267	TEX10
1745	31.1029	30.2562	31.1807	29.1434	29.2839	28.8849	31.9408	30.4636	29.3738	28.8242	30.0469	11	11	1.05668	1.78725	20.7741	0.15493	0.292593	RPS10	2709	25.3091	26.8235	26.1085	23.2124	24.02	23.3928	23.5664	27.7314	25.0691	25.0329	23.2811	6	6	2.14545	2.53864	PNN
2970	27.7806	28.6624	27.6464	25.6117	23.0698	26.6193	27.6401	27.4956	26.3287	26.162	23.7976	11	11	0.866051	2.13841	20.3717	0.15493	0.286926	LAS1L	2184	32.0919	31.3593	31.4483	31.1707	30.3448	30.524	31.417	30.859	30.6322	30.5115	30.7461	30	26	1.3101	0.953354	NONO
2798	28.9445	29.4312	28.74	23.3921	27.1917	27.4442	27.3666	28.481	26.8208	25.2042	24.0654	8	8	0.979476	2.56034	20.0623	0.112676	0.282568	DDX18	2008	32.0046	31.6384	31.7263	31.3781	31.2596	31.1848	31.7123	31.2047	31.4803	31.6361	31.1309	34	34	1.84989	0.51561	HNRNPU
1994	32.401	31.971	31.2879	30.5736	30.2672	30.5162	31.7524	31.8383	30.217	31.2091	29.7817	13	13	1.07594	1.39279	19.4813	0.183099	0.274385	ERH	2450	27.1164	27.7379	26.9312	24.2857	25.5218	24.9234	26.549	27.2854	26.217	24.2759	26.3392	6	6	2.25618	2.35157	CMAS
881	27.2657	28.0925	26.4023	26.9353	23.6416	26.4284	27.0958	27.9464	26.2024	25.5996	25.6308	7	7	1.61308	1.71021	19.311	0.0985915	0.271985	CEBPZ	934	32.4381	31.3296	32.2659	31.1221	30.8479	30.9393	32.8682	31.5714	31.5982	29.5459	30.8884	23	22	1.37452	1.04143	HNRNPA1;HNRNPA1L2
1671	29.3309	30.7397	28.9414	27.287	24.2938	27.6636	28.8619	29.4471	28.041	23.1746	28.7551	17	17	0.453079	2.49759	19.2373	0.239437	0.270948	RFC1	2112	27.1227	27.2789	26.8005	23.7936	24.0173	22.6861	26.7881	24.3109	23.8178	23.7429	25.8437	3	3	2.91975	3.56835	KRR1
2068	28.4394	27.2588	28.4379	27.301	27.1238	27.2026	29.567	27.5258	27.081	23.6658	26.5356	9	9	0.761711	2.78562	19.0965	0.126761	0.268965	AIMP1	1806	30.2798	28.6144	29.4093	28.1657	27.6854	27.8007	29.7405	26.995	28.313	28.237	27.3114	15	14	1.43563	1.55057	HNRNPA3
2381	26.5107	27.4396	26.27	25.137	25.854	24.7768	26.5051	26.3353	24.0862	24.6911	24.8641	5	5	2.03763	1.87309	19.0833	0.0704225	0.268779	THOC6	2060	27.7	26.8823	27.7507	26.1163	26.1547	24.2796	27.6162	26.6465	26.5616	26.2314	26.8666	12	12	1.32721	1.92743	CPSF1
2590	28.6857	28.1765	27.9068	26.1011	26.9554	23.9819	27.5844	25.0635	23.6588	23.8399	24.4232	9	8	1.01224	2.35	19.0302	0.112676	0.268031	PURB	2810	29.2042	28.7756	28.3489	26.7946	26.5411	26.6946	28.1103	22.8581	26.5061	27.158	23.4155	5	5	2.90838	2.09945	GAR1
1925	32.9764	32.3227	32.6601	31.504	31.3453	31.4989	32.5312	32.0551	31.631	31.2642	31.0238	14	14	1.37731	0.986835	19.0285	0.197183	0.268007	RPL23	2066	27.784	29.2472	27.5674	26.2474	26.2645	26.1364	27.5956	27.4076	23.1704	25.3595	26.2296	9	9	1.69972	1.98345	GRSF1
2932	29.2626	28.568	27.511	26.538	26.0194	24.2506	27.4417	27.9568	26.1827	23.0355	26.2017	9	9	0.798673	2.55923	18.3959	0.126761	0.259097	DDX52	2401	28.4672	28.5737	27.836	26.6837	27.007	25.8185	28.1571	27.9166	26.1644	26.5457	26.7858	9	9	1.87411	1.78924	CHERP
2023	34.0314	34.46	33.8191	32.0955	31.9242	31.7791	34.2859	34.6833	31.8336	31.8093	31.7029	29	2	3.37011	2.7027	18.2168	0.028169	0.256574	RPL6	1879	32.2014	32.8841	32.2561	30.3681	30.563	29.9596	32.6985	32.853	30.3969	29.566	28.9926	23	5	2.79848	2.15031	RPL26
579	28.0241	28.9953	27.625	25.7093	24.7254	25.429	27.5183	28.3167	25.8894	25.6377	25.9817	4	4	2.1098	2.08126	17.5641	0.056338	0.247382	EXOSC9	1670	28.0743	29.0822	26.729	26.5332	24.1437	23.4478	26.8316	27.7696	23.9471	26.5782	24.9959	7	7	1.31731	3.2536	RFC2
1931	31.5893	30.8965	31.2928	29.3212	29.8161	29.3856	31.1912	30.9607	29.5213	29.6456	29.3228	4	4	2.749	1.57934	17.3664	0.056338	0.244598	FAU	756	26.0836	26.9125	26.8382	24.0042	24.3637	23.8618	27.0599	23.2386	25.0648	23.7811	24.2429	4	4	2.9466	2.53487	SLC25A22;SLC25A18
1903	32.91	32.2418	32.6952	31.4229	31.8435	31.4877	33.2745	32.0779	31.6095	31.5924	32.01	22	22	0.838291	0.938894	17.3155	0.309859	0.24388	RPS18	2698	28.1219	29.5815	27.5978	26.2282	26.5785	26.2302	26.9922	28.9781	26.369	25.2554	25.8349	9	9	1.58515	2.08812	DDX47
342	30.4885	30.9085	30.1756	28.2244	28.0429	27.76	30.9489	27.6897	28.2077	26.216	27.8303	16	16	0.551897	1.90127	16.7889	0.225352	0.236463	HNRNPUL1	2239	26.8011	26.4284	27.0902	23.7153	24.6892	23.9204	28.7391	27.6103	22.6571	24.1818	23.4949	4	4	2.78293	2.66493	LSM12
2765	28.3475	29.3654	28.3241	26.1672	26.7326	26.1278	27.8878	28.471	26.1069	26.2296	24.1611	5	5	1.24086	2.6802	16.6288	0.0704225	0.234208	EXOSC4	690	29.5413	27.4492	28.9213	25.3093	22.753	26.1425	28.0552	23.1471	24.3724	23.8459	24.3603	5	5	1.51128	3.9023	TMEM201
1811	30.3169	30.7373	30.6025	29.2366	28.9552	29.0049	31.0128	29.2591	29.0661	29.0889	28.1814	19	16	0.765327	1.35716	16.6188	0.225352	0.234067	HNRNPF	2787	26.3056	26.4664	27.3554	24.0481	25.8993	24.3516	26.3347	24.4811	25.5485	23.8788	25.6793	11	11	1.37498	1.94279	MDN1
2135	30.5105	28.8179	29.8709	29.4598	28.7048	29.1784	30.3821	29.8891	29.3072	29.3755	29.6728	20	20	1.21189	0.683734	16.5722	0.28169	0.233411	UBAP2L	1859	28.5731	30.2968	29.3654	26.4856	27.4453	26.7052	29.1075	30.41	26.8375	24.0383	23.2307	6	6	1.92998	2.53309	SEC61B
1325	26.8411	27.5796	27.4287	26.7483	27.4371	26.3758	27.1427	27.0061	26.4433	26.5242	26.5905	13	13	2.29403	0.555079	16.5538	0.183099	0.233152	SMC2	2645	26.7806	26.5766	26.6553	23.2629	24.1989	24.4706	23.506	24.5969	24.2426	26.252	23.9281	4	4	2.72042	2.69333	RBM42
89	26.0696	27.5241	25.7809	24.5586	24.496	22.8684	26.1516	24.728	22.9252	23.9057	23.1971	6	6	1.31392	2.09711	16.5326	0.084507	0.232854	C3orf17	1544	26.9949	28.1011	27.8165	24.5398	25.8616	26.0366	28.2276	27.6253	25.816	24.1878	23.9401	8	8	1.69585	2.15817	SON
2840	25.8054	27.1082	26.1658	25.6545	24.2927	25.8992	25.9936	27.3947	23.9474	24.4848	25.1837	6	6	1.27048	2.15554	16.4314	0.084507	0.231428	RBM27	437	33.106	31.7221	32.8092	30.8334	31.8942	30.748	33.2632	32.4647	30.8828	31.0964	32.1375	18	18	1.16622	1.38726	RPSA;RPSAP58
1436	31.1226	30.2336	31.3434	30.3787	30.7511	30.8179	31.9872	30.6435	30.7252	30.6595	30.817	59	59	0.478348	0.581443	16.4098	0.830986	0.231124	EPRS	978	25.8529	27.0564	25.8762	23.8043	23.3697	24.0843	26.0681	23.6968	22.605	23.3662	24.8136	5	5	2.30031	2.50908	PRC1
306	30.7468	30.847	30.353	29.7752	29.367	29.7648	30.5276	32.0838	29.8306	29.6332	30.2185	13	12	0.968151	1.41162	16.3999	0.169014	0.230985	SRSF3	274	25.8942	26.5211	26.2759	23.6526	22.8305	24.037	26.6269	24.3026	24.7321	24.3893	23.4646	4	4	2.61482	2.72368	TRMT6
2729	26.1375	27.5228	25.9738	22.8575	24.8403	23.7255	25.7117	27.5402	23.9126	24.7451	23.7632	5	5	1.29256	2.48566	16.0644	0.0704225	0.226258	NO66	2692	27.944	28.3147	26.8065	25.7366	25.9677	23.5553	26.9235	21.8853	23.4389	24.2736	23.3705	8	8	1.36206	2.60187	REXO4
708	26.937	27.5819	26.4781	26.7798	25.5942	27.2654	26.7681	28.8476	27.0646	24.3275	22.9665	7	7	0.743522	3.02166	15.7267	0.0985915	0.221503	CKAP2	2656	28.797	29.4282	28.3014	26.9523	27.2611	26.3361	28.2236	28.789	26.9016	26.5188	26.803	7	7	2.02883	1.99239	WDR18
2792	26.5774	27.5407	26.431	24.0545	23.6105	24.9454	24.932	26.2435	22.8211	23.69	24.0706	6	6	1.24458	2.06053	15.3869	0.084507	0.216718	SPATS2L	1566	30.3873	30.6697	30.0753	29.3388	29.1745	29.3888	30.0607	31.0567	29.1053	28.0426	29.9764	12	11	2.37607	1.07673	FBL
1449	31.1328	31.0053	31.4708	29.9636	30.079	30.1016	32.2786	30.6398	29.9821	29.7551	30.7206	15	15	0.77966	1.30656	15.2801	0.211268	0.215212	RPS17;RPS17L	2152	26.7231	28.7541	26.4818	25.3189	25.5906	25.7496	26.0754	27.3023	25.1294	25.5958	24.0921	14	14	1.13581	1.76663	TRIP12
1036	31.3428	31.1247	30.9542	30.1512	30.3782	29.9732	31.5141	30.1883	30.1094	29.6492	30.2502	28	27	0.660238	0.848271	15.1216	0.380282	0.212981	ILF3	620	28.1371	27.3812	27.4164	24.6898	27.1437	24.5598	28.1305	28.2423	27.4978	23.9387	23.319	12	11	1.17066	2.18047	PRRC2C
2859	27.1697	28.1369	27.5878	27.3077	26.2298	22.5999	27.9383	28.1686	23.5932	23.8966	24.0869	94	1	3.59636	4.19459	15.0852	0.0140845	0.212468	LIMA1	2765	28.3475	29.3654	28.3241	26.1672	26.7326	26.1278	27.8878	28.471	26.1069	26.2296	24.1611	5	5	2.3883	2.33646	EXOSC4
2962	27.2597	28.7444	27.5814	23.7415	23.83	26.0357	27.1026	28.3486	25.6635	24.0969	26.9928	9	9	0.779371	2.14122	15.0193	0.126761	0.211539	NOC2L	579	28.0241	28.9953	27.625	25.7093	24.7254	25.429	27.5183	28.3167	25.8894	25.6377	25.9817	4	4	2.36786	2.92686	EXOSC9
2665	27.1842	27.9278	27.5258	26.2541	26.5636	26.6606	26.8932	27.6975	26.6095	23.6641	23.0099	10	6	0.840617	2.86752	14.4629	0.084507	0.203703	RBM4;RBM4B	1706	27.5411	27.857	26.5205	23.9755	26.0436	24.1914	26.5116	24.8795	25.8178	24.0523	24.0483	7	7	1.53813	2.56931	RFC5
1945	28.4983	28.8351	29.1433	27.0622	26.249	27.7992	29.7884	29.1681	28.409	24.3522	23.259	14	4	0.869775	4.13817	14.3971	0.056338	0.202776	UBA52;UBC;UBB	2590	28.6857	28.1765	27.9068	26.1011	26.9554	23.9819	27.5844	25.0635	23.6588	23.8399	24.4232	9	8	1.32153	2.57691	PURB
2725	27.8721	28.1984	27.2552	24.1019	25.2933	23.5647	27.7597	24.6649	22.722	23.6405	24.6268	7	7	0.805879	2.5492	14.3804	0.0985915	0.202541	DHX33	2562	27.1531	25.9354	26.9038	23.6898	24.0552	25.3326	27.0354	26.8282	26.664	27.0527	27.0256	10	7	1.68509	2.30489	FUBP3
594	27.0224	26.4005	27.4855	25.1969	23.0149	23.5766	27.4765	27.3788	23.8522	26.7752	23.2815	8	6	0.854936	2.79137	14.3187	0.084507	0.201672	STAU2	2123	27.1427	28.6625	26.8779	25.8861	25.7977	24.9277	27.1114	28.2584	23.4729	24.357	25.9562	9	9	1.4784	2.02385	EXOSC2
2405	23.5929	23.651	23.8463	24.463	24.4381	24.0252	28.0116	24.6081	23.9337	23.6218	24.0727	7	7	0.814102	2.43383	13.8697	0.0985915	0.195348	KLHL7	2120	27.4216	27.9829	27.1283	27.1156	23.0957	22.777	27.2494	23.1169	24.5271	24.4854	24.2639	8	8	1.05386	3.18149	GNL2
1204	27.6553	28.6064	27.6519	27.6486	27.901	27.7194	27.3078	28.0916	26.7847	22.881	24.0192	5	5	0.880381	3.1381	13.8136	0.0704225	0.194558	POLR1C	2448	27.164	28.5038	26.9695	23.4967	24.581	23.722	26.9662	23.727	23.2758	24.3581	24.3874	3	3	2.458	3.61255	NGDN
1566	30.3873	30.6697	30.0753	29.3388	29.1745	29.3888	30.0607	31.0567	29.1053	28.0426	29.9764	12	11	0.800342	1.51727	13.3577	0.15493	0.188136	FBL	1008	26.0074	26.183	25.0279	23.7781	23.9295	23.5147	24.1316	24.4258	23.277	24.2337	24.0137	6	6	2.20674	1.99863	NCAPD3
659	27.3995	29.0491	28.1984	27.2494	26.5774	27.3225	28.0199	29.032	26.9645	27.1458	27.3552	7	7	1.36883	1.37079	13.1346	0.0985915	0.184994	ABCD3	2982	25.9011	26.6637	25.8699	23.5744	23.4762	23.2172	23.6141	26.076	23.3415	22.7633	26.075	7	3	3.19949	2.72229	CDC42BPB
2499	28.9099	27.2014	29.6868	25.845	24.8093	25.0624	29.5464	25.9515	26.2775	25.4673	25.8757	18	12	0.576022	1.87542	12.9634	0.169014	0.182583	LARP4B	2798	28.9445	29.4312	28.74	23.3921	27.1917	27.4442	27.3666	28.481	26.8208	25.2042	24.0654	8	8	1.07335	3.02922	DDX18
1670	28.0743	29.0822	26.729	26.5332	24.1437	23.4478	26.8316	27.7696	23.9471	26.5782	24.9959	7	7	0.868906	2.12687	12.9363	0.0985915	0.182202	RFC2	306	30.7468	30.847	30.353	29.7752	29.367	29.7648	30.5276	32.0838	29.8306	29.6332	30.2185	13	12	2.13084	1.01324	SRSF3
1575	31.9348	30.5889	30.832	30.7397	29.9067	29.8831	30.679	31.0716	29.729	29.6007	30.7641	24	21	0.725146	0.844085	12.8538	0.295775	0.181039	SFPQ	2660	26.3337	26.4389	26.2047	24.2406	24.3406	23.9396	25.9396	24.0986	25.5316	25.5804	23.5783	3	3	4.00292	2.15214	NOC4L
584	26.7112	29.2564	26.9234	26.1791	25.7622	24.2232	26.4973	28.3252	25.5181	25.5022	25.9809	10	7	1.03929	1.74413	12.6886	0.0985915	0.178712	CLASP2	2403	27.8097	27.0767	27.7316	25.5505	26.2217	26.1922	27.1885	27.6345	25.6109	23.8339	26.7576	8	8	2.08141	1.55124	CCAR1
2184	32.0919	31.3593	31.4483	31.1707	30.3448	30.524	31.417	30.859	30.6322	30.5115	30.7461	30	26	0.959883	0.508091	12.6804	0.366197	0.178597	NONO	1958	30.9448	30.0285	30.8343	28.6231	29.4879	28.6782	31.7872	30.3831	28.8805	29.0699	29.5098	8	8	1.85015	1.67279	RPS21
2403	27.8097	27.0767	27.7316	25.5505	26.2217	26.1922	27.1885	27.6345	25.6109	23.8339	26.7576	8	8	0.774956	2.0107	12.4656	0.112676	0.175572	CCAR1	2835	26.0209	27.9536	26.4397	23.7558	26.6675	24.0894	27.5883	28.3669	25.6877	23.8451	25.7533	15	15	0.836218	1.96717	RRBP1
1845	29.1808	28.7744	29.506	29.3388	29.1347	29.2857	30.7265	30.3876	29.5382	29.2512	29.4709	23	5	2.17575	1.13694	12.3685	0.0704225	0.174205	MARS	359	26.7171	27.2701	26.3924	24.2001	24.1619	23.4231	26.7894	24.4979	23.8168	24.9651	24.0873	5	3	2.8695	2.86484	SCAF8
1992	30.8013	30.9703	31.7138	28.6018	27.7701	29.0345	31.5067	31.4454	29.2936	28.0194	24.6099	14	3	0.982534	4.16841	12.2868	0.0422535	0.173054	RPL36A	1092	30.867	31.018	30.5636	30.3067	29.7786	30.3121	31.1967	31.6963	30.1509	30.1788	30.7686	36	25	1.43408	0.683716	DDX17
707	26.2837	26.9694	26.1122	26.239	26.351	26.3414	26.6871	26.9183	26.7477	24.2665	22.9141	9	9	0.631676	2.15998	12.2797	0.126761	0.172953	SMC4	2799	26.511	27.9505	26.6255	23.7792	24.6222	24.4697	27.0136	23.9083	22.7301	24.8398	23.8941	4	4	2.17689	2.73861	MTPAP
1720	31.5473	31.3549	31.2329	30.8246	30.87	31.0652	31.7139	31.9654	31.1065	25.0741	23.8366	8	3	0.762281	5.16724	11.8167	0.0422535	0.166432	RPS27	2807	29.3565	29.8451	29.0699	28.7778	28.7652	27.6723	29.9525	28.5059	27.5867	28.6492	26.3237	21	21	1.11233	1.0187	MIOS
687	27.1577	27.8227	27.4186	23.1758	26.9283	26.9235	27.5455	27.758	23.8417	23.4116	27.4639	6	6	0.705879	2.74599	11.63	0.084507	0.163803	DPM1	1693	29.0381	28.4596	28.8063	28.0953	27.6373	27.7123	29.2233	28.6567	27.8835	28.019	27.9151	13	13	1.90951	0.953023	RBMX;RBMXL1
1035	29.9143	29.3358	28.7255	28.9601	27.8275	28.7207	28.9169	29.3224	28.3436	28.2714	27.8197	9	8	1.47959	0.974803	11.5384	0.112676	0.162513	SRSF7	2000	29.2494	30.3124	30.0004	28.4381	28.985	28.3479	28.9245	29.4342	29.0385	23.1547	28.7024	12	12	1.55942	1.26374	SLC25A3
2697	28.2914	28.882	27.6696	27.4294	26.7934	26.9847	26.709	28.3009	27.3337	26.272	23.5265	13	13	0.470248	1.79421	10.9684	0.183099	0.154485	RACGAP1	1964	29.7331	29.5773	30.825	28.6915	28.0085	28.626	31.3414	30.238	29.2882	26.1457	28.1897	13	9	1.63211	1.6031	YBX1
1430	24.0175	25.7089	24.1147	23.6843	23.8287	23.9075	24.3335	24.1364	22.636	22.7106	23.0181	3	3	2.48318	1.44672	10.7774	0.0422535	0.151794	H1F0	2834	25.502	27.0933	25.4041	23.8707	24.3866	24.3663	26.379	27.7974	25.1128	23.772	24.1338	9	9	1.45277	1.79191	USP36
2832	28.4575	30.8966	28.5564	27.1621	28.9729	27.2934	28.0164	29.9477	27.3594	27.3886	28.7959	19	19	0.500126	1.13405	10.7762	0.267606	0.151778	RCC2	1332	26.8094	27.9846	26.7933	25.1181	24.459	24.312	26.2913	24.1325	24.7189	25.8925	23.0978	4	4	2.27576	2.56608	NSA2
2654	27.1847	27.9641	27.1016	26.7518	26.2464	26.2923	26.4452	28.1197	25.8894	24.5699	26.4748	9	9	0.730518	1.63775	10.7676	0.126761	0.151657	DDX23	2256	28.6821	27.8222	28.054	27.2059	26.0549	26.2473	28.7521	26.5678	27.1315	26.1088	27.2237	8	8	1.73186	1.6834	ZNF326
429	26.2438	28.0708	26.4529	25.8783	25.8005	25.854	26.2161	28.1469	25.4083	25.5756	24.7052	8	5	1.03648	1.95178	10.1149	0.0704225	0.142464	TOP2A	6	26.3197	26.2427	26.2939	23.5098	24.681	23.7761	26.7049	25.1002	25.1528	24.4013	24.2671	4	4	2.53051	2.29648	FBXO11
2051	27.5604	28.25	27.225	26.738	26.1033	23.6283	26.7005	26.405	24.9537	25.8636	25.0414	6	6	1.3226	1.26656	10.0509	0.084507	0.141561	SSRP1	2203	30.3421	28.3452	30.0312	28.6395	28.2457	27.6296	30.8553	27.8583	28.8949	28.6685	28.7007	19	17	0.955548	1.40125	ELAVL1
1049	26.431	27.43	25.9764	26.458	24.6016	25.9919	26.4614	28.0358	26.1997	24.0673	25.8812	7	7	0.768652	1.86589	10.0396	0.0985915	0.141402	CEP170	254	28.7941	29.3278	28.9754	23.8404	27.4681	27.2351	28.8025	29.4183	27.8017	26.5246	26.7892	7	7	1.13371	2.85126	SEC61A1;SEC61A2
1522	30.2889	29.5742	30.4317	29.4291	30.0478	29.3774	31.0001	29.8743	29.4663	29.6257	30.1394	24	24	0.59241	0.693352	9.85798	0.338028	0.138845	DARS;DKFZp781B11202	2729	26.1375	27.5228	25.9738	22.8575	24.8403	23.7255	25.7117	27.5402	23.9126	24.7451	23.7632	5	5	1.65173	2.73695	NO66
2857	27.0198	23.0722	27.1306	23.8516	23.3737	23.5525	28.0644	24.0085	23.669	25.0919	23.8081	11	11	0.472062	1.84678	9.58973	0.15493	0.135067	ZC3H7B	2469	27.2846	27.5339	26.8314	24.0682	24.2794	26.3897	27.3272	23.1279	23.4868	25.83	23.3023	7	7	1.39678	2.30422	ARHGEF40
2000	29.2494	30.3124	30.0004	28.4381	28.985	28.3479	28.9245	29.4342	29.0385	23.1547	28.7024	12	12	0.360397	2.21412	9.57552	0.169014	0.134866	SLC25A3	2697	28.2914	28.882	27.6696	27.4294	26.7934	26.9847	26.709	28.3009	27.3337	26.272	23.5265	13	13	1.41924	1.21183	RACGAP1
575	23.9924	27.0801	23.9944	23.3987	24.6614	24.2552	25.4092	26.2197	23.0955	23.8458	22.8334	2	2	1.85223	2.55621	9.46939	0.028169	0.133372	THOC3	89	26.0696	27.5241	25.7809	24.5586	24.496	22.8684	26.1516	24.728	22.9252	23.9057	23.1971	6	6	1.4888	2.48386	C3orf17
289	30.7697	30.9686	30.9635	29.8302	30.9586	29.9496	30.8853	31.5141	30.5151	30.2843	30.1638	12	8	1.32688	0.878659	9.327	0.112676	0.131366	PCBP2	771	28.3049	27.8915	28.4081	25.2087	23.8388	23.4646	26.9902	24.3178	23.5524	23.233	23.7412	2	2	2.72475	4.03076	C11orf48
1312	24.7017	23.9482	25.4263	23.9235	24.962	23.6286	25.0208	25.3588	23.7134	23.4837	22.5772	3	3	1.59553	1.93171	9.2463	0.0422535	0.13023	UFL1	2893	26.1956	27.3449	26.0508	24.2394	22.3209	22.3642	23.8552	27.2506	22.8192	24.0546	23.5115	3	3	2.03746	3.55559	NOL7
1927	31.6962	31.2052	32.0956	28.9267	29.4715	29.047	31.922	29.609	29.8603	27.9825	29.4931	9	9	0.616316	1.65351	9.17174	0.126761	0.129179	RPS15	2892	29.6585	30.483	29.5379	29.1464	28.8992	28.5268	28.9971	30.4616	28.7916	28.9141	29.317	15	15	1.39095	1.03569	PRPF19
566	25.2696	27.1499	25.9352	25.6622	23.9689	23.5727	25.2745	27.8297	23.8029	24.5217	24.9871	5	5	0.861146	2.11486	9.106	0.0704225	0.128254	DEK	1016	25.1303	27.8872	26.4936	24.0854	23.7325	23.3752	26.1965	28.178	24.2322	24.2361	24.3697	5	5	1.55364	2.77265	SART1
1093	26.6555	27.5225	25.9743	23.8952	22.7433	23.2068	25.6776	24.1748	23.1344	22.6281	23.4212	4	4	1.21709	1.86495	9.07924	0.056338	0.127877	RNPS1	1629	27.6786	28.6885	28.4629	23.1091	28.4429	23.9293	27.5999	23.3403	23.4147	28.385	23.4447	8	8	0.859155	3.11618	POLD1
2376	24.2245	24.0744	28.8737	28.669	27.8855	28.0737	29.6077	27.3857	28.1564	22.8548	24.2409	4	4	0.656988	3.41264	8.96825	0.056338	0.126313	PABPN1	128	27.9839	28.2975	27.3779	26.415	24.3292	25.9877	26.9652	24.6669	25.7667	26.0696	25.8869	6	6	1.54075	2.30913	EXOSC1;RP11-452K12.9
1842	26.4645	26.9633	26.5167	26.1539	24.6811	23.9914	27.008	26.8697	22.6175	26.5069	23.0743	13	4	0.775533	2.87261	8.91122	0.056338	0.12551	HNRNPH2	228	27.4714	26.5366	27.6728	24.4178	24.1301	25.8174	27.2801	23.5883	23.9526	23.4198	23.2485	5	5	1.75014	2.43852	RBMS1;RBMS3;RBMS2
1447	28.8808	27.031	28.6586	27.2279	28.3808	26.2038	27.9055	26.6422	27.6783	23.8208	23.4788	7	7	0.530681	2.28127	8.47438	0.0985915	0.119357	SNRNP70	1145	26.9476	27.8073	26.1915	23.5747	24.5397	23.3305	27.148	26.5361	24.0205	23.9271	23.8239	3	3	2.22208	3.16716	CCDC137
1825	30.5247	29.9728	30.5664	29.6306	29.9635	29.6515	31.3773	29.2063	29.8363	29.3982	29.2043	26	26	0.390382	0.812187	8.24364	0.366197	0.116108	RARS	600	25.3526	26.7303	26.7212	23.5442	24.0416	23.8934	26.4824	28.5169	24.1013	23.4424	22.9367	7	4	2.14918	2.44162	SRSF4
1327	25.9293	27.4151	26.3205	24.0337	23.7951	25.7875	25.8006	27.2223	25.1508	22.9139	24.7843	4	4	0.915776	2.22849	8.16319	0.056338	0.114974	CD2BP2	1841	29.1494	30.2141	28.7313	27.9886	23.7061	28.1252	29.3393	30.023	23.0906	24.6839	28.5534	9	9	0.844494	2.75833	NHP2L1
2666	24.3906	26.3083	24.1593	23.3912	23.1734	23.2924	26.3202	27.7167	24.0779	23.6964	25.0476	2	2	1.47499	2.74451	8.09625	0.028169	0.114032	SF3B5	2529	26.9842	27.972	27.0165	25.9767	24.573	23.9223	26.4714	27.9455	23.4808	24.2077	24.3857	5	5	1.65733	2.50023	EXOSC8;DKFZp564C0482
2404	26.9321	27.3745	26.9076	24.5317	26.0535	24.9462	26.5939	27.4319	23.7158	26.016	22.7079	3	3	0.939352	2.86634	8.07751	0.0422535	0.113768	MRPL41	2804	28.1659	27.6644	26.9408	23.6283	25.918	24.3419	27.1351	23.4219	25.869	23.3612	23.6837	4	4	1.74658	2.96095	NHP2
1721	26.0523	25.1845	26.1323	24.8172	23.4714	24.2855	27.6434	24.5839	24.0734	24.5867	24.6908	8	8	0.603548	1.66335	8.03128	0.112676	0.113117	HELZ	696	26.0434	26.7028	26.1288	23.6329	24.6012	24.2709	25.8742	22.6425	24.7226	23.359	24.8971	4	4	2.42118	2.12331	PHF6
134	31.1711	29.7598	30.8559	30.4899	29.5209	29.7415	31.2972	30.8074	29.9951	31.0621	29.0378	14	14	0.552569	1.02064	7.89566	0.197183	0.111206	HNRNPC;HNRNPCL1	206	29.6986	30.1393	29.3441	29.1281	29.2415	28.7215	28.5626	29.3304	28.7258	29.0792	28.8754	27	25	1.17473	0.69698	EFTUD2
2164	23.0929	26.2451	25.7825	22.4596	24.2258	24.3517	25.6904	24.1253	23.5299	23.8044	23.3378	6	6	0.945919	1.35051	7.66482	0.084507	0.107955	ZNF638	1825	30.5247	29.9728	30.5664	29.6306	29.9635	29.6515	31.3773	29.2063	29.8363	29.3982	29.2043	26	26	1.29433	0.606109	RARS
1808	29.3288	30.2348	29.837	29.1344	29.4531	28.8418	29.546	30.1612	29.0518	29.1227	29.5364	14	14	0.876344	0.616677	7.5659	0.197183	0.106562	KPNA2	2482	26.7791	27.1997	26.7581	24.9716	23.3474	23.3407	26.7533	24.3674	23.251	23.4485	25.3831	3	3	2.24206	3.02573	FAR1
2669	28.9477	28.3212	23.9899	25.3286	23.83	23.1573	27.9058	24.6374	23.2587	23.5629	23.881	3	3	0.93086	2.70411	7.55144	0.0422535	0.106358	ANKRD30B	2426	26.481	27.1203	25.942	24.2579	23.773	23.1767	26.2064	23.591	23.1518	24.1139	24.6306	3	3	2.41354	2.77855	SRBD1
65	26.659	24.2338	23.4098	26.0015	22.3974	23.5603	27.5099	26.1808	24.8394	23.3517	24.3651	2	2	1.41452	2.65998	7.52522	0.028169	0.105989	TTLL13	2832	28.4575	30.8966	28.5564	27.1621	28.9729	27.2934	28.0164	29.9477	27.3594	27.3886	28.7959	19	19	0.688597	1.49405	RCC2
1480	26.0703	25.6077	26.5951	24.0253	24.0699	23.4067	26.4441	26.0114	23.7671	23.7958	24.7454	2	2	1.75765	2.12496	7.46986	0.028169	0.105209	MAP2	2276	31.9119	31.8734	31.9879	32.0615	23.9102	23.7947	32.0015	32.3385	24.4571	24.2077	23.9733	4	4	0.910041	5.33558	ZC3H13
1410	29.5945	30.3807	29.681	28.211	28.6076	28.4501	28.7876	30.6009	28.3834	28.8163	28.9389	13	13	0.583688	0.981374	7.44661	0.183099	0.104882	EIF2S1	1721	26.0523	25.1845	26.1323	24.8172	23.4714	24.2855	27.6434	24.5839	24.0734	24.5867	24.6908	8	8	1.49419	1.59835	HELZ
2372	26.711	25.7614	26.4072	24.5888	25.8467	25.8609	26.7281	26.115	25.6841	23.3269	24.8997	5	5	0.827423	1.78457	7.38299	0.0704225	0.103986	PEG10	1992	30.8013	30.9703	31.7138	28.6018	27.7701	29.0345	31.5067	31.4454	29.2936	28.0194	24.6099	14	3	2.35478	2.69302	RPL36A
2876	28.3785	28.8908	28.2376	26.8962	24.097	26.1135	27.0276	28.3768	24.6892	27.1582	27.0073	10	10	0.516102	1.41731	7.31478	0.140845	0.103025	MRTO4	2452	26.861	27.8332	26.4908	24.5258	26.3976	24.3644	26.5596	26.8932	23.9702	25.5579	24.2243	8	8	1.20677	1.96568	THOC2
479	23.9659	25.2709	24.9276	23.6215	23.0477	23.5461	24.8709	24.4558	23.202	23.0924	23.6534	3	3	1.80911	1.34743	7.31295	0.0422535	0.102999	FARP2	2085	28.5357	28.2084	28.3514	27.7933	26.794	27.0992	29.5293	27.8274	27.1479	26.4979	24.3323	10	10	1.66602	1.13633	HNRNPA0
865	26.4441	26.847	26.1994	26.3407	26.9261	26.6079	25.5664	28.2197	25.9057	22.9247	25.8421	7	7	0.520379	2.00221	7.29335	0.0985915	0.102723	LUC7L3	1931	31.5893	30.8965	31.2928	29.3212	29.8161	29.3856	31.1912	30.9607	29.5213	29.6456	29.3228	4	4	2.63645	1.75193	FAU
2897	26.8623	28.1642	26.9683	24.2805	23.706	23.3901	26.7103	24.2579	24.21	24.1302	22.9844	6	6	0.696538	1.70925	7.14336	0.084507	0.100611	DIMT1	685	27.3029	28.5636	26.8368	26.0542	26.6471	25.7618	26.416	28.6511	25.9809	22.8122	23.4962	14	11	1.15039	1.41342	KIF2A
1939	33.795	33.8667	33.7593	30.763	30.9042	30.843	33.7423	33.6127	31.4546	27.219	31.0091	22	2	0.930489	3.78326	7.04057	0.028169	0.099163	RPL11	2857	27.0198	23.0722	27.1306	23.8516	23.3737	23.5525	28.0644	24.0085	23.669	25.0919	23.8081	11	11	0.733625	2.14831	ZC3H7B
2013	29.8047	31.0001	29.6466	29.1381	28.4218	28.671	29.4694	30.3313	28.4211	28.9795	29.2333	9	7	0.975421	1.02239	6.98085	0.0985915	0.0983219	SRSF2	1575	31.9348	30.5889	30.832	30.7397	29.9067	29.8831	30.679	31.0716	29.729	29.6007	30.7641	24	21	0.875762	0.942059	SFPQ
2429	26.9566	27.2165	26.9292	23.9148	22.6512	22.7237	26.9704	25.0774	22.9871	24.3576	24.7531	4	4	0.86303	1.99129	6.87416	0.056338	0.0968192	RPP25L	2843	27.1719	27.3671	27.6174	26.081	26.8057	25.7504	27.5883	23.5824	26.3267	25.3725	26.6453	9	9	1.59525	1.17308	ATXN10
2044	29.0065	28.9506	28.8658	28.6247	28.5947	28.877	29.1478	28.5771	29.0905	23.5157	27.6145	8	8	0.399084	2.12221	6.7755	0.112676	0.0954296	KHDRBS1	322	27.661	27.8174	27.6414	26.9268	23.2232	26.9009	28.866	28.2892	26.8655	26.6303	23.3314	11	11	0.754982	2.02295	ZFR
2332	22.9646	30.4764	25.2822	24.9959	29.064	23.8473	30.3391	25.1795	24.0721	24.2322	23.4348	2	2	0.845021	3.84624	6.50031	0.028169	0.0915536	WDR82	2546	28.2397	28.1385	28.1349	26.9766	27.1223	26.4535	27.8941	23.658	26.9382	26.9683	27.277	5	5	2.51684	1.32023	DNAJA3
2326	26.7268	26.5942	26.4015	23.2201	23.0972	24.6915	26.3624	24.1323	22.5022	23.1305	25.2622	8	8	0.493892	1.61576	6.38408	0.112676	0.0899166	WDR59	988	26.1771	27.5852	26.0205	24.6636	23.3952	25.0135	25.9149	23.2924	23.7377	25.2361	23.4453	5	5	1.48196	2.2368	DDX31
2853	25.7179	27.2361	25.704	24.1607	24.4095	24.2825	25.8948	24.9005	23.9609	24.2714	24.2562	4	4	1.28787	1.23481	6.36112	0.056338	0.0895932	LRWD1	2090	26.7537	26.8196	27.5659	26.7565	24.8958	24.0442	27.4646	23.9188	25.5029	26.4354	24.2835	10	9	1.01098	1.81421	SRSF9
1805	23.9819	22.8892	23.3113	24.6746	27.1089	24.1211	25.2027	24.2819	23.8422	23.3388	23.2584	4	4	1.25004	1.26249	6.31263	0.056338	0.0889103	HDGF	1494	26.7538	27.7762	26.9914	23.5768	25.4648	23.8633	27.3205	25.1453	24.2619	25.5712	24.1442	20	3	1.90743	2.87215	SLC25A4
1339	30.6295	30.9342	30.2422	28.0172	28.4541	28.5036	30.3714	30.8253	28.2738	28.112	28.4885	15	1	2.73191	2.30693	6.30234	0.0140845	0.0887653	STAU1	584	26.7112	29.2564	26.9234	26.1791	25.7622	24.2232	26.4973	28.3252	25.5181	25.5022	25.9809	10	7	1.04363	2.24217	CLASP2
2447	26.5364	28.7	27.0724	26.6763	26.0264	25.8481	26.3892	28.388	26.6745	24.4455	27.0311	12	11	0.42767	1.33823	6.29555	0.15493	0.0886698	ABCF1	706	31.9746	31.1386	31.5683	30.8914	30.5021	30.6206	31.9965	31.0046	31.0307	30.9255	30.852	23	12	1.53374	0.889102	HNRNPH1
2797	28.0349	27.9242	26.9174	26.4917	24.7767	26.7486	27.3326	27.0869	26.4463	23.516	26.6693	7	7	0.530821	1.66589	6.19003	0.0985915	0.0871835	GNL3L	2355	26.2072	27.422	26.2055	23.2593	25.087	24.1665	22.8495	23.9547	24.0406	24.3661	23.973	4	4	1.66922	2.44063	TRMT1L
2981	25.0526	26.898	25.5254	24.5306	23.7524	24.4619	25.267	24.9239	23.7902	24.0879	24.5357	5	5	1.2778	0.957518	6.11757	0.0704225	0.0861629	GTF3C3	1287	30.5266	30.4131	30.1448	28.4646	28.1653	24.6355	28.8243	23.6914	28.4416	24.3677	24.3899	4	4	1.24462	3.27301	NPM3
2352	26.6584	26.3557	27.067	26.9583	26.9554	26.5227	26.3808	26.1806	24.6481	22.9393	26.6968	11	9	0.445534	1.51936	6.09233	0.126761	0.0858075	TAOK1	2700	26.3645	27.3826	26.4148	25.8162	23.5716	23.8276	23.6532	26.7943	23.8442	24.1059	23.7565	5	5	1.38028	2.31551	TSPYL1
2978	27.2349	27.0139	26.1051	25.6653	23.325	24.1864	26.3982	24.5607	24.4015	22.6937	23.8587	4	4	0.828797	1.82818	6.06075	0.056338	0.0853627	TIMM8B	1218	26.4262	27.0301	25.9185	25.3339	23.8313	24.8944	25.8355	24.4482	24.2829	23.6764	24.4089	6	6	1.49232	1.77179	PRPF4
1048	24.7677	25.0779	22.1479	22.9834	24.1996	23.2355	25.1657	24.222	23.2064	23.5596	23.0412	3	3	1.4138	1.42479	6.0431	0.0422535	0.0851141	DHRS7B	335	27.0474	26.2894	26.1853	24.8862	22.8741	23.2893	24.0664	26.4799	23.9138	25.7976	24.1652	3	3	1.867	2.82416	ZNF346
233	24.9339	25.2807	23.9457	24.5239	24.6465	25.7137	23.8906	26.3343	23.9355	22.7346	22.9745	4	4	0.791376	1.89755	6.00671	0.056338	0.0846016	AURKB;aurkb-sv2	2300	26.202	26.6648	25.9889	23.6728	24.616	24.2003	25.0464	24.0835	23.103	23.855	24.9837	3	3	2.4832	2.12221	CDKAL1
2400	23.7545	24.5072	24.3124	26.113	23.4383	23.4017	23.9888	24.7012	22.9744	23.5948	23.6206	6	6	1.05392	0.948426	5.99737	0.084507	0.08447	LMTK2	2947	27.531	26.2211	27.4422	23.6527	22.819	25.3196	26.2743	24.0745	23.2579	25.582	23.824	3	3	1.67983	3.13429	RRP7A
2553	25.9241	26.2659	26.1875	24.8565	25.7055	23.5084	26.6507	24.276	24.3015	23.9952	23.0334	5	5	0.710962	1.68666	5.99577	0.0704225	0.0844474	TRMT61A	2881	27.0004	24.7472	26.5102	23.4347	23.6016	23.8791	26.5985	24.3091	25.4321	23.1012	22.9488	7	4	1.60973	2.44749	EIF2C2
897	25.3362	26.2428	25.7815	23.6141	24.0783	23.4948	25.2719	25.1149	24.0531	24.3287	24.3901	3	3	2.11414	0.936075	5.93697	0.0422535	0.0836193	DDX55	2734	26.7382	26.5938	24.1452	24.0553	23.7965	22.8231	26.5774	26.7348	23.4184	24.8115	22.7391	6	6	1.15754	2.2674	TDRD3
778	23.6458	22.6131	24.8261	23.8429	23.9479	23.5917	23.9175	25.3708	22.2848	22.3351	24.016	4	4	0.828356	1.7655	5.84985	0.056338	0.0823923	REPS1	897	25.3362	26.2428	25.7815	23.6141	24.0783	23.4948	25.2719	25.1149	24.0531	24.3287	24.3901	3	3	2.5395	2.05777	DDX55
2080	23.3165	25.9875	24.6541	22.1303	26.0396	24.8466	25.3325	25.1856	22.8407	23.5023	24.7428	4	4	0.925015	1.5638	5.78616	0.056338	0.0814952	TRIM32	2759	25.585	26.3716	25.2465	24.1459	23.5993	24.6613	24.8325	26.3482	25.4905	23.7593	26.2955	6	6	1.61591	1.5989	MRPL47
1478	31.6545	32.2919	32.1401	31.1612	32.6348	31.5215	32.4139	32.678	32.3682	31.3562	32.6962	47	47	0.30144	0.40575	5.74853	0.661972	0.0809652	HSPD1	901	30.148	29.7315	30.6323	29.722	29.7865	29.611	31.1385	29.1403	29.7979	29.6222	30.0789	41	41	0.809207	0.464066	LARS
1054	23.7609	26.9754	22.778	24.3046	23.8615	23.4587	25.1605	24.4641	23.5807	23.7583	23.6196	3	3	1.63972	1.15947	5.70361	0.0422535	0.0803325	PHF8	735	26.0571	26.3435	26.1517	25.0872	23.9081	23.9427	26.1114	27.5252	23.2515	23.6115	23.6258	4	4	2.03769	1.8714	SFXN4
2941	24.266	26.3224	25.3093	23.8094	25.0732	22.6077	25.3971	24.3685	23.3868	22.8765	24.1208	4	4	1.00063	1.42142	5.68926	0.056338	0.0801304	ACOT9	2421	26.8797	28.1262	27.2156	23.7967	26.0276	26.944	27.1176	27.8082	24.2297	25.8993	26.0631	10	10	0.838379	1.81772	ASCC3
2684	26.3245	27.5744	26.7193	23.7564	26.8534	23.6471	26.9364	27.3388	27.1824	23.4539	24.0742	4	4	0.633887	2.23409	5.66463	0.056338	0.0797836	DPY30;LOC84661	2558	26.0849	26.0161	25.3501	23.4862	23.8882	24.1351	25.888	23.7759	24.9435	22.8634	24.8974	3	3	2.55838	1.98057	PRR11
257	27.2685	25.5545	26.2771	24.5942	25.6441	22.8492	27.5437	26.6006	25.0595	26.1531	26.5906	7	7	0.709394	1.13775	5.6498	0.0985915	0.0795747	PLOD1	1688	29.079	30.0977	29.1103	28.2914	28.3238	28.1188	29.2586	23.4368	27.8541	27.8733	27.9767	8	8	1.59541	1.18435	SRP14
1555	28.3226	30.371	28.6552	27.0452	27.6668	27.4874	28.2617	26.6748	27.1326	26.3251	26.6914	16	16	0.46894	0.751874	5.64134	0.225352	0.0794555	EIF2S2	2790	26.6721	26.4007	26.7041	25.1448	23.441	25.6057	26.5089	23.2432	23.6943	24.9326	22.6574	6	6	1.31071	1.86179	DDX28
2892	29.6585	30.483	29.5379	29.1464	28.8992	28.5268	28.9971	30.4616	28.7916	28.9141	29.317	15	15	0.517528	0.721801	5.60329	0.211268	0.0789195	PRPF19	2023	34.0314	34.46	33.8191	32.0955	31.9242	31.7791	34.2859	34.6833	31.8336	31.8093	31.7029	29	2	3.30984	2.17056	RPL6
2958	26.8352	27.5029	27.2063	26.8825	27.0957	24.2613	26.5975	27.0586	23.9057	24.5676	27.0445	6	6	0.559512	1.65542	5.55736	0.084507	0.0782726	MRPS23	2271	27.8679	28.9011	27.9281	26.926	27.3274	27.138	27.5898	28.3907	27.1213	27.5435	27.2662	9	9	1.44512	1.10186	HP1BP3
201	23.4155	23.3107	25.888	23.5027	24.579	24.9371	25.2041	25.4961	23.7991	23.5896	24.2544	2	2	1.8887	1.46904	5.54914	0.028169	0.0781569	GLMN	1817	27.1203	28.856	28.1863	26.1815	26.2988	26.7511	28.6318	27.5161	27.4713	27.19	24.9541	6	6	1.43087	1.64378	SLC25A1
2131	28.5164	28.9537	28.1586	24.2312	24.096	23.3497	27.8787	24.1113	24.0982	23.7854	24.3124	5	5	0.573925	1.92964	5.53736	0.0704225	0.077991	BOP1;KM-PA-2	1532	27.0984	27.2591	27.8849	26.4827	23.6292	25.3085	27.96	27.7861	22.824	23.7544	23.0963	9	5	1.23873	2.27398	CSDA
1571	32.4968	30.9798	32.1544	31.6017	31.1632	31.3479	32.8301	31.4213	31.4352	31.9409	31.3908	28	27	0.379335	0.536742	5.49734	0.380282	0.0774273	HNRNPA2B1	1733	27.7552	28.7434	27.5179	23.7171	25.8007	24.1941	27.5948	22.4889	24.1002	22.83	23.8881	190	2	2.02557	3.43489
2735	24.366	29.1544	27.8678	24.4708	24.711	24.8976	27.7482	23.2626	22.8113	22.779	23.8387	4	4	0.575661	2.3624	5.43976	0.056338	0.0766163	C8orf33	2978	27.2349	27.0139	26.1051	25.6653	23.325	24.1864	26.3982	24.5607	24.4015	22.6937	23.8587	4	4	1.45106	2.39241	TIMM8B
1911	27.4865	27.4345	27.8273	24.417	23.0607	26.7096	27.2411	24.9673	24.519	24.2742	23.6064	3	3	0.917411	1.97099	5.42462	0.0422535	0.0764031	SNRPD2	1319	24.1978	24.6242	24.2429	22.8697	23.6073	22.2559	24.4136	22.6436	23.9609	24.2917	23.4027	6	6	1.60109	1.444	IKBKAP
281	29.802	29.1947	29.8761	29.0819	29.6036	29.3825	30.3792	28.568	29.0215	29.1259	28.2718	23	23	0.352494	0.667208	5.4093	0.323944	0.0761873	QARS	553	30.3336	29.3607	30.0444	29.4119	29.0382	28.9989	31.0827	28.9418	29.4092	28.9629	29.3442	16	16	1.13205	0.763221	HNRNPAB
228	27.4714	26.5366	27.6728	24.4178	24.1301	25.8174	27.2801	23.5883	23.9526	23.4198	23.2485	5	5	0.568929	1.89392	5.38753	0.0704225	0.0758808	RBMS1;RBMS3;RBMS2	257	27.2685	25.5545	26.2771	24.5942	25.6441	22.8492	27.5437	26.6006	25.0595	26.1531	26.5906	7	7	0.984211	2.00419	PLOD1
1817	27.1203	28.856	28.1863	26.1815	26.2988	26.7511	28.6318	27.5161	27.4713	27.19	24.9541	6	6	0.584732	1.5355	5.38714	0.084507	0.0758752	SLC25A1	2265	24.9341	25.9532	25.0065	23.6068	23.8728	23.265	24.6419	24.9035	23.2997	24.7115	25.0427	4	4	2.00136	1.71639	SAMD4B
2722	22.1293	26.3831	24.0856	23.6321	24.1236	23.0795	24.2076	24.128	22.9779	23.4739	22.8876	3	3	1.67464	1.05467	5.29861	0.0422535	0.0746284	ESF1	2811	27.1239	28.178	26.8202	23.846	26.2858	26.4492	26.4097	26.9577	26.0528	25.9829	26.2631	8	8	0.920816	1.84703	AATF
2271	27.8679	28.9011	27.9281	26.926	27.3274	27.138	27.5898	28.3907	27.1213	27.5435	27.2662	9	9	0.859427	0.679953	5.25933	0.126761	0.074075	HP1BP3	2013	29.8047	31.0001	29.6466	29.1381	28.4218	28.671	29.4694	30.3313	28.4211	28.9795	29.2333	9	7	1.37935	1.40684	SRSF2
1531	32.7299	33.3403	32.5824	32.4417	31.9838	32.3736	32.1784	33.2607	31.9592	31.7322	30.8283	20	5	0.863299	1.213	5.23592	0.0704225	0.0737454	HIST1H1C	2051	27.5604	28.25	27.225	26.738	26.1033	23.6283	26.7005	26.405	24.9537	25.8636	25.0414	6	6	1.03244	2.18858	SSRP1
1102	28.8219	28.5067	29.0218	28.0475	27.8125	23.8212	28.2539	29.7387	28.0219	23.1299	28.0126	4	4	0.499624	2.60818	5.21243	0.056338	0.0734145	ZNF598	1119	27.04	24.7402	26.202	24.2207	23.2665	24.6775	25.5595	23.5513	26.4904	24.4545	27.7814	6	6	1.15409	1.93913	GTF3C5
739	26.6421	28.1084	27.3712	26.7488	26.9943	26.7524	26.8241	27.7726	26.8385	23.8646	27.189	10	10	0.38427	1.33432	5.1274	0.140845	0.0722169	CSDE1	1597	32.5493	31.2858	31.8614	31.115	31.1654	30.7738	32.0648	31.8246	30.7007	30.4191	30.5986	14	14	1.07431	0.880739	RPS12
2406	26.6946	27.7222	26.3037	23.6989	23.8718	23.3358	26.3018	23.8364	24.078	23.622	22.7316	5	5	0.643745	1.59186	5.12376	0.0704225	0.0721656	DHX37	2853	25.7179	27.2361	25.704	24.1607	24.4095	24.2825	25.8948	24.9005	23.9609	24.2714	24.2562	4	4	1.70725	1.93511	LRWD1
2574	23.9828	25.2456	24.9597	24.1918	24.0925	23.6626	25.8433	25.1276	23.4423	24.5981	24.106	3	3	1.17854	1.43664	5.07943	0.0422535	0.0715412	B3GALT6	2635	26.8243	27.3068	27.2537	23.6162	22.9906	26.9122	24.2534	24.333	27.2356	25.0883	28.0512	5	5	1.00334	2.62195	PDCD2L
2416	28.6014	27.7129	28.8303	28.7517	29.0012	28.6005	28.902	29.0413	28.3868	28.5623	28.7584	11	11	1.13939	0.402461	5.04414	0.15493	0.0710442	KIAA1967	2233	28.1922	28.824	28.3939	27.7171	27.7623	27.7231	27.7674	26.9446	27.43	27.1613	28.4413	10	10	1.76977	0.735823	TSR1
2811	27.1239	28.178	26.8202	23.846	26.2858	26.4492	26.4097	26.9577	26.0528	25.9829	26.2631	8	8	1.06636	0.584089	4.98278	0.112676	0.07018	AATF	2654	27.1847	27.9641	27.1016	26.7518	26.2464	26.2923	26.4452	28.1197	25.8894	24.5699	26.4748	9	9	1.43979	0.986645	DDX23
2542	27.444	27.2633	26.8247	23.5179	25.3089	23.2651	27.1763	23.6243	24.4956	23.5777	23.5112	7	7	0.458634	1.53877	4.94011	0.0985915	0.069579	SEH1L	1258	26.0088	28.3844	27.0835	26.8591	23.8634	26.6558	26.5562	23.3882	26.6956	23.9195	27.4903	18	18	0.503892	1.36612	EIF5B
2055	26.6629	25.21	26.7922	25.3768	25.0464	24.14	27.3545	23.7074	24.3107	23.6637	22.1788	4	4	0.570986	2.14653	4.90256	0.056338	0.0690501	NCBP1	2797	28.0349	27.9242	26.9174	26.4917	24.7767	26.7486	27.3326	27.0869	26.4463	23.516	26.6693	7	7	1.06666	1.61987	GNL3L
845	23.8232	26.2442	23.5638	23.8959	23.036	24.0287	25.3149	24.5813	23.9745	23.3004	24.1811	4	4	1.08496	1.12947	4.90174	0.056338	0.0690385	ZC3H15	2693	25.5131	26.9593	24.9923	23.9403	24.683	22.4692	23.2635	25.406	24.0535	25.1318	24.9559	5	5	1.13883	2.12402	POLR1E
1223	31.2074	30.4907	30.7059	29.5519	29.6434	29.1327	31.0825	29.1532	29.2888	29.417	29.3836	23	15	0.429548	0.754732	4.8629	0.211268	0.0684916	HNRNPR	1945	28.4983	28.8351	29.1433	27.0622	26.249	27.7992	29.7884	29.1681	28.409	24.3522	23.259	14	4	1.67703	1.78875	UBA52;UBC;UBB
2611	26.6578	27.2635	26.2405	23.2004	23.7155	25.667	26.0233	26.1949	25.846	25.7312	24.1887	11	11	0.51486	0.853748	4.83517	0.15493	0.0681009	POP1	2899	25.7137	25.9835	25.6973	23.5364	22.6866	23.9518	22.6029	25.7885	25.4124	23.5715	23.2332	20	2	2.48161	2.40658	RPL26L1
2450	27.1164	27.7379	26.9312	24.2857	25.5218	24.9234	26.549	27.2854	26.217	24.2759	26.3392	6	6	0.611334	1.30651	4.79227	0.084507	0.0674968	CMAS	2665	27.1842	27.9278	27.5258	26.2541	26.5636	26.6606	26.8932	27.6975	26.6095	23.6641	23.0099	10	6	1.88338	1.0532	RBM4;RBM4B
349	26.1192	27.6011	26.762	23.1733	23.7793	22.7532	26.1273	24.0229	23.7692	24.547	23.2306	8	7	0.556723	1.22616	4.77841	0.0985915	0.0673016	PDS5B	1959	31.4531	29.686	31.1082	29.0954	30.5016	29.8204	31.2722	30.0188	30.4409	29.681	30.7781	20	20	0.627991	0.943322	GNB2L1
395	27.8306	28.5104	27.4927	26.413	25.6143	26.2065	26.5603	26.9988	26.1485	25.878	26.6444	12	12	0.713819	0.55593	4.762	0.169014	0.0670704	POLR1A	1147	24.9647	25.7441	24.6133	23.0393	23.9568	23.3038	24.299	23.5647	25.0941	25.3995	23.5375	4	4	1.74918	1.67405	DGKE
1210	26.9436	26.8061	27.1481	27.0148	26.9072	26.8706	27.4121	25.1491	26.5211	24.2019	22.7969	6	6	0.446644	1.77397	4.75399	0.084507	0.0669576	EIF3H	2910	26.1766	27.3507	26.9233	26.0769	24.7862	26.456	26.3873	23.7668	26.1248	26.4233	26.4313	14	14	0.788745	1.04386	SMC3
553	30.3336	29.3607	30.0444	29.4119	29.0382	28.9989	31.0827	28.9418	29.4092	28.9629	29.3442	16	16	0.382964	0.773474	4.7394	0.225352	0.0667522	HNRNPAB	660	25.6511	26.8294	25.9913	23.6643	24.2946	24.5945	23.3757	26.578	24.3065	23.9183	23.4337	3	3	1.94443	1.97277	ARGLU1
105	29.5317	28.3241	29.1093	28.8582	29.0766	28.4145	29.4804	29.03	28.7791	28.3117	29.2807	21	21	0.484665	0.464735	4.73005	0.295775	0.0666204	EIF3EIP;EIF3L	2320	29.0696	30.3145	29.2326	29.0506	29.2256	28.6656	28.9251	28.9501	28.8997	29.0037	28.9395	35	35	0.587596	0.558343	PRPF8
1212	27.0698	28.6355	27.5503	24.41	26.4078	26.4172	26.41	28.7882	26.4977	23.9838	25.7363	3	3	0.71674	2.19321	4.71589	0.0422535	0.0664209	CD3EAP	2447	26.5364	28.7	27.0724	26.6763	26.0264	25.8481	26.3892	28.388	26.6745	24.4455	27.0311	12	11	0.832888	1.25268	ABCF1
1930	29.7688	28.7056	29.403	28.7699	28.6676	28.091	29.8464	29.507	28.4439	28.581	29.6464	9	9	0.660503	0.786241	4.67383	0.126761	0.0658286	RPS28	157	29.7172	29.7286	29.3681	28.7275	28.9328	28.4807	29.3673	23.6978	28.8316	28.2013	23.2299	6	6	2.14211	0.890999	SNRPB;SNRPN
2402	28.1272	26.743	27.2181	24.4393	23.561	26.2672	27.8126	22.754	23.3422	24.3598	23.8395	11	11	0.292969	1.43616	4.62823	0.15493	0.0651864	SUGP2	1760	27.3399	27.8727	27.2885	24.7621	26.288	22.8162	28.6571	28.1719	23.9557	23.0401	23.0489	3	3	1.31884	2.87826	PTDSS1
2250	24.0884	24.104	22.7472	24.2412	25.2447	22.7869	23.6497	23.8077	22.9766	22.815	22.8355	2	2	2.63027	0.853027	4.48739	0.028169	0.0632027	LACTB2	2303	27.3748	28.3664	27.0466	26.4745	26.6783	26.8933	27.0035	27.3687	25.9737	26.7299	27.7165	12	12	1.03488	0.913919	ARHGEF2
1218	26.4262	27.0301	25.9185	25.3339	23.8313	24.8944	25.8355	24.4482	24.2829	23.6764	24.4089	6	6	0.733782	1.01908	4.4867	0.084507	0.063193	PRPF4	1480	26.0703	25.6077	26.5951	24.0253	24.0699	23.4067	26.4441	26.0114	23.7671	23.7958	24.7454	2	2	2.4964	2.25705	MAP2
2664	23.6965	24.5485	24.753	23.4564	24.6183	22.3738	25.4473	24.7606	23.772	23.9862	23.7292	2	2	1.72008	1.27481	4.38554	0.028169	0.0617682	TARS2;TARSL1	2218	29.2678	28.8531	28.8799	27.6593	28.3443	28.0412	28.2073	28.5075	28.0189	27.8926	28.6546	6	6	1.83495	0.98538	CDC37
2268	24.9688	24.8113	26.175	23.9487	24.3064	25.0777	25.8624	24.6722	23.9251	22.8684	23.659	2	2	1.22282	1.78318	4.36102	0.028169	0.0614229	RALY	2980	26.7781	27.6242	27.2519	23.1983	26.0389	25.5639	26.9002	26.5658	26.1045	23.9394	26.2427	4	4	1.1777	2.28433	TIMM13
2784	24.3041	25.4652	23.9574	24.5429	23.8669	23.2777	25.0713	24.9774	22.5227	23.1984	24.0876	2	2	1.23707	1.75479	4.34161	0.028169	0.0611495	FAM207A	2381	26.5107	27.4396	26.27	25.137	25.854	24.7768	26.5051	26.3353	24.0862	24.6911	24.8641	5	5	1.44633	1.48417	THOC6
706	31.9746	31.1386	31.5683	30.8914	30.5021	30.6206	31.9965	31.0046	31.0307	30.9255	30.852	23	12	0.6383	0.564472	4.32363	0.169014	0.0608961	HNRNPH1	1911	27.4865	27.4345	27.8273	24.417	23.0607	26.7096	27.2411	24.9673	24.519	24.2742	23.6064	3	3	1.24974	2.85366	SNRPD2
563	27.9929	27.2953	28.0888	27.2705	27.3783	27.1727	28.6563	27.0468	27.1547	26.8223	26.9585	8	8	0.603179	0.873065	4.21291	0.112676	0.0593368	EIF4E	1308	24.6594	25.4398	25.5236	22.433	23.8806	23.9176	23.5157	22.5621	24.6815	24.6444	23.2949	4	4	1.4844	1.79719	MTA2;DKFZp686F2281
1044	23.9291	22.3877	25.3228	24.6713	23.7782	23.3689	25.342	23.9199	22.8651	23.6397	23.1587	3	3	0.991084	1.4098	4.19168	0.0422535	0.0590377	CDSN	2872	28.3012	29.322	28.5567	27.7421	28.1247	27.4516	28.5633	27.1032	28.1057	27.5678	28.1701	11	9	1.23294	0.953868	SLC25A13
2893	26.1956	27.3449	26.0508	24.2394	22.3209	22.3642	23.8552	27.2506	22.8192	24.0546	23.5115	3	3	0.660831	2.0911	4.1456	0.0422535	0.0583888	NOL7	635	25.7023	26.3394	25.7546	23.5637	24.352	23.638	25.769	23.8252	24.2088	23.3446	25.2355	2	2	2.52059	2.08087	NUSAP1
6	26.3197	26.2427	26.2939	23.5098	24.681	23.7761	26.7049	25.1002	25.1528	24.4013	24.2671	4	4	0.797085	1.2955	4.13051	0.056338	0.0581762	FBXO11	2468	26.5969	26.5214	26.4758	25.8198	22.9537	26.048	26.1808	23.3353	24.6124	26.1648	26.6238	9	9	0.731626	1.5909	GEMIN5
2581	25.6247	27.0099	25.0722	23.8073	24.5943	25.352	25.4568	27.4193	23.5965	24.1893	25.8259	5	3	0.718998	1.90082	4.10007	0.0422535	0.0577474	AGAP3	1888	27.5257	28.0332	27.5122	26.1315	27.266	26.3752	26.9943	23.362	26.6625	26.2921	24.7986	7	7	1.33582	1.09947	WDR5
1378	27.5211	27.5316	27.1114	24.8283	27.4483	23.078	27.3419	27.3649	23.3992	27.4453	24.4951	6	3	0.608234	2.24019	4.08768	0.0422535	0.057573	IGHG2;IGHG4	1530	25.8447	27.8881	26.1201	23.7864	22.3236	24.3718	24.1672	22.0757	24.5585	24.5833	22.9033	18	2	1.61758	3.1237	HIST1H1D
2750	26.6557	27.2395	27.2278	26.3589	27.1647	26.6647	27.3056	27.0156	26.9824	26.3574	26.4144	8	8	0.881796	0.575873	4.06242	0.112676	0.0572172	XPO5	2404	26.9321	27.3745	26.9076	24.5317	26.0535	24.9462	26.5939	27.4319	23.7158	26.016	22.7079	3	3	1.77625	1.89428	MRPL41
2228	28.2502	26.8824	27.6287	27.4374	26.7996	27.0484	27.828	27.1383	27.1272	24.7624	27.2939	9	9	0.408854	1.08865	4.00589	0.126761	0.056421	HNRNPUL2;hCG_2044799	1327	25.9293	27.4151	26.3205	24.0337	23.7951	25.7875	25.8006	27.2223	25.1508	22.9139	24.7843	4	4	1.23054	2.01616	CD2BP2
2019	26.7037	27.877	26.4898	26.5225	24.1757	26.8669	26.0863	27.1364	26.7004	22.831	26.429	10	10	0.307508	1.29124	3.97067	0.140845	0.055925	KIF23	2723	25.6025	25.9733	24.9072	24.0116	23.5421	24.0693	24.8602	23.2759	23.5968	23.405	23.3457	3	3	1.98963	1.61998	TFB2M
2521	24.7941	26.3537	25.7798	24.2112	23.1188	24.4128	26.8686	26.2688	24.9041	23.2382	22.5035	12	1	1.30697	3.02007	3.94715	0.0140845	0.0555936	RPL36AL	2981	25.0526	26.898	25.5254	24.5306	23.7524	24.4619	25.267	24.9239	23.7902	24.0879	24.5357	5	5	1.22107	1.57703	GTF3C3
2060	27.7	26.8823	27.7507	26.1163	26.1547	24.2796	27.6162	26.6465	26.5616	26.2314	26.8666	12	12	0.5635	0.578142	3.90939	0.169014	0.0550619	CPSF1	1594	25.7015	25.8398	25.351	24.7553	24.6165	24.2542	25.4055	24.275	24.1361	22.7715	23.9406	4	4	2.19272	1.0888	POLR2A
771	28.3049	27.8915	28.4081	25.2087	23.8388	23.4646	26.9902	24.3178	23.5524	23.233	23.7412	2	2	0.90395	2.14515	3.87821	0.028169	0.0546227	C11orf48	1113	25.5831	25.5939	25.2394	23.7444	23.7522	24.1773	24.8481	24.8089	23.3719	24.8177	23.512	2	2	2.99265	1.58082	MAGED2;TRO
1556	24.3317	23.1738	25.0279	25.8797	23.7077	22.4899	24.2539	23.2838	22.4701	22.7261	22.8305	3	3	1.17729	1.09331	3.86141	0.0422535	0.0543861	PSMB1	2335	24.5075	26.0881	25.3264	23.5229	24.0913	23.6256	24.6769	23.8464	24.0476	23.7224	23.6613	4	4	1.48002	1.56071	LIN28B
372	23.6498	25.9243	24.2754	23.1324	24.2202	23.7744	23.7782	27.1753	24.2654	22.8839	23.9479	4	4	0.542201	1.77768	3.85545	0.056338	0.0543021	SART3	1512	26.1759	28.3444	26.2625	24.3723	23.7446	24.4325	25.7508	25.8741	25.5392	24.1044	27.1642	2	2	1.68038	2.74446	GTF2F2
2086	28.8915	27.7519	28.6926	27.6941	28.254	28.2528	30.3329	27.1217	27.8666	27.1424	27.5742	8	8	0.397502	1.19957	3.81464	0.112676	0.0537274	AIMP2	1808	29.3288	30.2348	29.837	29.1344	29.4531	28.8418	29.546	30.1612	29.0518	29.1227	29.5364	14	14	0.974077	0.657096	KPNA2
987	23.2887	25.1186	25.5621	23.3193	25.5519	24.3357	26.2556	24.2818	24.0699	23.9422	23.0613	3	3	0.802373	1.57755	3.79735	0.0422535	0.0534839	CNOT10	2206	25.3871	25.3694	25.6448	23.9823	23.4582	24.1343	24.7136	25.0217	24.6984	24.7837	22.6267	2	2	2.70631	1.60886	SLC1A5
96	24.8174	26.4758	26.6835	24.6413	26.875	24.9013	26.0921	27.4052	26.0793	23.3474	25.2764	3	3	0.681786	1.84763	3.77907	0.0422535	0.0532263	NUDT19	2602	23.9857	25.7597	25.3101	22.7444	23.6384	22.8503	25.1682	23.6519	24.6145	24.692	24.1267	3	3	1.49148	1.94079	SPEN
1118	24.1139	24.6044	24.5757	23.9694	23.9496	23.4698	23.6665	25.8847	23.0782	22.7402	23.6575	3	3	0.772337	1.61698	3.74656	0.0422535	0.0527684	MAP7D3	1344	29.1446	29.1714	28.8088	27.9275	29.0125	27.8509	28.6424	23.878	28.2683	27.9622	27.6894	12	12	0.92541	0.77798	AIFM1
1800	27.6507	27.7689	27.9945	27.312	27.8997	26.9009	28.2478	27.3386	27.2561	27.1263	26.706	6	6	0.81557	0.763705	3.73713	0.084507	0.0526356	SSR4	2928	26.1625	28.0391	25.9401	23.9298	25.1942	25.2894	25.9279	24.0579	23.3014	25.126	23.2275	4	4	1.12671	1.90942	RCL1
2795	26.091	26.5215	26.6359	24.3786	25.867	24.0588	27.5573	25.2264	23.0779	24.6669	25.6139	3	3	0.637979	1.93898	3.71109	0.0422535	0.0522689	EXOC1	263	23.4681	26.5173	26.6077	22.7371	23.9809	23.2204	23.7924	24.8503	23.9788	23.561	28.2546	4	4	0.949306	2.21825	RAB11B;RAB11A
1594	25.7015	25.8398	25.351	24.7553	24.6165	24.2542	25.4055	24.275	24.1361	22.7715	23.9406	4	4	0.755994	1.22422	3.70201	0.056338	0.0521409	POLR2A	1123	27.8626	26.1709	27.463	25.8656	25.778	26.7334	27.0056	26.8266	24.1846	26.1847	24.0772	15	10	0.808943	1.03983	EIF4G3
2036	24.3289	23.8052	24.6053	24.5962	25.9672	24.4589	24.5264	25.692	24.0356	23.4935	24.4778	4	4	0.832898	1.10691	3.68777	0.056338	0.0519404	PPAT	659	27.3995	29.0491	28.1984	27.2494	26.5774	27.3225	28.0199	29.032	26.9645	27.1458	27.3552	7	7	1.02895	1.16586	ABCD3
184	24.6993	22.9723	23.8831	23.6732	25.1037	23.2407	24.9315	24.5779	23.9225	23.262	23.6108	2	2	1.59188	1.15625	3.68123	0.028169	0.0518483	MAP1S	2144	25.468	25.9446	25.6161	24.6078	24.3354	25.113	23.5342	26.4182	24.5983	23.4974	22.9677	5	5	1.68092	0.99081	TRIM25
2879	23.2419	27.3963	22.1752	24.2722	23.8441	24.2588	26.1216	24.7359	24.8115	23.2596	23.723	3	3	0.814723	1.4974	3.6599	0.0422535	0.0515479	GTF3C4	1842	26.4645	26.9633	26.5167	26.1539	24.6811	23.9914	27.008	26.8697	22.6175	26.5069	23.0743	13	4	1.21978	1.70602	HNRNPH2
266	27.3164	22.9991	27.1016	24.3807	24.1122	23.7559	27.2482	24.2963	23.2769	23.6749	23.8414	2	2	0.8304	2.1745	3.61141	0.028169	0.050865	SPOP	566	25.2696	27.1499	25.9352	25.6622	23.9689	23.5727	25.2745	27.8297	23.8029	24.5217	24.9871	5	5	0.951225	1.71694	DEK
2345	23.2076	24.4786	25.4274	24.5458	24.1428	24.3552	25.1345	26.8198	25.369	24.1648	23.6657	3	3	0.744766	1.57733	3.52422	0.0422535	0.0496369	ACAD11	2377	27.0209	27.8784	27.6162	26.664	26.6503	26.7897	26.9036	28.1383	27.0402	24.0534	27.6364	7	7	1.45005	0.803848	MTDH
2718	26.0094	26.5941	25.9354	24.3694	23.3027	25.0495	26.2544	24.0348	22.9254	23.7837	22.9282	2	2	0.911461	1.93212	3.5221	0.028169	0.049607	SENP3	662	25.7777	25.7175	25.4276	24.9435	24.5145	23.9546	25.409	24.3383	24.5704	24.6618	23.8575	4	4	1.72751	1.17004	NCAPG2
1728	23.5497	22.8756	22.9679	23.8764	26.1087	24.0938	24.6489	24.6478	24.1521	23.8758	23.598	3	3	1.47795	0.773013	3.42742	0.0422535	0.0482735	NAMPT;RP11-92J19.4	2173	29.1957	28.4673	29.5056	28.3157	28.8558	28.3805	30.5832	29.3539	28.4945	28.6133	29.1658	21	21	0.698412	0.53885	KARS
1848	28.6079	29.0825	27.864	27.8951	28.3701	27.321	28.3876	29.6757	27.9227	28.7426	27.0494	5	5	0.601309	1.12677	3.38768	0.0704225	0.0477138	EIF6	2475	25.597	26.4273	26.1283	23.7841	23.9197	25.585	25.9617	24.5237	22.8252	25.656	26.0024	4	4	1.21337	1.62127	GTF3C2
2432	21.9993	24.0219	24.1938	24.0725	25.8196	25.1883	24.8194	25.2316	23.9175	24.4544	22.8554	3	3	0.877198	1.2831	3.3766	0.0422535	0.0475578	EMC1	387	25.413	26.3903	25.5817	23.8488	24.1113	25.3523	24.963	24.3939	24.3166	23.7344	24.0934	5	5	1.15419	1.35755	ANKZF1
1639	23.2547	24.1086	23.7114	22.8051	25.143	24.2545	24.9922	24.4521	23.8661	22.7409	23.42	2	2	1.22148	1.37983	3.37087	0.028169	0.0474771	BLVRB	2680	24.9998	26.3129	24.8282	24.2386	22.783	24.1348	23.6574	23.1852	23.9891	24.24	24.9895	4	4	1.17805	1.6615	UPF3B
2225	23.7651	27.267	25.1147	24.0922	23.8542	24.2578	26.8246	24.044	23.2096	24.2586	23.7062	3	3	0.656761	1.70951	3.36822	0.0422535	0.0474397	NDUFA9	2552	25.2475	26.2099	25.2071	25.3758	23.7057	21.9882	23.4833	23.952	25.0657	23.5748	24.4337	5	5	0.839072	1.86495	THOC1
2583	29.3862	28.8645	28.16	29.1052	28.2821	28.6871	28.8245	29.1269	28.5077	28.851	28.4431	14	11	0.809067	0.375088	3.33819	0.15493	0.0470168	RBM14	1286	25.931	27.0261	25.6423	24.1445	25.6885	23.2432	26.492	27.4371	23.764	24.1194	23.421	4	4	1.04308	1.84106	PRKRA
2710	23.9024	24.0906	24.1966	23.8422	23.8825	22.6034	25.8751	24.3999	23.2941	24.0294	23.385	2	2	1.05919	1.56798	3.32159	0.028169	0.046783	BOLA2;BOLA2B	2735	24.366	29.1544	27.8678	24.4708	24.711	24.8976	27.7482	23.2626	22.8113	22.779	23.8387	4	4	0.78242	2.43626	C8orf33
2357	24.909	23.1084	24.2791	23.7074	22.2663	22.8938	24.7521	26.0186	23.2349	23.7617	24.4056	2	2	1.0429	1.5846	3.30516	0.028169	0.0465516	SETX	1784	28.8673	23.1319	28.7939	23.4891	23.4224	24.1498	24.125	25.3447	23.8484	23.05	25.7227	3	3	0.781668	3.24391	RGS19
1706	27.5411	27.857	26.5205	23.9755	26.0436	24.1914	26.5116	24.8795	25.8178	24.0523	24.0483	7	7	0.446667	1.05611	3.30211	0.0985915	0.0465087	RFC5	164	25.1187	25.5465	25.9458	24.0926	23.5296	24.8933	24.4415	27.0237	25.2461	23.1938	24.3081	4	4	1.37883	1.36518	ARL6IP4
2881	27.0004	24.7472	26.5102	23.4347	23.6016	23.8791	26.5985	24.3091	25.4321	23.1012	22.9488	7	4	0.504968	1.62642	3.28517	0.056338	0.04627	EIF2C2	2684	26.3245	27.5744	26.7193	23.7564	26.8534	23.6471	26.9364	27.3388	27.1824	23.4539	24.0742	4	4	0.887099	2.12045	DPY30;LOC84661
2799	26.511	27.9505	26.6255	23.7792	24.6222	24.4697	27.0136	23.9083	22.7301	24.8398	23.8941	4	4	0.486705	1.63962	3.19205	0.056338	0.0449585	MTPAP	2553	25.9241	26.2659	26.1875	24.8565	25.7055	23.5084	26.6507	24.276	24.3015	23.9952	23.0334	5	5	1.04068	1.43568	TRMT61A
1494	26.7538	27.7762	26.9914	23.5768	25.4648	23.8633	27.3205	25.1453	24.2619	25.5712	24.1442	20	3	0.66839	1.57377	3.15568	0.0422535	0.0444462	SLC25A4	2068	28.4394	27.2588	28.4379	27.301	27.1238	27.2026	29.567	27.5258	27.081	23.6658	26.5356	9	9	0.988622	0.836264	AIMP1
1213	24.1841	26.4482	25.2665	25.5294	23.9241	23.9262	23.421	25.4376	23.5896	22.6408	22.7281	3	3	0.728115	1.44307	3.15216	0.0422535	0.0443967	NUPL2	2227	25.6061	27.1261	25.2555	21.6262	24.7507	24.3123	23.5471	26.2784	24.6957	23.5072	24.4289	3	3	1.00762	2.43287	C16orf88
2700	26.3645	27.3826	26.4148	25.8162	23.5716	23.8276	23.6532	26.7943	23.8442	24.1059	23.7565	5	5	0.463723	1.32151	3.06406	0.0704225	0.0431558	TSPYL1	2669	28.9477	28.3212	23.9899	25.3286	23.83	23.1573	27.9058	24.6374	23.2587	23.5629	23.881	3	3	0.818959	2.98095	ANKRD30B
785	24.0721	22.4446	24.2856	24.0964	27.6941	27.0696	24.3039	24.0406	23.6585	23.5588	23.6502	3	3	1.85149	0.549773	3.0537	0.0422535	0.0430098	CD59	1522	30.2889	29.5742	30.4317	29.4291	30.0478	29.3774	31.0001	29.8743	29.4663	29.6257	30.1394	24	24	0.633298	0.480153	DARS;DKFZp781B11202
2377	27.0209	27.8784	27.6162	26.664	26.6503	26.7897	26.9036	28.1383	27.0402	24.0534	27.6364	7	7	0.339327	1.27762	3.03472	0.0985915	0.0427426	MTDH	1672	31.1385	30.7912	30.6422	30.1559	30.5525	30.2465	30.1317	30.8018	30.3584	30.2827	31.1034	10	10	1.32914	0.538987	RPL22
164	25.1187	25.5465	25.9458	24.0926	23.5296	24.8933	24.4415	27.0237	25.2461	23.1938	24.3081	4	4	0.502733	1.48323	2.98267	0.056338	0.0420095	ARL6IP4	1282	27.4597	27.1157	27.5578	26.3579	26.0512	24.3574	28.0487	23.6353	23.1106	23.9881	25.1466	3	3	1.31646	1.78891	SRSF10;FUSIP1
976	24.2881	25.0999	23.0323	23.4672	24.5442	23.2759	24.8895	24.7114	24.2522	22.574	23.0581	2	2	0.989338	1.50572	2.97934	0.028169	0.0419625	NUP188	836	25.8603	26.0627	25.5184	25.4729	24.4078	24.0706	23.5637	22.2417	24.5588	24.3248	23.6831	5	5	1.21095	1.16335	SMARCA5
2980	26.7781	27.6242	27.2519	23.1983	26.0389	25.5639	26.9002	26.5658	26.1045	23.9394	26.2427	4	4	0.565828	1.30418	2.95176	0.056338	0.0415741	TIMM13	2273	26.131	26.0228	25.5603	25.0395	23.5263	24.9558	25.4215	22.3263	24.9841	25.0885	24.2902	4	4	1.2582	1.39747	NOL9
2063	26.1324	26.9898	26.3328	23.1779	24.5258	23.6702	25.8545	23.9418	24.4891	23.8705	23.6953	7	7	0.468372	0.879899	2.88484	0.0985915	0.0406315	GTF3C1	2733	25.9177	26.8258	25.2323	24.7286	23.9159	24.9814	25.6765	24.4076	24.6768	25.152	24.802	4	4	1.21148	1.44993	RPF2;BXDC1
1451	24.1791	23.6632	25.4688	25.3166	28.6076	25.423	26.607	27.1286	27.5775	26.4527	23.1757	10	10	0.25465	1.13246	2.88381	0.140845	0.0406171	ANXA5	1339	30.6295	30.9342	30.2422	28.0172	28.4541	28.5036	30.3714	30.8253	28.2738	28.112	28.4885	15	1	3.07403	2.27701	STAU1
203	29.8349	29.5024	29.339	29.4295	29.6513	29.2569	29.2498	29.853	29.0697	28.6427	25.2292	3	3	0.500617	1.90418	2.8598	0.0422535	0.0402789	SNRPD3	1212	27.0698	28.6355	27.5503	24.41	26.4078	26.4172	26.41	28.7882	26.4977	23.9838	25.7363	3	3	1.16159	2.00684	CD3EAP
978	25.8529	27.0564	25.8762	23.8043	23.3697	24.0843	26.0681	23.6968	22.605	23.3662	24.8136	5	5	0.434612	1.28752	2.79786	0.0704225	0.0394065	PRC1	881	27.2657	28.0925	26.4023	26.9353	23.6416	26.4284	27.0958	27.9464	26.2024	25.5996	25.6308	7	7	0.629297	1.58508	CEBPZ
1068	26.946	28.4843	27.1367	23.1169	24.4814	25.3421	27.1353	23.5542	25.2758	23.354	23.3516	6	6	0.344017	1.35096	2.78851	0.084507	0.0392748	TMA16	1930	29.7688	28.7056	29.403	28.7699	28.6676	28.091	29.8464	29.507	28.4439	28.581	29.6464	9	9	0.973786	0.782953	RPS28
387	25.413	26.3903	25.5817	23.8488	24.1113	25.3523	24.963	24.3939	24.3166	23.7344	24.0934	5	5	0.884386	0.630348	2.78735	0.0704225	0.0392585	ANKZF1	687	27.1577	27.8227	27.4186	23.1758	26.9283	26.9235	27.5455	27.758	23.8417	23.4116	27.4639	6	6	0.638542	1.79047	DPM1
1289	29.0252	30.0346	28.6183	28.7554	29.1307	28.5617	28.542	29.353	28.3914	28.3595	29.1215	30	30	0.286899	0.323392	2.78342	0.422535	0.0392032	SNRNP200	2217	27.382	27.4641	26.8077	25.7659	26.7787	22.567	26.3719	27.3442	26.4316	25.9892	26.6573	4	4	0.782124	2.18075	MRPL23
2144	25.468	25.9446	25.6161	24.6078	24.3354	25.113	23.5342	26.4182	24.5983	23.4974	22.9677	5	5	0.425457	1.28839	2.74078	0.0704225	0.0386025	TRIM25	2768	26.3133	27.511	24.0391	24.5848	22.9101	24.775	23.4956	23.7793	23.7471	23.0273	23.659	11	5	0.72436	1.8645	LUC7L
2600	24.1608	26.7787	24.367	24.6697	24.6835	24.5089	24.6936	26.6547	24.6496	23.3028	24.0169	2	2	0.813266	1.68438	2.7397	0.028169	0.0385873	MAP7D2	2920	27.4241	28.5079	27.8046	27.6794	23.258	27.1567	27.7374	27.5703	27.2685	27.5667	28.5849	6	6	0.586869	1.88083	DRG1
274	25.8942	26.5211	26.2759	23.6526	22.8305	24.037	26.6269	24.3026	24.7321	24.3893	23.4646	4	4	0.535139	1.26945	2.71733	0.056338	0.0382722	TRMT6	2394	24.441	27.0711	25.3996	23.6224	23.3675	22.7257	23.0849	23.0375	23.3301	24.4381	23.0018	2	2	1.37649	2.39869	MINA
1965	27.0548	27.7262	27.0843	27.4413	28.0414	27.1865	27.2628	28.4976	27.4186	28.3874	23.7921	7	7	0.282472	1.34753	2.66449	0.0985915	0.037528	CSNK2B	1102	28.8219	28.5067	29.0218	28.0475	27.8125	23.8212	28.2539	29.7387	28.0219	23.1299	28.0126	4	4	0.739101	2.22307	ZNF598
1058	22.7476	23.4615	22.9152	23.7314	23.3873	24.3075	25.8313	25.2355	24.7881	24.5947	24.2191	7	2	1.31645	0.999427	2.6314	0.028169	0.037062	LARP4B	557	24.5049	26.3097	26.6585	23.1559	23.0096	24.2803	24.5153	23.5745	25.8592	23.9225	24.8681	2	2	1.40185	2.34242	TMEM33
1296	25.958	26.8567	23.7698	24.2266	23.3972	24.8148	25.4858	24.0342	23.4348	23.7497	23.8826	3	3	0.807982	1.07092	2.59585	0.0422535	0.0365612	RPP40	2795	26.091	26.5215	26.6359	24.3786	25.867	24.0588	27.5573	25.2264	23.0779	24.6669	25.6139	3	3	1.32691	1.64799	EXOC1
2994	25.2227	27.301	23.9357	23.0317	24.4696	23.8365	25.1312	24.5122	24.2471	24.2722	24.3486	5	5	0.968788	0.532423	2.57902	0.0704225	0.0363243	MORC2	1120	25.1875	26.0358	25.6754	23.6237	24.5554	23.4373	25.9817	23.2873	22.3892	23.6155	23.9741	2	2	1.84591	1.76075	SPATS2
1275	23.1418	23.2638	23.475	24.9858	23.528	22.6443	24.6978	25.2591	23.7628	24.3147	22.8102	2	2	0.951394	1.34918	2.56719	0.028169	0.0361577	NDUFS6	470	25.1386	26.2656	25.5411	23.9009	24.9063	22.7273	25.3395	23.817	25.2978	23.9322	24.9462	3	3	1.19283	1.80362	MRPL21
849	24.3146	24.6945	25.26	25.2338	24.7939	24.9137	25.1125	25.1194	24.9473	24.768	24.7722	6	6	1.48224	0.286805	2.55069	0.084507	0.0359252	CUL7	2950	25.7925	26.1498	26.0359	25.0292	23.1602	24.8129	23.6811	24.0166	24.013	23.9918	23.6461	3	3	1.29646	1.65861	MRPL11
682	24.3571	23.8049	24.1501	24.8933	24.4534	23.2738	24.9234	25.2669	24.848	23.9544	24.3039	4	4	0.865283	0.7264	2.51417	0.056338	0.0354108	GPATCH4	1014	26.6776	24.541	26.012	22.9191	23.5869	24.0731	24.3722	23.1219	24.052	24.4537	23.8501	2	2	1.44259	2.21717	ERCC3
917	23.5279	23.9195	24.8669	24.1116	23.4315	23.6248	24.067	24.2759	23.6173	23.014	23.3051	2	2	1.43803	0.859327	2.47147	0.028169	0.0348095	ASH2L	943	25.9113	25.1873	25.3529	24.3005	23.9862	23.4095	25.4571	23.7472	23.3651	23.7651	23.2819	2	2	2.01603	1.5851	SCAF11
2793	24.8301	27.1155	23.1735	24.3758	24.6472	24.679	25.1079	24.6973	23.5876	24.0697	24.5037	3	3	0.966171	0.848934	2.46064	0.0422535	0.034657	IMP3	2019	26.7037	27.877	26.4898	26.5225	24.1757	26.8669	26.0863	27.1364	26.7004	22.831	26.429	10	10	0.544058	1.16848	KIF23
86	25.5714	26.6089	26.1848	25.6452	25.5321	25.2837	26.7798	26.891	25.5233	26.2469	22.62	3	2	0.602837	2.03868	2.45798	0.028169	0.0346194	FAM98B	188	25.3831	27.1133	25.5009	23.826	25.3219	24.1869	23.4988	23.4832	24.1992	24.8499	26.0347	4	4	1.01685	1.55413	USP39
1216	23.5363	26.7816	23.6675	22.3389	23.9754	23.8403	25.8527	24.1607	23.4682	24.7275	23.5618	4	4	0.558589	1.08752	2.4299	0.056338	0.034224	RRP8	886	25.2261	25.0631	24.4202	23.6533	22.9376	24.3373	26.3492	22.7496	24.6552	23.6246	24.2395	4	4	1.25073	1.26043	PDCD2
53	23.3883	23.8324	23.9436	24.4099	23.975	23.2946	24.166	26.874	24.7076	23.3705	24.0648	3	3	0.549695	1.47237	2.42806	0.0422535	0.034198	NOL8	334	24.9948	26.2007	25.8079	24.5121	23.2102	24.5224	24.96	22.5986	26.0521	23.8919	24.9469	3	3	1.32124	1.58623	EXOC4
2898	23.7442	24.6751	23.3472	23.365	26.3545	24.6727	25.6437	24.5333	23.828	24.2624	24.366	3	3	0.861247	0.936408	2.41944	0.0422535	0.0340766	COPS3	2864	28.0904	27.6172	28.0022	27.4805	27.4406	26.9327	27.8356	24.2889	27.0847	27.2342	27.2464	8	8	1.27033	0.618657	DDX20
2256	28.6821	27.8222	28.054	27.2059	26.0549	26.2473	28.7521	26.5678	27.1315	26.1088	27.2237	8	8	0.360371	0.838598	2.41765	0.112676	0.0340514	ZNF326	2626	26.9043	24.4064	26.6514	23.5156	23.6516	24.8096	25.292	24.1529	24.058	24.0533	23.3105	3	3	1.0488	1.9951	WDR77
359	26.7171	27.2701	26.3924	24.2001	24.1619	23.4231	26.7894	24.4979	23.8168	24.9651	24.0873	5	3	0.593714	1.35394	2.41156	0.0422535	0.0339657	SCAF8	2994	25.2227	27.301	23.9357	23.0317	24.4696	23.8365	25.1312	24.5122	24.2471	24.2722	24.3486	5	5	0.734695	1.70717	MORC2
2482	26.7791	27.1997	26.7581	24.9716	23.3474	23.3407	26.7533	24.3674	23.251	23.4485	25.3831	3	3	0.512211	1.53284	2.35542	0.0422535	0.0331749	FAR1	2718	26.0094	26.5941	25.9354	24.3694	23.3027	25.0495	26.2544	24.0348	22.9254	23.7837	22.9282	2	2	1.61552	1.93911	SENP3
2704	28.0102	27.2966	27.147	28.7643	26.9789	28.5562	27.8014	27.2855	28.4234	23.3687	28.147	18	17	0.153925	0.897114	2.3475	0.239437	0.0330633	TRIOBP	1571	32.4968	30.9798	32.1544	31.6017	31.1632	31.3479	32.8301	31.4213	31.4352	31.9409	31.3908	28	27	0.458244	0.506109	HNRNPA2B1
43	23.5162	27.5893	23.2305	23.0315	23.7915	22.6191	24.5866	24.8054	22.8038	23.7426	23.0667	2	1	1.56144	1.49165	2.32913	0.0140845	0.0328046	FBLL1	2135	30.5105	28.8179	29.8709	29.4598	28.7048	29.1784	30.3821	29.8891	29.3072	29.3755	29.6728	20	20	0.500254	0.618763	UBAP2L
2494	24.5264	23.5755	22.8665	22.9996	23.9754	23.4571	25.7707	24.9116	24.1942	23.3171	24.6794	2	2	0.900952	1.27762	2.30214	0.028169	0.0324245	TMEM131	798	24.1131	26.66	25.7746	24.1333	23.3092	24.8953	25.489	23.7272	23.3361	24.1499	24.1575	7	6	0.734326	1.40327	TRRAP
1238	24.6391	24.5934	23.2178	23.8925	23.6729	24.0979	25.3366	24.4026	23.0387	24.1968	23.711	2	2	0.936961	1.22078	2.28764	0.028169	0.0322202	ORC5	318	27.1168	26.819	26.272	25.695	24.7984	26.2841	25.5548	23.9208	25.034	25.7581	24.1223	5	5	1.07987	1.14343	PES1
2321	23.9261	25.677	25.0556	23.9009	24.1559	24.8688	24.5428	24.054	23.825	23.0117	22.7445	2	2	1.02431	1.10462	2.26294	0.028169	0.0318724	RSBN1L	2601	26.1199	26.9929	25.9419	25.3435	22.9622	25.5901	26.2318	26.5699	23.6484	23.7493	22.8501	4	4	0.89207	1.71965	RBM15
2470	25.434	25.4754	26.24	24.9031	26.3141	25.0068	25.6707	25.6511	25.3528	25.3606	24.8931	5	5	0.977939	0.458756	2.24318	0.0704225	0.0315941	IPO4	1140	24.6646	24.4224	24.9626	23.2666	23.7267	23.1534	23.4369	24.9158	23.8457	23.7449	23.2768	2	2	2.28481	1.30098	KIF18B;KIF18A
2867	24.5627	25.9059	23.014	23.6833	23.8383	25.8541	24.5004	24.5761	22.9851	23.4822	24.5198	4	4	0.636707	0.875892	2.23075	0.056338	0.031419	BAIAP2L1	1462	27.2674	27.7708	26.7847	24.5922	26.6852	26.4836	26.9157	26.9962	26.7299	22.862	27.4539	5	5	0.86914	1.35394	SNRPA1
81	23.9257	23.6288	27.8224	23.6468	23.2036	22.7616	23.0561	27.5759	23.124	22.5998	23.8075	2	2	0.512174	2.13892	2.191	0.028169	0.0308591	SUMO3;SUMO2;SUMO4	1653	27.6838	25.8007	27.3075	26.9713	26.1026	22.8995	28.084	27.9189	26.872	26.9325	26.6775	8	7	0.516217	1.60623	HNRNPH3
690	29.5413	27.4492	28.9213	25.3093	22.753	26.1425	28.0552	23.1471	24.3724	23.8459	24.3603	5	5	0.300714	1.40825	2.11741	0.0704225	0.0298227	TMEM201	1465	30.817	30.0968	30.9234	30.1493	23.7159	30.0471	30.0501	23.9976	29.2449	29.13	29.535	6	4	0.544749	2.64166	H2AFZ;H2AFV
2592	23.5517	26.7045	25.4139	23.3171	22.9997	24.1653	24.6267	24.4585	23.826	23.7613	22.4273	2	2	0.870644	1.20434	2.09711	0.028169	0.0295367	HCA90;TPX2	1613	26.2829	27.0797	26.5503	23.9231	23.0955	27.0264	23.4039	22.8375	25.7399	24.277	24.0215	5	4	0.735399	1.95594	MARK3
1282	27.4597	27.1157	27.5578	26.3579	26.0512	24.3574	28.0487	23.6353	23.1106	23.9881	25.1466	3	3	0.394614	1.76022	2.08382	0.0422535	0.0293495	SRSF10;FUSIP1	736	24.0701	24.47	24.4688	23.4528	22.8945	22.8722	23.9632	23.5784	25.7488	25.7254	23.1078	2	2	2.25798	1.2631	MGEA5
2534	25.8962	25.557	25.7773	26.5763	26.0594	26.5936	26.2491	26.011	26.5121	23.6888	24.0463	3	3	0.500727	1.38101	2.07452	0.0422535	0.0292186	CCDC124	1606	28.8039	29.8831	28.6192	28.5138	28.3049	28.3889	28.1609	27.8344	28.428	28.1443	28.8242	10	10	0.811754	0.699532	U2AF2
2203	30.3421	28.3452	30.0312	28.6395	28.2457	27.6296	30.8553	27.8583	28.8949	28.6685	28.7007	19	17	0.201783	0.602103	2.0654	0.239437	0.0290902	ELAVL1	479	23.9659	25.2709	24.9276	23.6215	23.0477	23.5461	24.8709	24.4558	23.202	23.0924	23.6534	3	3	1.42456	1.31637	FARP2
1411	35.1086	35.3742	34.8383	32.2846	31.8906	32.0819	35.6254	30.9976	32.2533	32.1532	31.4837	6	5	0.302942	1.34809	2.04197	0.0704225	0.0287601	RPLP1	1378	27.5211	27.5316	27.1114	24.8283	27.4483	23.078	27.3419	27.3649	23.3992	27.4453	24.4951	6	3	0.82325	2.26984	IGHG2;IGHG4
2580	23.8125	23.7428	23.1282	24.1445	24.2767	23.4548	25.3174	25.2979	22.7019	25.0809	23.7796	2	2	0.698605	1.45351	2.03086	0.028169	0.0286036	NSUN5;NSUN5P2	2055	26.6629	25.21	26.7922	25.3768	25.0464	24.14	27.3545	23.7074	24.3107	23.6637	22.1788	4	4	1.02266	1.36729	NCBP1
2626	26.9043	24.4064	26.6514	23.5156	23.6516	24.8096	25.292	24.1529	24.058	24.0533	23.3105	3	3	0.735523	0.91523	2.01952	0.0422535	0.0284439	WDR77	299	24.3378	26.0563	25.2626	23.2761	23.0951	23.8522	23.6264	24.0271	23.59	23.4327	23.9275	2	2	1.52951	1.81112	ORC3
744	23.4753	24.648	24.1468	24.0672	23.5031	24.6241	23.6332	24.6553	23.1605	23.0946	24.0308	5	5	0.552178	0.715625	1.97576	0.0704225	0.0278277	PRPF40A	134	31.1711	29.7598	30.8559	30.4899	29.5209	29.7415	31.2972	30.8074	29.9951	31.0621	29.0378	14	14	0.583287	0.67814	HNRNPC;HNRNPCL1
2790	26.6721	26.4007	26.7041	25.1448	23.441	25.6057	26.5089	23.2432	23.6943	24.9326	22.6574	6	6	0.294878	1.11462	1.97206	0.084507	0.0277754	DDX28	1302	24.4584	26.9207	26.4363	24.7484	24.2089	23.4602	25.7011	22.3324	24.3134	24.801	24.2331	3	3	1.00417	1.79933	SMNDC1
2342	24.1282	24.4701	22.7814	24.142	25.0275	24.6518	23.8131	26.0376	23.0948	24.0105	23.3477	2	2	0.681973	1.44103	1.96548	0.028169	0.0276828	NCCRP1	1096	26.5607	23.349	26.6879	23.1964	23.7962	24.1707	26.5871	23.2775	23.9614	25.3156	24.2918	4	4	0.735721	1.81144	SCAPER
1175	24.6824	24.4306	26.1029	23.287	26.7523	24.1313	24.876	23.8234	23.3183	23.3694	23.485	2	2	1.02324	0.958771	1.9621	0.028169	0.0276352	PSMD14	2442	25.8068	25.7267	25.3029	23.8956	23.2011	24.7556	24.7981	23.2021	24.3851	24.9981	25.4297	2	2	1.60001	1.66139	HJURP
864	26.3422	26.4677	26.2066	26.1989	23.5525	24.1206	26.2898	23.8446	24.1364	23.8793	23.5903	5	3	0.538418	1.19854	1.93594	0.0422535	0.0272668	PRKAR2B	310	24.9727	26.0094	25.2855	23.5781	24.1423	24.1641	24.8038	23.3331	24.5667	24.3394	22.8512	2	2	1.80531	1.46102	METTL13
2911	27.8195	28.009	27.6148	24.8363	23.8624	23.6527	27.3358	23.5558	24.4201	24.2672	23.7131	4	4	0.368459	1.31231	1.93413	0.056338	0.0272413	NIP7	1577	24.3503	24.0122	24.7832	23.1728	23.3074	22.6467	23.4236	24.815	25.1551	23.7189	24.299	2	2	1.95066	1.33963	CA6
847	23.1789	22.7212	24.0505	24.1972	24.4171	25.0122	24.8175	24.4838	24.1946	23.0733	23.7119	2	2	0.96514	0.990726	1.91238	0.028169	0.0269349	MED24	1550	26.9175	27.7752	26.958	26.1757	26.4271	26.3467	26.3468	27.3697	26.7477	23.3843	27.0696	4	4	1.44733	0.900421	POLR2E
2709	25.3091	26.8235	26.1085	23.2124	24.02	23.3928	23.5664	27.7314	25.0691	25.0329	23.2811	6	6	0.266473	1.18789	1.89925	0.084507	0.0267499	PNN	1305	25.5374	25.9963	25.7243	25.6859	23.5084	24.4635	26.0723	23.3934	26.1193	25.3087	24.1166	5	5	0.86682	1.20011	CLPX;DKFZp586J151
2928	26.1625	28.0391	25.9401	23.9298	25.1942	25.2894	25.9279	24.0579	23.3014	25.126	23.2275	4	4	0.427633	1.10794	1.89517	0.056338	0.0266926	RCL1	441	25.3932	24.3774	25.2497	22.9255	23.9498	23.4362	23.5924	25.1316	24.2353	22.5996	24.0246	2	2	1.65001	1.56962	HIGD1A
391	28.2343	28.5626	24.0939	28.8335	28.1025	29.1121	28.001	27.6833	29.2219	24.5816	24.3765	7	3	0.348922	1.78221	1.86555	0.0422535	0.0262754	IGLL5;IGLC1	1035	29.9143	29.3358	28.7255	28.9601	27.8275	28.7207	28.9169	29.3224	28.3436	28.2714	27.8197	9	8	0.779588	0.822419	SRSF7
1956	29.234	29.7704	28.9814	29.7886	29.551	29.7941	29.3876	29.5909	29.1463	29.1758	29.3773	8	8	0.907813	0.256067	1.85969	0.112676	0.0261928	RPL38	864	26.3422	26.4677	26.2066	26.1989	23.5525	24.1206	26.2898	23.8446	24.1364	23.8793	23.5903	5	3	0.995527	1.71485	PRKAR2B
1869	25.2968	25.5839	26.3183	23.6349	26.6826	22.9248	25.9948	24.1871	23.5788	24.5368	22.9794	3	2	0.664288	1.39261	1.85019	0.028169	0.026059	RAB10	1554	24.9726	26.7316	22.691	23.1357	22.9845	23.3701	23.2913	24.0796	24.3639	23.8287	23.9706	5	5	0.626184	1.63494	ATP2B1
901	30.148	29.7315	30.6323	29.722	29.7865	29.611	31.1385	29.1403	29.7979	29.6222	30.0789	41	41	0.145481	0.306359	1.82735	0.577465	0.0257373	LARS	2606	31.519	32.3077	31.2961	31.1273	31.6796	30.5769	31.1003	31.0834	30.6017	30.8339	31.5228	15	15	0.584915	0.579684	CDC5L
2158	24.7818	25.8354	23.9776	24.6529	25.3077	24.1884	24.4526	24.2481	23.7405	24.2926	23.7664	6	6	0.729574	0.41718	1.82618	0.084507	0.0257209	BMS1	2840	25.8054	27.1082	26.1658	25.6545	24.2927	25.8992	25.9936	27.3947	23.9474	24.4848	25.1837	6	6	0.785595	1.07767	RBM27
1596	23.8799	23.5773	24.5043	24.4145	27.8251	24.7524	24.8835	24.3871	24.2585	23.2066	24.0729	3	3	0.737581	0.789275	1.74646	0.0422535	0.0245981	AZGP1	1108	23.2084	26.0301	25.301	22.3848	23.1298	24.1007	22.5879	24.0836	23.9717	24.8705	24.9385	4	4	0.770751	1.64142	ZNF768
2071	23.0947	23.3672	24.6856	24.0237	22.8641	24.2474	24.0463	24.6028	23.228	23.1998	23.4463	3	1	1.68381	1.03312	1.73958	0.0140845	0.0245011	ELAVL2	2238	26.8168	27.4141	26.4154	26.2906	24.9875	26.4144	26.8271	27.2256	26.6792	26.4192	26.8701	6	6	0.84533	0.984615	MAP7D1
798	24.1131	26.66	25.7746	24.1333	23.3092	24.8953	25.489	23.7272	23.3361	24.1499	24.1575	7	6	0.396754	0.726967	1.73056	0.084507	0.0243741	TRRAP	2318	24.6415	26.3206	23.7122	23.9473	24.0042	23.0567	24.9988	23.9915	25.9327	26.2318	23.0872	6	6	0.674478	1.22202	CC2D1A
2779	23.6145	24.7225	24.6987	23.7973	27.1139	23.5817	23.9184	25.2788	23.9194	24.0318	23.0101	3	3	0.609293	0.944848	1.72707	0.0422535	0.0243249	SAR1A	1087	27.4069	27.8089	27.9448	26.7033	24.0386	26.2032	26.4264	24.8327	27.1021	23.044	27.4772	7	2	1.16876	2.07183	RPS27L
2301	25.2282	26.4788	23.2343	23.5861	24.033	24.3536	24.9013	25.4916	25.1343	23.642	24.0839	3	3	0.630804	0.909753	1.72163	0.0422535	0.0242483	RSBN1	2113	28.2962	28.9474	28.1876	26.8241	27.5875	28.5746	28.5208	29.0988	27.2973	23.7253	24.587	9	9	0.659708	0.81502	PWP1
1462	27.2674	27.7708	26.7847	24.5922	26.6852	26.4836	26.9157	26.9962	26.7299	22.862	27.4539	5	5	0.268775	1.274	1.7121	0.0704225	0.0241141	SNRPA1	429	26.2438	28.0708	26.4529	25.8783	25.8005	25.854	26.2161	28.1469	25.4083	25.5756	24.7052	8	5	0.868301	1.07823	TOP2A
2448	27.164	28.5038	26.9695	23.4967	24.581	23.722	26.9662	23.727	23.2758	24.3581	24.3874	3	3	0.423154	1.33948	1.70042	0.0422535	0.0239496	NGDN	1289	29.0252	30.0346	28.6183	28.7554	29.1307	28.5617	28.542	29.353	28.3914	28.3595	29.1215	30	30	0.380437	0.41009	SNRNP200
148	24.5625	26.0713	23.2282	24.5815	24.4248	21.9786	24.2532	26.3231	24.3002	23.6504	24.0988	2	2	0.668455	1.27167	1.70011	0.028169	0.0239453	CENPP;DKFZp779J2459	410	28.3162	27.7284	27.6179	27.5943	27.1372	27.2576	27.8456	27.066	27.212	27.9138	27.5116	9	8	1.02176	0.557767	PRRC2A
955	23.083	22.1925	23.9787	24.3639	23.6541	24.4465	24.277	27.8981	23.4622	24.1358	23.655	13	1	0.726747	2.3365	1.69804	0.0140845	0.0239161	NAP1L1	2375	24.7293	26.0084	26.3409	24.3631	23.8993	24.0833	25.4159	24.3343	22.6207	25.1833	24.0422	4	2	1.43967	1.5776	NOP9;C14orf21
218	24.6304	27.5251	25.9834	26.0441	23.6667	25.6103	25.3755	26.0535	24.2243	24.7153	25.9257	5	5	0.446959	0.759434	1.69718	0.0704225	0.0239039	NOL10	2572	25.6461	26.1975	24.9026	24.1201	23.6106	25.018	25.8735	23.6713	24.8501	25.0352	24.5131	3	3	1.12545	1.33249	EXOC2
146	23.4432	23.3841	23.7376	24.3417	24.1242	22.7512	24.0083	24.114	23.6968	23.4028	23.5505	4	2	1.6592	0.511123	1.69611	0.028169	0.0238889	SLC25A12	2488	26.607	27.9132	24.7394	23.4684	25.6021	25.1748	24.004	23.2444	23.6062	24.7707	23.9881	4	4	0.672389	1.67142	DNAJC9
1446	23.1237	26.0545	25.739	24.4974	24.5218	25.1452	25.4779	24.0297	23.8916	23.4428	24.2283	3	3	0.620844	0.899589	1.67551	0.0422535	0.0235988	SNRPB2	2460	24.0349	23.1095	24.7697	23.2318	23.1175	22.8985	23.1678	23.6734	24.4361	22.9855	25.4337	6	6	0.841594	0.888742	TBC1D15
943	25.9113	25.1873	25.3529	24.3005	23.9862	23.4095	25.4571	23.7472	23.3651	23.7651	23.2819	2	2	0.726413	1.13147	1.64383	0.028169	0.0231526	SCAF11	45	24.3818	26.3837	24.6513	24.1773	24.29	23.8992	24.9123	24.043	24.0689	22.8447	24.5692	6	6	0.730093	1.0168	SMCHD1
2524	24.5871	26.435	22.7207	24.726	24.4905	23.5881	23.8278	24.2923	23.0331	22.971	23.941	3	3	0.723243	0.745008	1.61647	0.0422535	0.0227671	CIRH1A	2155	27.1452	28.0045	27.6007	27.0966	27.2845	27.061	27.0655	28.4617	24.956	23.6217	26.7929	13	13	0.780293	0.436118	SMC1A
2944	27.793	29.2254	28.3757	28.648	27.7162	28.3932	28.0558	29.4041	28.3929	27.8092	28.3134	13	7	0.410328	0.558132	1.60312	0.0985915	0.0225791	LUC7L2	672	23.7634	25.8413	25.2675	23.0693	23.1166	24.1822	25.0827	23.5104	23.5799	24.0819	23.7653	3	3	0.979688	1.50135	PRPF31
2238	26.8168	27.4141	26.4154	26.2906	24.9875	26.4144	26.8271	27.2256	26.6792	26.4192	26.8701	6	6	0.703149	0.370194	1.56181	0.084507	0.0219973	MAP7D1	1089	26.001	27.0156	21.9006	23.2395	23.3695	23.4132	23.5534	23.8999	24.2091	23.3258	24.2567	6	6	0.448752	1.63171	BLM
1973	22.9056	23.8011	25.8105	24.6682	23.3471	24.5674	25.0786	24.4033	24.1935	23.4796	24.0687	2	2	0.930005	0.827038	1.5383	0.028169	0.0216662	NOP14	289	30.7697	30.9686	30.9635	29.8302	30.9586	29.9496	30.8853	31.5141	30.5151	30.2843	30.1638	12	8	0.834393	0.654495	PCBP2
328	23.9142	23.7172	23.9474	24.6698	23.9537	24.6942	23.4235	24.8889	23.4955	23.1231	22.7074	2	2	0.721744	1.04755	1.51213	0.028169	0.0212976	HBS1L	1851	26.94	26.5114	26.8322	26.47	23.2384	26.7529	27.0343	26.7819	23.5254	24.1623	24.8322	7	7	0.489018	1.27409	GEMIN4
1473	29.4824	31.0047	29.5993	29.9151	28.6171	29.2754	28.9735	29.6335	29.4815	23.7687	29.3531	19	3	0.282795	1.7691	1.50088	0.0422535	0.0211391	HIST1H1E	676	24.5534	26.1743	25.9475	24.5732	23.4393	24.4958	26.047	23.7465	23.5443	24.7107	23.8203	3	3	1.044	1.38897	EXOC6
2084	28.5628	27.6483	28.2968	28.1298	28.2197	27.7459	28.2393	28.1251	28.0266	27.9664	27.6569	8	6	0.831771	0.298894	1.49167	0.084507	0.0210094	TARDBP	608	23.1504	27.3721	24.68	22.8882	22.5272	23.7335	24.126	25.7792	24.4134	24.1444	24.32	3	3	0.718154	2.01786	C12orf43
926	25.7747	24.3921	26.2919	23.4593	25.153	25.8892	26.6495	23.488	24.4437	23.1918	23.8559	3	3	0.397286	1.23826	1.47583	0.0422535	0.0207863	CNOT2	1222	26.5326	25.3649	23.5872	23.0873	23.7517	22.41	25.8261	23.4235	24.2258	25.0003	22.9872	2	2	1.03875	2.07858	MSI1
38	22.9311	23.3351	24.7618	25.422	24.3936	24.1925	24.0908	25.2976	24.3968	23.233	23.2035	2	2	0.681087	1.08311	1.47539	0.028169	0.0207802	ATP1B1	2941	24.266	26.3224	25.3093	23.8094	25.0732	22.6077	25.3971	24.3685	23.3868	22.8765	24.1208	4	4	0.725551	1.46915	ACOT9
2364	26.6721	24.8073	23.7256	25.091	23.1373	24.4857	23.0053	24.437	22.8615	21.8047	23.1001	2	2	0.650128	1.13238	1.47238	0.028169	0.0207378	HEATR3	2196	26.2704	24.4698	25.9816	26.0331	23.0187	23.2993	25.1065	23.1637	23.5893	23.7148	25.658	5	5	0.584614	1.45688	DIXDC1
1250	23.6401	23.0323	23.2069	23.564	24.6209	23.8905	27.6714	24.746	24.5963	23.7174	24.3695	24	1	0.74177	1.98097	1.46943	0.0140845	0.0206962		1978	23.5316	27.9187	26.951	24.4367	25.4462	23.4887	26.8419	27.2698	24.0831	24.586	23.9348	7	5	0.507643	1.67657	SRPK2
1227	24.6947	23.892	25.5251	24.839	23.2124	23.016	25.0795	25.3886	22.4092	25.0845	24.7762	3	3	0.427541	1.14413	1.46748	0.0422535	0.0206688	XPOT	256	30.2354	29.1017	29.953	29.1504	28.5938	29.226	29.9646	29.0579	29.1411	28.9858	29.7345	9	6	0.914635	0.773229	FUS
837	25.2674	23.1697	23.3481	22.9713	23.6798	24.8847	24.4625	23.5161	23.8663	23.6171	22.3692	5	5	0.415053	0.705095	1.46326	0.0704225	0.0206093	NCAPD2	2164	23.0929	26.2451	25.7825	22.4596	24.2258	24.3517	25.6904	24.1253	23.5299	23.8044	23.3378	6	6	0.516139	1.36113	ZNF638
2701	25.2486	24.7007	25.1963	23.8984	24.2843	24.7992	27.1606	24.0961	24.0243	24.8477	24.8808	4	4	0.349111	1.04407	1.45799	0.056338	0.020535	CCDC8	1862	31.9774	30.6416	31.9581	30.528	31.3033	30.7861	32.2946	30.564	31.071	30.9385	31.4134	11	11	0.586116	0.653211	RPS20
2469	27.2846	27.5339	26.8314	24.0682	24.2794	26.3897	27.3272	23.1279	23.4868	25.83	23.3023	7	7	0.203707	1.0212	1.45619	0.0985915	0.0205097	ARHGEF40	2536	25.3753	24.8815	25.8563	23.9622	24.5164	23.8233	25.0963	23.6747	23.5947	24.8335	23.9582	2	2	1.64576	1.2704	ADCK4
1959	31.4531	29.686	31.1082	29.0954	30.5016	29.8204	31.2722	30.0188	30.4409	29.681	30.7781	20	20	0.207462	0.345494	1.43354	0.28169	0.0201907	GNB2L1	1711	30.4509	29.6923	30.475	29.5371	30.1623	29.9502	31.2734	30.0625	29.7835	29.3796	29.4099	29	29	0.438412	0.322861	IARS
718	25.0366	23.6954	24.2525	24.5222	23.453	24.567	24.2521	24.1941	22.7201	22.9177	23.6529	6	1	1.26256	1.12624	1.42195	0.0140845	0.0200274	KIF5A;KIF5C	1436	31.1226	30.2336	31.3434	30.3787	30.7511	30.8179	31.9872	30.6435	30.7252	30.6595	30.817	59	59	0.27514	0.25065	EPRS
2417	25.5441	26.3286	25.8547	25.9349	26.0109	25.7488	25.943	25.7289	25.7654	25.7071	24.4523	7	7	0.382385	0.527687	1.41246	0.0985915	0.0198938	NUP93	1235	24.4621	25.4326	24.565	22.7825	23.256	24.0627	22.6016	23.1163	23.6656	23.4236	24.2969	2	2	1.39886	1.45281	RRP9
939	22.9933	24.5147	24.0176	24.6114	23.1777	23.6522	23.8214	25.2455	23.2904	23.482	23.9045	2	2	0.717675	0.974503	1.39875	0.028169	0.0197007	DENR	2541	26.1021	26.0222	25.7742	25.3372	23.7772	25.1882	26.1518	24.4424	25.3002	25.4763	24.4681	3	3	1.11238	1.19866	NUS1
1025	29.3166	27.6174	29.077	26.76	24.9936	26.3391	29.8534	23.9892	26.3267	26.5411	25.5364	15	14	0.126887	0.786538	1.39722	0.197183	0.0196792	LARP4	854	23.8126	26.2706	24.1358	23.3024	24.0383	23.3097	23.2294	22.8173	26.8717	26.4721	22.9401	5	5	0.666852	1.1895	ERC1
45	24.3818	26.3837	24.6513	24.1773	24.29	23.8992	24.9123	24.043	24.0689	22.8447	24.5692	6	6	0.354212	0.650055	1.38154	0.084507	0.0194583	SMCHD1	563	27.9929	27.2953	28.0888	27.2705	27.3783	27.1727	28.6563	27.0468	27.1547	26.8223	26.9585	8	8	0.943846	0.518512	EIF4E
1762	25.7309	26.6041	25.6744	26.2232	26.3165	26.4871	26.3844	27.5577	26.6004	26.8088	26.0936	8	8	0.367026	0.470108	1.38033	0.112676	0.0194413	CSNK1A1	2114	25.6822	25.9023	26.2391	23.0905	26.8406	23.9845	25.2801	23.3779	23.033	23.8586	25.2774	6	6	0.497824	1.30265	CUL3
2176	23.9096	25.037	23.6069	23.9733	24.4124	23.4968	25.6338	24.3978	24.7279	23.8137	23.2786	2	2	0.639647	1.07576	1.37621	0.028169	0.0193833	KIF14	1151	27.0671	24.1699	25.8272	22.8454	24.9654	24.7038	23.7288	22.981	24.0867	23.4907	24.1721	4	4	0.637973	1.51655	ZC3H7A
29	27.4587	27.6893	27.3734	27.2925	27.1689	27.8935	27.6948	28.2843	27.2254	28.2664	27.2382	10	10	0.331031	0.412899	1.36682	0.140845	0.019251	LSR	1049	26.431	27.43	25.9764	26.458	24.6016	25.9919	26.4614	28.0358	26.1997	24.0673	25.8812	7	7	0.589358	0.928638	CEP170
2934	22.953	24.4562	23.4489	25.1947	23.1383	23.7314	23.3012	26.7786	23.8118	23.7706	23.108	2	2	0.458891	1.4764	1.35501	0.028169	0.0190847	POLR1D	2666	24.3906	26.3083	24.1593	23.3912	23.1734	23.2924	26.3202	27.7167	24.0779	23.6964	25.0476	2	2	1.14621	1.66706	SF3B5
2549	24.0123	25.8346	24.8579	27.0092	26.5848	26.0608	25.192	24.5105	23.1056	24.8159	24.362	4	4	0.439885	0.756824	1.33166	0.056338	0.0187558	EDC3	214	29.2447	29.802	29.3704	28.8851	29.3728	28.4525	28.7397	26.1717	29.1758	28.4187	29.3505	8	8	0.838329	0.568888	SLC25A10;MRPL12
456	23.5875	26.6391	25.367	25.0952	23.4426	24.1303	25.5872	24.1424	24.874	23.6605	23.2405	3	3	0.468442	0.939807	1.32074	0.0422535	0.0186019	MRPS34	2676	27.1243	27.2882	23.9438	24.5088	24.2415	24.3877	25.8928	23.9949	24.928	23.4162	24.5544	3	3	0.730115	1.73944	MKI67IP
2671	27.6858	28.0574	27.4568	28.1151	27.3491	27.8893	27.3071	29.1951	27.6174	27.918	27.6666	9	9	0.283012	0.517105	1.31712	0.126761	0.018551	POLDIP3	695	25.4355	26.7369	24.8962	24.9882	24.3869	24.4271	24.9895	23.3508	23.9796	24.3568	25.6412	4	4	0.874212	1.08879	EIF2AK2
665	25.8201	25.6536	25.3536	25.152	22.793	25.3772	25.6705	24.4592	23.7663	25.2682	23.2447	6	3	0.442371	0.971744	1.28961	0.0422535	0.0181636	ANKRD17	1984	31.3388	31.5093	31.361	31.1507	31.5612	31.1563	31.2923	31.2398	31.2592	31.2572	31.617	105	105	0.318569	0.113585	PRKDC
197	24.5113	24.0954	23.8464	24.5791	24.7344	23.4861	24.255	23.6667	21.9841	23.6728	23.1847	2	2	0.629164	1.01365	1.2755	0.028169	0.0179648	ERBB2IP	2242	27.4651	27.0789	26.9939	26.8385	26.8918	26.497	26.9564	23.7471	27.4079	23.646	27.7373	8	8	1.07761	0.436852	TIMM50
1550	26.9175	27.7752	26.958	26.1757	26.4271	26.3467	26.3468	27.3697	26.7477	23.3843	27.0696	4	4	0.279678	1.12443	1.25791	0.056338	0.0177171	POLR2E	2925	24.9342	25.5978	25.0304	25.0117	22.9828	23.6734	24.4814	23.9301	23.6276	25.1118	24.3316	3	3	0.964218	1.29817	EFR3B
2397	22.3608	23.1373	24.93	23.4647	24.1642	21.9958	24.6018	24.427	23.5152	24.3624	23.3568	2	2	0.807221	0.769621	1.24251	0.028169	0.0175001	ERI1	2297	25.91	24.2385	25.0019	22.8926	24.2879	23.1623	25.0982	24.1577	24.9692	25.759	23.1928	2	2	1.16826	1.60251	GKAP1
1081	25.0541	22.5079	23.2689	23.2417	23.3783	24.5888	24.3364	24.0525	23.8896	23.6384	23.5483	2	2	1.22943	0.50238	1.23528	0.028169	0.0173983	ETFA	2861	23.1265	27.0294	24.2816	22.2586	22.6745	22.994	23.5541	23.2513	23.9948	25.7002	23.6883	2	2	0.857108	2.17019	AFF4
1113	25.5831	25.5939	25.2394	23.7444	23.7522	24.1773	24.8481	24.8089	23.3719	24.8177	23.512	2	2	0.66461	0.927966	1.23347	0.028169	0.0173728	MAGED2;TRO	1023	24.1479	27.7388	23.9616	23.5691	24.0552	23.8851	24.1533	22.7332	22.7673	24.1518	24.6485	5	5	0.512299	1.44627	DDX24
1008	26.0074	26.183	25.0279	23.7781	23.9295	23.5147	24.1316	24.4258	23.277	24.2337	24.0137	6	6	0.464606	0.437263	1.21893	0.084507	0.017168	NCAPD3	1975	25.2491	27.2628	25.5127	25.0246	24.237	23.6071	23.2691	23.8307	24.062	24.3309	24.2895	2	2	1.07242	1.71868	RPP38;RP11-455B2.5
1957	28.0701	27.9091	28.0875	28.0623	27.6532	28.1622	28.1732	24.8935	27.9419	24.4385	23.756	5	5	0.210164	1.15454	1.21321	0.0704225	0.0170875	GNG5	975	24.5362	24.126	24.8499	23.4093	23.9503	23.9552	23.7041	25.6712	24.2804	25.3329	22.844	4	4	1.24163	0.732468	PCID2
1120	25.1875	26.0358	25.6754	23.6237	24.5554	23.4373	25.9817	23.2873	22.3892	23.6155	23.9741	2	2	0.457922	1.30827	1.19817	0.028169	0.0168757	SPATS2	2890	27.0448	27.1373	27.2444	26.9937	26.5105	26.5169	26.5093	23.3889	26.092	26.8193	26.7477	6	6	1.29127	0.46845	AKAP8L
2579	23.02	25.2303	24.3929	24.2859	23.9325	23.2886	25.2761	24.854	23.5677	24.1644	24.9042	2	2	0.695624	0.852966	1.18669	0.028169	0.0167139	ANKRD27	232	26.751	27.1131	26.883	26.307	26.5955	24.0314	26.6371	24.2218	26.6676	23.9508	26.7189	4	4	0.709761	1.27104	YME1L1
176	24.6557	24.8745	24.1208	23.1922	22.1379	25.3311	24.5631	23.9668	23.5841	23.8449	23.6228	2	2	1.0044	0.581022	1.16716	0.028169	0.0164389	MRPS18B	2481	24.5944	25.0931	23.8146	23.825	24.179	23.1721	23.9198	25.1027	24.4918	27.8881	25.0069	6	6	0.750198	0.775371	POF1B
716	25.4521	26.2629	24.9291	25.2776	24.7234	25.0972	25.4242	23.8672	23.7176	25.0192	22.9207	5	5	0.305782	0.759892	1.16181	0.0704225	0.0163635	UTP14A;UTP14C	930	28.5519	27.4858	28.2763	26.3646	22.5073	26.1878	29.0121	26.5483	26.7559	27.0704	26.6464	9	1	1.11824	3.08478	ATXN2
660	25.6511	26.8294	25.9913	23.6643	24.2946	24.5945	23.3757	26.578	24.3065	23.9183	23.4337	3	3	0.353674	1.09066	1.15721	0.0422535	0.0162988	ARGLU1	2958	26.8352	27.5029	27.2063	26.8825	27.0957	24.2613	26.5975	27.0586	23.9057	24.5676	27.0445	6	6	0.519301	1.10163	MRPS23
560	22.911	22.6579	24.8459	25.225	24.8173	24.36	24.6409	24.5916	24.1147	23.5493	24.3025	2	2	0.915397	0.62744	1.14871	0.028169	0.0161791	EXOC3	1650	29.3111	29.7448	29.9198	29.3974	29.2684	29.3407	29.7147	28.5824	29.6553	29.3507	28.5314	14	13	0.808984	0.323065	DNAJA1
2677	23.6893	24.5437	23.821	22.9209	24.2224	24.0486	24.5073	24.517	23.4512	22.7206	23.9825	7	1	1.01335	1.12737	1.14243	0.0140845	0.0160905	POTEKP	2372	26.711	25.7614	26.4072	24.5888	25.8467	25.8609	26.7281	26.115	25.6841	23.3269	24.8997	5	5	0.784757	0.861048	PEG10
642	24.4437	23.1528	26.3129	24.2582	23.6211	23.6092	27.319	24.4838	24.778	24.7045	24.6078	2	2	0.471391	1.20465	1.13572	0.028169	0.015996	SLC39A7	705	24.9784	26.2027	24.3457	22.49	23.2327	25.5463	24.7863	23.6088	24.0846	23.8107	24.725	7	4	0.593096	1.41928	TOP2B
2120	27.4216	27.9829	27.1283	27.1156	23.0957	22.777	27.2494	23.1169	24.5271	24.4854	24.2639	8	8	0.182291	0.757682	1.10495	0.112676	0.0155627	GNL2	2581	25.6247	27.0099	25.0722	23.8073	24.5943	25.352	25.4568	27.4193	23.5965	24.1893	25.8259	5	3	0.839167	1.31774	AGAP3
324	27.3634	26.7407	27.3169	23.6186	23.6862	26.4439	28.2565	24.1627	24.1541	24.4629	24.0117	3	1	0.547187	2.00002	1.09439	0.0140845	0.0154139	HNRPLL	1531	32.7299	33.3403	32.5824	32.4417	31.9838	32.3736	32.1784	33.2607	31.9592	31.7322	30.8283	20	5	1.06623	0.617823	HIST1H1C
2112	27.1227	27.2789	26.8005	23.7936	24.0173	22.6861	26.7881	24.3109	23.8178	23.7429	25.8437	3	3	0.336643	1.08138	1.09212	0.0422535	0.015382	KRR1	2043	28.299	29.1369	28.1234	28.3103	28.2112	27.9538	28.5407	28.393	28.1828	28.0279	29.0627	19	19	0.474461	0.361322	CKAP4
1203	27.3801	27.2424	28.146	27.8147	27.9823	28.9285	27.8582	27.0141	28.4763	22.7689	27.8459	6	6	0.167768	1.07246	1.07955	0.084507	0.0152049	ARPC3	182	25.3494	25.7302	25.7811	24.2877	25.329	24.6072	23.931	23.7416	24.2299	26.1779	24.2333	3	3	1.226	0.87888	KIDINS220
1981	26.3491	26.3781	25.9668	26.2873	25.9726	26.2936	26.0044	26.297	26.3833	23.4576	26.4583	7	7	0.211679	0.717622	1.06334	0.0985915	0.0149766	RAE1	324	27.3634	26.7407	27.3169	23.6186	23.6862	26.4439	28.2565	24.1627	24.1541	24.4629	24.0117	3	1	1.26069	2.55743	HNRPLL
1549	24.7631	23.4084	23.445	24.8502	22.5782	24.1454	25.4635	23.5054	22.9217	24.3029	22.9546	2	2	0.483843	1.0914	1.05614	0.028169	0.0148752	POLR2C	2102	23.6769	24.2822	24.2208	23.0723	22.8565	23.6996	24.4974	24.1276	23.9133	23.7457	26.3141	3	3	1.25652	0.85053	PDAP1
2858	24.74	24.0208	23.6526	26.3059	26.03	23.9732	24.5867	23.8048	23.1403	23.8563	23.5002	2	2	0.754439	0.696773	1.05134	0.028169	0.0148077	LAMTOR3	1804	25.4423	26.5072	26.0566	26.1699	23.9682	23.6624	24.0664	23.328	26.093	23.805	23.3112	3	3	0.760341	1.40184	VAMP7
1559	23.9003	23.9292	24.2924	23.1632	22.2742	23.6262	23.4897	23.4841	22.8933	23.0884	22.8226	2	1	1.90037	0.552107	1.04921	0.0140845	0.0147776	HOXA5	1346	26.3729	24.1862	24.8372	24.156	23.4686	24.0343	24.753	24.0742	24.4221	21.965	24.6833	3	3	0.848491	1.24582	TOP3B
1916	27.9622	29.863	28.3139	28.0029	28.9039	28.2837	28.2951	29.5495	29.8259	24.3556	27.6183	9	2	0.310916	1.65566	1.02954	0.028169	0.0145006	CNBP	2866	25.7929	24.4162	23.7901	23.062	23.1615	23.498	24.2103	24.7879	23.6498	24.3524	23.9654	2	2	1.10635	1.4259	NUFIP1
2054	28.1063	28.9974	28.2122	27.5886	28.7744	27.2762	27.8614	28.9039	27.6899	27.824	27.5525	8	2	0.739045	0.693877	1.02561	0.028169	0.0144452	RBBP4	830	27.9597	28.3788	27.7959	27.1859	28.2589	26.7424	27.5312	24.2784	27.0938	27.41	27.6257	8	8	0.602498	0.649059	GLUD1;GLUD2
1340	23.907	25.6314	23.3485	23.7866	25.3904	23.7062	25.2722	23.9576	22.5446	23.7838	23.628	15	1	0.790146	1.29611	1.02412	0.0140845	0.0144242		1695	24.61	25.3116	23.2599	23.8449	23.9106	22.2087	23.958	23.4589	23.5118	25.7401	23.0463	8	5	0.583353	1.07243	EIF4A3
377	24.2928	26.6941	23.0373	23.6972	24.1136	23.3136	24.6718	23.7362	22.7197	23.3224	24.6411	8	5	0.313436	0.642945	1.00761	0.0704225	0.0141917	CLASP1	2701	25.2486	24.7007	25.1963	23.8984	24.2843	24.7992	27.1606	24.0961	24.0243	24.8477	24.8808	4	4	1.08011	0.721254	CCDC8
327	24.4833	25.6048	23.2376	22.7008	25.9466	23.5681	24.5878	24.4001	23.0056	23.214	24.6179	2	2	0.564735	0.881447	0.995568	0.028169	0.0140221	GOT1	1268	24.25	23.8492	25.4067	23.5733	23.3354	23.5466	24.6659	23.7326	23.167	24.0326	24.7026	3	3	1.00887	1.01685	CNOT3
2335	24.5075	26.0881	25.3264	23.5229	24.0913	23.6256	24.6769	23.8464	24.0476	23.7224	23.6613	4	4	0.547832	0.451237	0.988809	0.056338	0.0139269	LIN28B	2780	25.598	25.5473	25.3439	23.5555	24.1993	25.6629	24.432	23.3661	24.3266	25.2626	23.7538	4	4	0.748263	1.02382	EIF2B3
2303	27.3748	28.3664	27.0466	26.4745	26.6783	26.8933	27.0035	27.3687	25.9737	26.7299	27.7165	12	12	0.215748	0.379394	0.982242	0.169014	0.0138344	ARHGEF2	2837	26.1813	24.2625	25.5375	23.435	23.4075	25.7024	25.5529	22.9261	25.5841	25.3034	24.6511	5	5	0.533316	1.14548	CPSF2
1318	23.0862	24.7761	23.8178	24.4239	24.0984	23.5097	23.8711	24.479	24.1816	22.948	22.9704	2	2	0.596861	0.808355	0.964952	0.028169	0.0135909	MFN2;MFN1	739	26.6421	28.1084	27.3712	26.7488	26.9943	26.7524	26.8241	27.7726	26.8385	23.8646	27.189	10	10	0.557617	0.542074	CSDE1
152	29.3724	28.2628	28.7973	29.1806	29.4069	28.0827	29.2817	28.3301	28.197	27.973	29.1833	12	12	0.22626	0.354866	0.963504	0.169014	0.0135705	EIF3F	670	23.8366	26.6733	24.5343	22.254	24.8557	23.7594	24.3734	21.9493	23.0221	24.3985	24.6084	4	4	0.539422	1.39171	PBRM1
288	23.0386	23.7653	23.5684	23.0506	25.5025	23.8606	23.337	24.2375	23.237	22.7605	23.3346	2	2	0.711162	0.676553	0.962278	0.028169	0.0135532	UTP15	1447	28.8808	27.031	28.6586	27.2279	28.3808	26.2038	27.9055	26.6422	27.6783	23.8208	23.4788	7	7	0.463309	0.919297	SNRNP70
770	25.4283	24.5082	23.3931	25.9767	26.1743	21.9393	25.8744	23.8899	23.9062	24.0418	23.9326	2	2	0.519917	0.921956	0.958681	0.028169	0.0135026	MRPL17	2118	24.4631	25.4884	24.9838	23.032	23.6921	23.5506	24.0544	23.9086	23.8387	25.7225	23.7979	257	1	1.91327	1.55355	SPTAN1
1193	28.9037	27.3847	28.2551	28.2483	27.4052	28.234	29.266	27.1752	29.1637	25.0407	28.0313	9	7	0.168407	0.808723	0.953362	0.0985915	0.0134276	HNRPDL	2598	26.5039	23.0261	25.9461	23.6267	23.7121	23.5222	23.6213	23.8184	23.9699	23.3837	25.8249	4	3	0.643262	1.53836	STRBP
194	24.6167	24.5921	23.7237	22.8649	24.3387	23.4011	25.1561	24.4394	24.5144	23.1848	23.0992	2	1	0.790507	1.19827	0.947244	0.0140845	0.0133415	CELF2;CUGBP2	2334	24.5554	24.6185	23.8538	23.2927	22.9976	24.0398	24.064	23.7394	24.0704	25.3516	23.3416	3	3	1.06924	0.899241	RAB11FIP1
2931	24.5379	25.1089	23.8243	24.2737	26.1627	23.7406	25.147	23.787	24.4844	23.126	22.9026	2	2	0.491371	0.96271	0.946095	0.028169	0.0133253	CCDC56	2592	23.5517	26.7045	25.4139	23.3171	22.9997	24.1653	24.6267	24.4585	23.826	23.7613	22.4273	2	2	0.817918	1.72931	HCA90;TPX2
676	24.5534	26.1743	25.9475	24.5732	23.4393	24.4958	26.047	23.7465	23.5443	24.7107	23.8203	3	3	0.361317	0.871674	0.944851	0.0422535	0.0133078	EXOC6	2569	25.2302	24.3895	24.5237	23.209	24.4353	23.6769	24.2662	24.0454	23.7585	25.3574	22.384	3	3	0.997528	0.940725	FAR2
2217	27.382	27.4641	26.8077	25.7659	26.7787	22.567	26.3719	27.3442	26.4316	25.9892	26.6573	4	4	0.466729	0.498672	0.93098	0.056338	0.0131124	MRPL23	874	23.9796	26.4867	23.8304	24.0528	22.9879	23.1271	23.7089	23.6692	25.2638	22.4139	22.8222	3	3	0.676389	1.37629	PRPF4B
2585	24.9726	23.8639	25.3726	25.597	23.8492	25.1474	25.2336	23.3737	23.0786	22.6012	24.5539	3	3	0.347687	0.892413	0.93084	0.0422535	0.0131104	QKI	2065	24.8999	25.2663	23.9508	22.1374	24.6972	23.3926	23.3576	23.5948	24.3712	24.5592	24.6142	3	3	0.707572	1.29661	CDC20
2426	26.481	27.1203	25.942	24.2579	23.773	23.1767	26.2064	23.591	23.1518	24.1139	24.6306	3	3	0.330514	0.933294	0.925401	0.0422535	0.0130338	SRBD1	243	24.6642	24.9226	25.1592	24.0349	22.8156	23.3039	23.9507	24.5724	24.1143	23.5236	24.7696	8	1	1.79448	1.53053	HNRNPL
225	23.415	24.8342	23.2748	23.9373	23.5937	24.145	23.7128	25.3776	24.0893	23.2333	23.7014	2	2	0.521801	0.87052	0.908476	0.028169	0.0127954	UGDH	1325	26.8411	27.5796	27.4287	26.7483	27.4371	26.3758	27.1427	27.0061	26.4433	26.5242	26.5905	13	13	0.486829	0.42942	SMC2
1837	30.5196	30.9665	31.1309	30.9251	31.9256	30.8536	30.7411	31.8571	31.2962	30.8205	31.0288	17	17	0.208883	0.250576	0.889797	0.239437	0.0125323	CSE1L	2564	24.4529	25.6451	25.6583	23.665	25.261	23.2067	25.0287	24.672	24.4314	22.9719	25.0911	3	3	0.749852	1.20785	USMG5
2947	27.531	26.2211	27.4422	23.6527	22.819	25.3196	26.2743	24.0745	23.2579	25.582	23.824	3	3	0.308389	0.953126	0.8818	0.0422535	0.0124197	RRP7A	721	25.0714	25.9426	24.089	23.6623	23.4943	24.1218	23.4448	23.3194	24.0566	25.0743	23.9869	5	2	1.05594	1.27483	ANKHD1-EIF4EBP3;ANKHD1;FLJ00246
1763	25.061	25.6859	25.5873	25.356	26.1151	25.7364	24.856	25.9627	25.2782	23.94	25.17	4	4	0.35655	0.613289	0.874673	0.056338	0.0123193	MARCKSL1	281	29.802	29.1947	29.8761	29.0819	29.6036	29.3825	30.3792	28.568	29.0215	29.1259	28.2718	23	23	0.436141	0.268221	QARS
2915	24.2511	24.8842	23.8117	22.6423	27.9345	24.7049	25.582	23.6522	22.7125	24.3652	24.5003	4	4	0.286948	0.757768	0.869759	0.056338	0.0122501	NUDC	583	25.0024	26.8649	24.42	23.6987	25.2663	23.8626	25.5454	22.5472	24.0034	24.5588	23.5913	4	4	0.577562	1.15325	HMMR
1657	23.6794	24.6231	23.5628	27.269	23.7267	23.3803	24.2345	24.7708	24.0616	24.166	23.7671	5	2	0.855179	0.504425	0.862748	0.028169	0.0121514	SFN	2495	24.0929	25.4415	24.0681	24.1184	23.5594	22.6452	22.9296	24.3346	25.0891	25.2462	24.2598	3	3	0.809579	1.09313	TOPBP1
608	23.1504	27.3721	24.68	22.8882	22.5272	23.7335	24.126	25.7792	24.4134	24.1444	24.32	3	3	0.433962	0.659952	0.859181	0.0422535	0.0121011	C12orf43	2863	24.6101	23.1912	25.5155	22.8337	23.7657	22.1431	23.4179	23.4204	25.54	22.483	22.8498	2	2	0.860703	1.52478	2013-09-09
268	24.1657	23.6625	24.3939	23.0974	24.9374	24.1477	23.9277	24.1059	22.1764	23.453	23.3334	39	1	0.831907	1.02923	0.856224	0.0140845	0.0120595	ACTA2	703	26.2865	26.3451	23.957	23.986	24.1286	24.7386	25.2749	24.6397	23.5033	24.3885	25.8055	3	3	0.691765	1.24512	MAP7
800	28.1703	29.0428	26.7631	25.4082	25.854	23.699	28.0831	23.9717	25.8168	25.9828	24.1616	8	8	0.150919	0.706989	0.853584	0.112676	0.0120223	TRMT2A	1296	25.958	26.8567	23.7698	24.2266	23.3972	24.8148	25.4858	24.0342	23.4348	23.7497	23.8826	3	3	0.618031	1.38196	RPP40
2634	24.4403	22.8516	24.4694	23.4217	24.0766	23.6576	24.9717	23.9052	23.346	23.337	23.805	3	1	0.905589	0.942452	0.853474	0.0140845	0.0120208	SRSF8	2367	26.2422	26.4273	26.7204	22.9611	27.1565	26.4089	24.2954	24.7073	27.1437	26.29	26.4024	9	9	0.298102	0.954486	HUWE1
2809	23.3062	23.4795	23.6154	24.1818	23.7321	24.1176	24.4461	23.8012	23.0291	23.8887	23.5607	2	2	0.666819	0.63083	0.841299	0.028169	0.0118493	ARL15	1186	23.9757	26.2915	26.7106	26.0284	23.2678	23.7369	25.684	23.5095	26.3054	24.4685	24.1345	4	4	0.473299	1.31492	TCERG1
2865	26.6971	23.9586	26.4212	22.6177	24.2188	26.7701	26.8883	23.8725	23.6495	26.6074	23.2035	5	5	0.187104	0.893643	0.836019	0.0704225	0.0117749	ADAMTS1	1118	24.1139	24.6044	24.5757	23.9694	23.9496	23.4698	23.6665	25.8847	23.0782	22.7402	23.6575	3	3	1.30556	0.635078	MAP7D3
2804	28.1659	27.6644	26.9408	23.6283	25.918	24.3419	27.1351	23.4219	25.869	23.3612	23.6837	4	4	0.214459	0.97389	0.835439	0.056338	0.0117667	NHP2	158	25.0248	25.7572	24.2802	23.1839	24.037	24.2679	23.57	23.5935	24.4255	24.0811	24.4892	2	2	1.03805	1.19116	GTF2H1
2087	23.5385	24.3193	23.7929	25.4322	27.3857	25.2479	25.0757	24.0146	24.2514	24.2011	23.3766	6	3	0.461813	0.602113	0.83419	0.0422535	0.0117492	PRDX4	580	23.675	25.4819	24.7431	23.7219	23.149	23.4188	24.061	22.4724	23.9366	24.6608	25.2891	2	2	1.0274	1.20344	ELOVL5;RP3-483K16.1
2670	24.7506	26.1377	22.8514	23.9638	23.3374	23.5832	25.2034	24.6838	24.0471	24.9296	24.3389	3	3	0.548267	0.505084	0.830762	0.0422535	0.0117009	MAK16	1478	31.6545	32.2919	32.1401	31.1612	32.6348	31.5215	32.4139	32.678	32.3682	31.3562	32.6962	47	47	0.204816	0.256321	HSPD1
693	24.089	24.4657	25.5213	23.3745	24.419	23.6049	24.3352	25.1692	23.6124	24.8256	23.41	8	2	0.516335	0.802865	0.829094	0.028169	0.0116774	RBBP7;RBBP4	138	24.4015	25.5934	24.4138	24.3494	23.0129	23.4236	22.6992	22.4039	22.6629	23.0475	24.3866	2	2	1.01396	1.20765	GLE1
644	24.8327	24.6115	23.3822	24.2227	23.8885	24.301	24.1649	24.353	22.6692	23.6327	24.203	2	2	0.546509	0.757352	0.827799	0.028169	0.0116591	ANKRD26	959	25.5165	24.7654	23.9652	23.4037	23.842	24.7706	23.4473	23.141	24.8339	24.6362	25.338	6	6	0.54565	0.743591	EXOC7
662	25.7777	25.7175	25.4276	24.9435	24.5145	23.9546	25.409	24.3383	24.5704	24.6618	23.8575	4	4	0.402271	0.510408	0.821289	0.056338	0.0115674	NCAPG2	1317	24.8259	26.9703	25.4251	24.1073	25.1485	23.7069	25.7921	23.7806	25.3192	23.6702	24.6807	2	2	0.857155	1.41957	RPP14
1733	27.7552	28.7434	27.5179	23.7171	25.8007	24.1941	27.5948	22.4889	24.1002	22.83	23.8881	190	2	0.285065	1.43572	0.818547	0.028169	0.0115288		81	23.9257	23.6288	27.8224	23.6468	23.2036	22.7616	23.0561	27.5759	23.124	22.5998	23.8075	2	2	0.629297	1.92161	SUMO3;SUMO2;SUMO4
2154	22.8855	23.4123	24.2006	26.5796	23.5232	23.5127	25.3201	23.6654	23.9726	23.4258	23.696	2	2	0.510768	0.79463	0.811742	0.028169	0.011433	CLINT1	630	28.4049	27.6197	28.8786	27.5042	27.7764	27.8758	27.99	23.4145	27.5333	27.2196	27.5009	6	6	0.691336	0.582293	SMN1;SMN2
2253	24.0753	24.1959	22.8477	24.4232	24.5395	22.7009	23.7975	23.9173	23.497	23.6343	23.1118	2	2	0.915338	0.443062	0.811102	0.028169	0.011424	OCIAD2	1720	31.5473	31.3549	31.2329	30.8246	30.87	31.0652	31.7139	31.9654	31.1065	25.0741	23.8366	8	3	1.75603	0.458453	RPS27
2695	23.8913	23.5294	23.1587	25.838	24.2623	24.3046	24.1446	24.2997	23.2721	23.9266	22.9953	3	1	0.971837	0.824155	0.800944	0.0140845	0.0112809	KLC2	1216	23.5363	26.7816	23.6675	22.3389	23.9754	23.8403	25.8527	24.1607	23.4682	24.7275	23.5618	4	4	0.46698	1.27691	RRP8
1015	23.4032	23.3712	24.1912	23.8547	23.538	23.8939	24.3836	24.7024	22.4869	23.2615	24.9772	2	2	0.41286	0.967827	0.799154	0.028169	0.0112557	CUL2	2544	24.0383	26.3842	23.1449	23.74	23.9168	23.0056	24.9187	24.3972	24.4669	26.9809	23.7302	6	6	0.408887	0.968287	RNF31
2723	25.6025	25.9733	24.9072	24.0116	23.5421	24.0693	24.8602	23.2759	23.5968	23.405	23.3457	3	3	0.423467	0.618858	0.786197	0.0422535	0.0110732	TFB2M	1490	23.9377	23.8446	24.8236	22.935	23.0766	23.6514	23.8828	22.987	24.478	23.7356	23.4343	2	2	1.20931	0.980947	ADH5
2323	23.7923	24.8254	24.2883	23.2737	23.3483	23.8363	24.7293	24.4336	24.6602	23.691	23.2349	2	2	0.545741	0.719414	0.785228	0.028169	0.0110595	TTC37	2568	24.4488	25.4167	25.1931	23.1776	24.1351	24.4471	23.2492	23.7442	24.0509	24.7202	22.396	2	2	1.07434	1.09961	L3MBTL3
1806	30.2798	28.6144	29.4093	28.1657	27.6854	27.8007	29.7405	26.995	28.313	28.237	27.3114	15	14	0.135066	0.413973	0.782793	0.197183	0.0110253	HNRNPA3	2521	24.7941	26.3537	25.7798	24.2112	23.1188	24.4128	26.8686	26.2688	24.9041	23.2382	22.5035	12	1	1.33137	1.72827	RPL36AL
2688	22.3601	23.6289	24.0547	24.175	22.7277	23.5881	24.4234	24.2888	24.2212	22.3732	23.966	2	2	0.461897	0.835971	0.772264	0.028169	0.010877	WDR33	1840	25.2205	25.436	25.3815	23.5887	25.5666	24.3215	25.2438	24.1704	25.8282	25.9505	24.5042	4	4	0.666351	0.853771	SEC13
2687	24.3242	24.2017	24.3392	24.7784	23.7752	24.5092	24.2663	24.1691	23.9383	24.2676	23.6363	6	6	0.470113	0.270308	0.762451	0.084507	0.0107388	TNKS1BP1	2225	23.7651	27.267	25.1147	24.0922	23.8542	24.2578	26.8246	24.044	23.2096	24.2586	23.7062	3	3	0.569261	1.31421	NDUFA9
2692	27.944	28.3147	26.8065	25.7366	25.9677	23.5553	26.9235	21.8853	23.4389	24.2736	23.3705	8	8	0.133493	0.710102	0.758351	0.112676	0.010681	REXO4	2044	29.0065	28.9506	28.8658	28.6247	28.5947	28.877	29.1478	28.5771	29.0905	23.5157	27.6145	8	8	1.15716	0.242179	KHDRBS1
2200	23.6754	23.2422	24.0151	23.2734	23.6617	23.7267	23.7408	26.5276	23.5935	24.2659	24.5081	2	2	0.372207	1.01169	0.753113	0.028169	0.0106072	MED1	641	24.3422	24.9343	24.5104	22.9926	23.9942	23.9692	24.1919	23.4166	24.1604	24.9782	25.4744	2	2	1.18658	0.943652	ELAC2
25	24.5081	23.6653	25.3452	23.7336	22.3513	23.6769	25.1853	23.651	22.9445	24.0714	23.818	2	2	0.461971	0.806829	0.745463	0.028169	0.0104995	MRPS16	2098	25.9993	26.1366	26.0208	23.7802	25.4694	26.1171	25.5299	24.4009	25.7055	26.094	24.4524	4	4	0.595999	0.930009	PLD1
2971	23.5137	23.909	27.7908	23.3454	23.9138	28.3254	23.1579	28.7371	28.0548	23.9946	22.4805	6	5	0.13287	1.10416	0.733552	0.0704225	0.0103317	AFG3L2	25	24.5081	23.6653	25.3452	23.7336	22.3513	23.6769	25.1853	23.651	22.9445	24.0714	23.818	2	2	0.880103	1.25225	MRPS16
2522	24.0538	21.7433	22.8199	23.503	23.8868	24.1635	23.8801	24.0201	22.955	22.7955	24.0774	2	2	0.540494	0.674096	0.72869	0.028169	0.0102632	ZNF622	665	25.8201	25.6536	25.3536	25.152	22.793	25.3772	25.6705	24.4592	23.7663	25.2682	23.2447	6	3	0.62799	1.1684	ANKRD17
1538	24.0446	24.865	24.9589	24.9775	26.9108	26.087	24.257	24.1173	23.4769	24.2474	22.7481	5	2	0.518724	0.696355	0.722432	0.028169	0.0101751	PFKL	2430	24.789	23.7052	24.3924	23.505	22.3748	23.7033	24.4815	22.7051	26.0157	23.2757	23.3807	2	2	0.991094	1.10115	MRPL50
2719	24.5541	24.4859	24.2803	24.4968	24.468	23.888	24.3007	23.7766	23.2307	24.0137	23.0638	2	2	0.599138	0.602585	0.722062	0.028169	0.0101699	SMARCAD1	2228	28.2502	26.8824	27.6287	27.4374	26.7996	27.0484	27.828	27.1383	27.1272	24.7624	27.2939	9	9	0.490771	0.491978	HNRNPUL2;hCG_2044799
2231	24.7894	25.0459	23.1482	24.2694	22.9367	24.1695	24.0868	24.9916	24.8807	24.014	22.8878	5	4	0.293572	0.611686	0.718295	0.056338	0.0101168	PDS5A	2826	27.0876	27.1521	27.3772	26.5969	27.1101	26.2429	26.7964	24.7754	26.2299	26.8881	24.7632	4	4	0.97671	0.555674	PTPLAD1
2210	23.998	23.8059	23.4552	24.2537	25.979	24.6125	24.3134	23.3658	23.456	23.7429	22.6102	3	3	0.413136	0.569905	0.706344	0.0422535	0.0099485	VAMP3	35	24.5519	24.2278	25.4264	23.5214	23.35	24.2649	24.3125	24.5816	24.9778	23.6417	22.7327	2	2	1.05682	1.0232	C18orf21
795	24.1734	22.8317	24.5141	23.6773	24.0181	24.8378	24.7327	24.5508	22.8408	23.843	24.8536	2	2	0.43394	0.79597	0.690806	0.028169	0.00972966	FAM120B	2189	29.3643	30.2292	29.7984	28.8593	29.7793	29.2546	29.4909	30.0439	29.8162	28.9096	29.7587	11	7	0.614217	0.499547	PCBP1
2564	24.4529	25.6451	25.6583	23.665	25.261	23.2067	25.0287	24.672	24.4314	22.9719	25.0911	3	3	0.333428	0.685585	0.685779	0.0422535	0.00965886	USMG5	2188	25.4606	25.8359	25.4746	25.2889	24.6483	23.6373	24.7187	23.9508	23.0125	25.0722	25.7787	2	2	1.00759	1.06552	LRRC41
2108	23.3724	23.3529	23.8648	25.1263	24.4379	25.1688	24.4407	23.9366	23.7623	23.7792	23.8535	7	2	0.872927	0.390318	0.681438	0.028169	0.00959772	CAMK2B	2121	26.5063	26.5381	23.2648	24.2144	26.1756	23.474	24.2686	24.2987	26.5138	28.3155	24.8336	11	11	0.237193	0.815098	PKP1
1908	28.1731	28.3859	28.4607	28.1403	28.3612	27.9541	28.464	27.7113	27.727	28.2419	26.7383	4	4	0.324311	0.518559	0.672697	0.056338	0.00947461	SNRPF	2744	24.7466	23.5056	24.7536	22.5103	23.6288	23.9667	24.8751	23.0314	24.6958	24.8345	22.9025	3	3	0.732319	0.966683	ELP3
954	22.6403	22.8693	23.6176	23.7755	24.3307	23.5132	24.3172	24.405	23.9843	22.3332	23.7042	4	1	0.658686	1.02054	0.672212	0.0140845	0.00946778	MYL6B	944	30.3886	30.3865	30.129	30.006	29.1762	30.0029	30.0041	23.6016	30.5711	29.2981	29.8785	25	4	0.925805	0.573037	PPP1CC
209	23.952	24.4117	25.4004	23.5986	24.2851	24.297	24.6621	23.8136	22.8455	23.1146	23.985	6	1	0.723488	0.922808	0.667641	0.0140845	0.0094034	EIF4A1	2589	24.3612	24.9245	24.3469	24.263	23.5552	23.8724	23.961	23.6547	24.1076	23.5837	23.0788	3	3	1.08939	0.647362	PPP1R10
2375	24.7293	26.0084	26.3409	24.3631	23.8993	24.0833	25.4159	24.3343	22.6207	25.1833	24.0422	4	2	0.358478	0.926349	0.664152	0.028169	0.00935425	NOP9;C14orf21	1813	23.243	25.4709	25.5329	22.8441	24.4222	24.1682	24.7771	23.4926	25.7373	23.7683	25.3077	5	5	0.449118	0.9374	KIF11
2873	27.9612	28.3897	27.3892	27.8508	27.9237	27.2327	27.0928	27.3686	26.9209	27.147	27.1978	12	12	0.38266	0.142171	0.652838	0.169014	0.00919491	DDX41	1848	28.6079	29.0825	27.864	27.8951	28.3701	27.321	28.3876	29.6757	27.9227	28.7426	27.0494	5	5	0.633627	0.656038	EIF6
2866	25.7929	24.4162	23.7901	23.062	23.1615	23.498	24.2103	24.7879	23.6498	24.3524	23.9654	2	2	0.638452	0.509918	0.651116	0.028169	0.00917065	NUFIP1	923	24.8443	25.2651	27.0272	25.0824	24.3792	23.7847	23.0652	23.2436	23.7792	23.965	21.684	2	2	0.779894	1.29675	PIK3R3
756	26.0836	26.9125	26.8382	24.0042	24.3637	23.8618	27.0599	23.2386	25.0648	23.7811	24.2429	4	4	0.195652	0.78636	0.615411	0.056338	0.00866776	SLC25A22;SLC25A18	2774	24.037	29.7494	24.5126	23.2828	23.8416	24.9005	24.0199	23.1764	22.5274	22.7882	24.2701	2	2	0.480596	2.09135	EXOSC3
738	24.0748	24.1897	25.2774	24.6037	27.0306	22.5282	24.4885	24.8534	24.5821	22.7709	24.3974	2	2	0.407134	0.754084	0.614026	0.028169	0.00864826	COPS8	2247	26.4623	27.8468	26.6499	26.7758	26.2622	26.2897	25.9239	27.1221	26.329	27.1182	26.5214	7	7	0.513114	0.543774	CEP55
2946	23.9023	23.5887	23.6289	24.0249	24.4924	23.6838	24.0278	23.9185	23.5981	22.3399	23.9386	2	2	0.445779	0.680903	0.607065	0.028169	0.00855021	MOB4	2420	24.2796	24.0687	24.4245	23.5545	23.2476	22.6574	24.5632	24.8731	25.8586	23.364	23.4605	10	1	1.75801	1.10443	HIST3H2BB
2206	25.3871	25.3694	25.6448	23.9823	23.4582	24.1343	24.7136	25.0217	24.6984	24.7837	22.6267	2	2	0.364781	0.831347	0.606519	0.028169	0.00854252	SLC1A5	372	23.6498	25.9243	24.2754	23.1324	24.2202	23.7744	23.7782	27.1753	24.2654	22.8839	23.9479	4	4	0.534752	0.90752	SART3
1182	23.4943	24.9514	23.5656	23.8275	25.3865	23.4211	23.4288	24.2316	23.1276	23.6541	23.1635	2	2	0.586618	0.51517	0.604416	0.028169	0.0085129	CIT	1635	24.8926	24.8547	23.391	23.3858	23.5031	23.7242	23.3113	23.9796	25.1766	24.0985	26.1834	3	3	0.768695	0.841754	MARCKS
0	25.509	23.1263	25.8455	23.4104	23.7551	24.8541	24.0249	24.2931	24.566	22.6929	23.4222	3	3	0.335766	0.598581	0.60295	0.0422535	0.00849225	ESYT2	2009	27.7826	29.5242	28.108	27.9042	27.6852	28.3572	28.0767	29.1166	28.1821	28.479	29.4239	11	11	0.357524	0.4894	U2AF1
1248	22.8898	25.3218	23.7105	23.4174	23.75	23.7453	24.3746	23.1884	22.5601	22.6292	23.9504	2	2	0.409398	0.734955	0.601778	0.028169	0.00847575	STX10	587	26.13	27.3142	26.199	26.2255	27.2783	22.6603	25.6853	23.959	26.0163	26.1491	26.4244	5	5	0.329421	1.15971	TCEB1
2885	24.446	23.7953	23.6657	23.2264	24.1433	22.2274	23.4767	25.2946	23.2314	23.9851	23.7316	2	2	0.408407	0.736253	0.601382	0.028169	0.00847017	MKLN1	2142	24.5218	26.9228	23.1052	23.0938	24.0768	24.2769	26.3725	27.7225	22.8067	24.0607	23.5437	5	5	0.368901	1.03408	TCEB3
1247	26.9937	27.0051	27.4023	27.3034	28.6252	27.4404	26.4527	28.0285	27.5428	28.5585	23.6877	9	8	0.114152	0.644258	0.588347	0.112676	0.00828658	SNX3	1162	25.788	26.9312	23.7078	24.4291	24.223	24.2826	23.1194	23.1371	24.7235	25.3965	23.1199	3	3	0.544085	1.16409	GTPBP1
127	23.8247	23.6315	24.2192	24.4008	26.3996	23.6422	24.1592	24.7524	24.1163	23.7828	23.4056	4	1	0.852784	0.687599	0.586373	0.0140845	0.00825878	SEPT6;SEPT8;SEPT11	2574	23.9828	25.2456	24.9597	24.1918	24.0925	23.6626	25.8433	25.1276	23.4423	24.5981	24.106	3	3	0.834195	0.747045	B3GALT6
2539	23.7451	23.8995	22.2769	23.2184	23.1942	23.6105	24.4332	23.7145	22.6469	23.8793	24.0425	3	3	0.351358	0.550961	0.580754	0.0422535	0.00817963	MRPL38	1227	24.6947	23.892	25.5251	24.839	23.2124	23.016	25.0795	25.3886	22.4092	25.0845	24.7762	3	3	0.610506	1.0148	XPOT
1485	23.9389	24.23	23.7088	23.5494	22.5282	24.8515	23.3922	24.4008	23.1349	23.314	23.0646	4	1	0.800593	0.725367	0.580724	0.0140845	0.00817921	PYGB	266	27.3164	22.9991	27.1016	24.3807	24.1122	23.7559	27.2482	24.2963	23.2769	23.6749	23.8414	2	2	0.536554	1.72276	SPOP
1433	23.1943	24.9369	24.6942	24.0761	26.6214	23.9813	24.4757	24.7239	24.6394	24.1466	23.9266	3	3	0.527869	0.362232	0.573633	0.0422535	0.00807934	CAPN1	485	24.6703	23.2839	24.9516	23.7539	22.8377	23.0855	24.9245	23.9066	25.1097	23.0184	23.4092	2	2	0.857248	1.07625	POP7
1261	27.9228	23.6736	28.358	27.9945	27.434	27.6523	29.0157	23.9259	27.8152	24.5316	24.1425	4	4	0.146143	0.97437	0.569591	0.056338	0.0080224	DNAJA2	2865	26.6971	23.9586	26.4212	22.6177	24.2188	26.7701	26.8883	23.8725	23.6495	26.6074	23.2035	5	5	0.317987	1.15678	ADAMTS1
2753	23.0034	24.8462	23.876	24.3126	24.224	23.5122	24.0217	25.1695	24.0918	23.8156	24.2294	2	2	0.503194	0.550032	0.553545	0.028169	0.00779641	MCCC2	2323	23.7923	24.8254	24.2883	23.2737	23.3483	23.8363	24.7293	24.4336	24.6602	23.691	23.2349	2	2	1.10699	0.815878	TTC37
2015	23.4828	22.8748	23.9829	24.0511	25.9431	24.5291	24.3713	24.0615	24.2019	23.5494	23.5751	2	2	0.626582	0.440967	0.552604	0.028169	0.00778315	HMGCS1	2357	24.909	23.1084	24.2791	23.7074	22.2663	22.8938	24.7521	26.0186	23.2349	23.7617	24.4056	2	2	0.783977	1.14304	SETX
171	23.2408	23.8443	24.1862	24.4653	26.1836	25.0453	23.1551	24.9961	23.2637	23.5372	23.7179	4	3	0.319201	0.569364	0.545225	0.0422535	0.00767922	SNX2	377	24.2928	26.6941	23.0373	23.6972	24.1136	23.3136	24.6718	23.7362	22.7197	23.3224	24.6411	8	5	0.368401	0.966575	CLASP1
2787	26.3056	26.4664	27.3554	24.0481	25.8993	24.3516	26.3347	24.4811	25.5485	23.8788	25.6793	11	11	0.13142	0.372362	0.538295	0.15493	0.00758162	MDN1	1122	24.7825	25.5149	23.5996	22.855	23.2422	24.3007	24.5037	22.4186	23.7399	23.8122	24.1956	3	2	0.760129	1.16637	CSNK1D
909	24.7119	26.5174	25.2443	23.9019	23.9866	26.6087	26.4426	23.9517	23.6339	22.2997	27.0517	4	4	0.154787	0.868683	0.537842	0.056338	0.00757524	AIDA	2428	25.0135	25.652	24.6005	23.9001	24.828	24.3847	24.5065	23.8488	24.1211	24.4048	23.7472	3	3	0.817318	0.717782	TMEM57
2651	23.9517	25.1341	23.7752	24.3072	25.2682	22.0393	24.8111	23.8211	24.2041	22.2597	24.484	3	3	0.264981	0.666866	0.530121	0.0422535	0.0074665	MMTAG2	994	24.1322	24.6373	23.8847	22.4256	23.2594	24.0244	24.3448	23.4363	23.4529	23.381	25.0218	2	2	0.893742	0.981551	SLC2A1
2676	27.1243	27.2882	23.9438	24.5088	24.2415	24.3877	25.8928	23.9949	24.928	23.4162	24.5544	3	3	0.272628	0.64429	0.526955	0.0422535	0.0074219	MKI67IP	808	24.7724	25.559	24.7042	23.8746	23.03	25.2723	24.5721	22.8108	24.0629	23.9639	23.3612	3	3	0.601827	0.952888	PCDH7
1208	24.7629	22.9465	24.6803	25.1221	23.67	24.6341	25.0039	23.8349	24.4798	23.7541	22.9962	2	2	0.389643	0.676048	0.526835	0.028169	0.00742021	OGT	2949	25.9645	25.9122	25.6379	24.8211	25.7205	25.2225	25.8779	23.516	25.6063	25.7461	26.1941	3	3	0.979603	0.583481	SF3B14
1346	26.3729	24.1862	24.8372	24.156	23.4686	24.0343	24.753	24.0742	24.4221	21.965	24.6833	3	3	0.242075	0.72347	0.525401	0.0422535	0.00740002	TOP3B	2554	24.6051	24.62	23.6239	23.9772	23.1163	23.0526	24.419	24.3211	24.4969	24.2887	23.6501	2	2	0.948638	0.901008	DUS3L
1064	25.3942	24.3201	25.9551	26.6512	26.9232	26.8484	25.0825	25.0187	25.6293	23.3209	23.9325	2	2	0.33849	0.756291	0.511993	0.028169	0.00721117	NDFIP2	2593	24.0367	25.9391	25.3282	24.752	23.8628	23.2651	25.7035	23.0458	24.1394	23.534	23.6957	2	2	0.739546	1.14136	WDR24
2300	26.202	26.6648	25.9889	23.6728	24.616	24.2003	25.0464	24.0835	23.103	23.855	24.9837	3	3	0.289141	0.584399	0.50692	0.0422535	0.00713972	CDKAL1	2249	25.174	25.7656	25.428	24.7103	25.617	23.9709	25.7185	23.3065	24.0444	23.3921	26.0026	4	4	0.611799	0.689741	HSD17B12
2227	25.6061	27.1261	25.2555	21.6262	24.7507	24.3123	23.5471	26.2784	24.6957	23.5072	24.4289	3	3	0.240467	0.702207	0.506573	0.0422535	0.00713482	C16orf88	2760	26.0607	25.9661	24.5336	24.5162	25.3299	22.9052	23.7618	23.6519	24.1046	24.3736	23.3191	2	2	0.663736	1.26973	JPH1
441	25.3932	24.3774	25.2497	22.9255	23.9498	23.4362	23.5924	25.1316	24.2353	22.5996	24.0246	2	2	0.337705	0.742155	0.501258	0.028169	0.00705997	HIGD1A	595	26.8298	27.5851	24.7364	26.8048	24.9506	23.5107	27.6852	27.1219	24.2126	22.7517	23.6691	3	3	0.433646	1.29505	SKP1
384	23.8103	22.8431	24.5975	24.1281	23.9603	24.215	24.5944	24.663	23.3281	25.1887	23.2145	2	2	0.347936	0.71827	0.499825	0.028169	0.00703978	SUMO1	2350	26.7314	26.4603	26.447	26.6764	25.8265	25.9812	27.2506	24.2696	24.0489	26.3874	26.9441	7	7	0.624356	0.384857	EIF3M
1862	31.9774	30.6416	31.9581	30.528	31.3033	30.7861	32.2946	30.564	31.071	30.9385	31.4134	11	11	0.157329	0.288352	0.499028	0.15493	0.00702856	RPS20	726	26.7246	26.7407	26.9999	27.1917	27.567	23.0785	26.8818	27.5885	27.7222	26.9014	26.8615	8	8	0.239632	0.876017	SSB
643	24.9442	23.9684	23.8134	24.164	24.1929	24.7786	24.3677	24.023	23.6653	23.5377	24.168	4	2	0.61376	0.404989	0.497132	0.028169	0.00700185	CDK2;CDK3	700	25.8113	24.5068	26.2694	23.4052	25.0853	25.1413	25.6039	24.4664	24.9643	25.8896	24.7993	4	3	0.563143	0.98519	PUM1
2463	24.1534	23.4093	23.959	22.8587	22.6173	23.8161	25.0691	24.4455	23.7862	25.0618	23.5451	2	2	0.390788	0.626283	0.489488	0.028169	0.0068942	NEK9	1800	27.6507	27.7689	27.9945	27.312	27.8997	26.9009	28.2478	27.3386	27.2561	27.1263	26.706	6	6	0.637641	0.433825	SSR4
489	23.5587	23.8747	23.2515	24.6155	23.2825	23.6373	23.6529	28.3632	24.8946	24.4385	24.2776	20	1	0.330485	1.47114	0.48619	0.0140845	0.00684774	ACTB	218	24.6304	27.5251	25.9834	26.0441	23.6667	25.6103	25.3755	26.0535	24.2243	24.7153	25.9257	5	5	0.351305	0.939281	NOL10
2035	23.7691	23.6076	24.4431	24.864	24.9977	23.8382	24.52	24.3694	24.7669	23.62	23.0924	2	2	0.391856	0.618269	0.484545	0.028169	0.00682458	PTPN11	2945	24.1385	26.2006	24.3234	23.6225	24.4122	24.1945	25.224	24.145	23.0475	24.6211	24.9561	4	4	0.507581	0.811116	MRPS2
878	26.8791	23.9303	27.309	28.2681	24.3221	27.1871	26.2356	26.0477	26.367	24.2748	26.5232	7	7	0.164434	0.419996	0.483431	0.0985915	0.00680889	SPATA2	779	24.5722	25.7365	24.0531	24.2052	23.7747	23.4315	24.515	24.1644	24.5068	24.4094	23.561	2	2	0.836037	0.983441	WRAP53
2901	23.6315	23.9498	24.2905	24.2267	24.0295	25.259	23.1693	25.1341	23.4225	24.0771	23.2386	3	3	0.277976	0.572282	0.477242	0.0422535	0.00672172	TTF2	754	24.65	23.9707	23.8396	23.5814	23.5883	23.1974	23.113	23.1336	23.594	23.9794	24.4858	2	2	1.16176	0.697732	CYHR1
1944	31.875	30.3481	31.9028	31.2606	32.0405	31.0269	31.4819	31.0467	30.9826	31.5237	30.4739	17	7	0.245622	0.270843	0.465675	0.0985915	0.00655881	RPS27A	2427	27.7598	27.5348	27.2475	27.3132	27.1818	27.1457	27.4072	23.4601	26.6525	27.8779	27.7818	6	6	0.893856	0.300509	NKAP
1332	26.8094	27.9846	26.7933	25.1181	24.459	24.312	26.2913	24.1325	24.7189	25.8925	23.0978	4	4	0.180557	0.642177	0.463799	0.056338	0.00653238	NSA2	1430	24.0175	25.7089	24.1147	23.6843	23.8287	23.9075	24.3335	24.1364	22.636	22.7106	23.0181	3	3	0.661996	0.806836	H1F0
2189	29.3643	30.2292	29.7984	28.8593	29.7793	29.2546	29.4909	30.0439	29.8162	28.9096	29.7587	11	7	0.242646	0.272541	0.462917	0.0985915	0.00651996	PCBP1	2859	27.1697	28.1369	27.5878	27.3077	26.2298	22.5999	27.9383	28.1686	23.5932	23.8966	24.0869	94	1	0.708564	2.25232	LIMA1
672	23.7634	25.8413	25.2675	23.0693	23.1166	24.1822	25.0827	23.5104	23.5799	24.0819	23.7653	3	3	0.313059	0.487493	0.457842	0.0422535	0.00644848	PRPF31	5	28.6249	27.0966	28.4659	29.1295	23.9114	28.794	27.973	28.177	29.0537	28.0639	29.1968	12	12	0.168719	0.784139	PLEKHG3
565	24.7311	23.8891	23.7878	23.3287	26.1336	23.7151	24.6452	23.1561	23.5655	22.7563	23.5709	2	2	0.370988	0.603047	0.447446	0.028169	0.00630205	IGJ	2487	24.218	24.9628	24.6236	23.6521	23.5961	24.344	22.8232	24.1832	24.4621	23.0401	24.7405	2	2	1.07377	0.737386	PIBF1
191	23.4668	23.8903	24.7042	23.2309	23.5687	23.404	24.6386	24.4256	23.7239	24.753	23.5838	2	2	0.435888	0.511923	0.446283	0.028169	0.00628567	CYR61	794	23.8152	24.6441	24.2426	23.7724	22.9419	23.6733	23.2576	24.4295	22.8582	23.5838	24.6492	2	2	1.02075	0.771411	DIS3
2663	23.8778	25.3427	23.384	24.6691	23.5131	24.5319	23.5316	23.8947	23.8354	23.2736	22.345	2	2	0.395691	0.561825	0.444618	0.028169	0.00626223	KIFC1	964	24.5058	24.1885	23.9656	23.5093	23.1067	23.9541	23.6884	24.0871	24.6072	24.8765	23.0744	2	2	1.12726	0.696611	NBR1
301	24.2835	23.1156	23.7289	23.7472	23.4854	25.1924	24.4777	25.4143	25.1809	23.9038	23.999	4	2	0.371655	0.584758	0.434657	0.028169	0.00612193	LRCH3	979	24.9936	25.8501	24.9484	25.0324	24.9398	23.9209	24.0616	22.096	23.5697	23.4042	25.5002	4	4	0.61626	0.632999	EXOC5
1985	26.4191	27.4879	27.5634	27.5909	27.4321	27.9657	26.7275	27.4942	27.5306	23.663	27.9595	4	4	0.147774	0.726496	0.429429	0.056338	0.0060483	BASP1	1176	25.6821	27.4852	25.6605	25.9076	25.0188	24.6175	23.9022	24.82	24.5362	23.3061	24.0751	2	2	0.698064	1.09463	KPNA3
423	24.3221	23.3531	23.2559	24.3728	23.9914	24.4572	24.5267	24.0076	23.5522	22.6079	24.676	2	2	0.327366	0.65516	0.428954	0.028169	0.00604161	NCAPH	2237	23.2217	26.8437	25.7191	23.7066	23.8981	24.1015	24.6688	24.0848	24.5165	24.6705	24.1681	2	2	0.560348	1.35944	TWISTNB
2982	25.9011	26.6637	25.8699	23.5744	23.4762	23.2172	23.6141	26.076	23.3415	22.7633	26.075	7	3	0.181459	0.78517	0.427427	0.0422535	0.0060201	CDC42BPB	2353	26.5236	26.1664	26.6044	26.7816	26.5987	23.7254	24.9788	23.7344	23.6543	27.0832	27.2556	7	7	0.296204	0.729572	EEPD1
1977	26.7857	22.9846	27.9032	27.0722	23.9618	27.7146	27.3102	24.3539	27.5346	24.2429	23.4572	8	4	0.139512	0.75378	0.420646	0.056338	0.0059246	PIP4K2B	1137	24.9411	24.504	24.0666	23.9378	24.1292	23.8461	23.9744	23.2903	23.8463	24.0642	26.5469	3	3	0.937212	0.532879	SRPRB
910	23.8971	25.4258	23.7443	24.6742	23.4212	23.7857	24.1278	24.3871	24.296	23.7903	23.8605	3	3	0.508297	0.275186	0.419629	0.0422535	0.00591026	WBP11	2966	23.1896	23.3296	24.1036	23.072	22.4767	22.8875	23.4349	23.7612	23.797	25.204	24.8684	2	2	1.02368	0.728897	ATP6V0A2
2902	26.1192	24.225	23.446	23.5646	23.3619	24.8647	24.3403	22.5104	23.1025	22.3564	22.9426	2	2	0.335715	0.624887	0.419568	0.028169	0.00590941	C19orf53	845	23.8232	26.2442	23.5638	23.8959	23.036	24.0287	25.3149	24.5813	23.9745	23.3004	24.1811	4	4	0.417244	0.890203	ZC3H15
1140	24.6646	24.4224	24.9626	23.2666	23.7267	23.1534	23.4369	24.9158	23.8457	23.7449	23.2768	2	2	0.37564	0.553943	0.416166	0.028169	0.00586149	KIF18B;KIF18A	2772	24.1296	26.9393	23.6832	22.8459	23.491	24.3454	25.3219	23.6187	23.3214	24.5677	23.8467	2	2	0.540738	1.35662	INCENP
35	24.5519	24.2278	25.4264	23.5214	23.35	24.2649	24.3125	24.5816	24.9778	23.6417	22.7327	2	2	0.308743	0.662982	0.409382	0.028169	0.00576594	C18orf21	2739	23.3657	26.3192	24.6016	23.6691	23.651	23.4197	24.757	24.0505	24.4293	23.7185	24.2235	2	2	0.617497	1.18225	NOL11
335	27.0474	26.2894	26.1853	24.8862	22.8741	23.2893	24.0664	26.4799	23.9138	25.7976	24.1652	3	3	0.206866	0.647629	0.401918	0.0422535	0.00566082	ZNF346	1735	24.05	28.6299	27.3291	23.4805	27.881	24.7371	24.3913	23.55	21.6418	26.627	23.658	4	4	0.277213	1.30344	RECQL
930	28.5519	27.4858	28.2763	26.3646	22.5073	26.1878	29.0121	26.5483	26.7559	27.0704	26.6464	9	1	0.419242	0.955937	0.400769	0.0140845	0.00564464	ATXN2	2106	23.7374	24.5713	24.5753	23.8611	23.5731	23.3679	24.6251	24.0655	25.1822	24.1765	24.8152	2	2	1.04079	0.693988	PIN1
2945	24.1385	26.2006	24.3234	23.6225	24.4122	24.1945	25.224	24.145	23.0475	24.6211	24.9561	4	4	0.208929	0.476256	0.398015	0.056338	0.00560584	MRPS2	762	23.9811	25.7388	23.7698	24.2647	23.6725	23.287	24.2526	22.8646	25.7318	24.8264	23.8124	4	4	0.478045	0.755214	PLEKHA7
2129	30.7616	29.7994	30.7828	30.6084	30.6186	30.6028	31.26	30.1878	30.7358	30.4123	30.5169	18	16	0.146732	0.168916	0.396566	0.225352	0.00558544	HNRNPD	809	24.5576	25.8779	24.4039	24.6363	23.6918	23.7195	23.3192	22.8377	23.6877	24.4842	24.1435	3	2	0.762633	0.930618	PPP2R5C
2265	24.9341	25.9532	25.0065	23.6068	23.8728	23.265	24.6419	24.9035	23.2997	24.7115	25.0427	4	4	0.230598	0.421365	0.388664	0.056338	0.00547414	SAMD4B	716	25.4521	26.2629	24.9291	25.2776	24.7234	25.0972	25.4242	23.8672	23.7176	25.0192	22.9207	5	5	0.540561	0.515306	UTP14A;UTP14C
2457	22.6962	24.4016	23.0526	23.6018	23.7445	24.856	24.6398	24.0484	22.1014	23.796	25.2326	3	3	0.200147	0.634135	0.380761	0.0422535	0.00536283	NPLOC4	333	26.2368	26.2825	26.0943	26.8312	25.7203	23.2467	25.7909	23.7102	26.4207	26.1556	27.368	4	4	0.370238	0.938462	DCLK1;DCAMKL1;DCX
2174	26.7327	27.2493	26.6074	24.2707	23.8832	24.5912	26.1634	22.7244	24.2435	24.0515	23.7037	7	7	0.122256	0.444335	0.380258	0.0985915	0.00535575	RRS1	561	25.6672	26.314	26.2728	26.5181	24.4131	25.1609	26.007	23.9681	23.8912	26.7171	26.0938	4	4	0.481337	0.720644	PDLIM5
1772	24.1352	23.0525	23.8702	23.9715	25.505	25.3418	25.6664	23.3614	24.771	23.5751	23.697	4	4	0.188222	0.49957	0.37612	0.056338	0.00529747	ALDH7A1	1006	25.469	23.7216	25.1974	24.8733	23.3781	22.7286	23.5731	23.2985	24.7597	22.2164	24.8469	2	2	0.609955	1.13598	OTUD4
2288	24.8827	23.7079	22.9431	24.5923	24.5583	23.8625	25.3383	24.1734	23.8954	24.4041	24.0291	4	1	0.571767	0.646341	0.369556	0.0140845	0.00520502	EIF2C1;EIF2C3	693	24.089	24.4657	25.5213	23.3745	24.419	23.6049	24.3352	25.1692	23.6124	24.8256	23.41	8	2	0.771163	0.892513	RBBP7;RBBP4
1041	23.5336	24.3306	23.4372	25.112	24.1073	25.8041	24.8861	24.4174	23.8453	24.571	24.4005	5	2	0.472965	0.379446	0.358929	0.028169	0.00505534	SRGAP1	2909	23.6841	25.3978	25.1259	25.4131	23.8271	22.8411	23.3599	23.5515	25.2218	25.6792	24.9518	6	6	0.315653	0.708802	BAIAP2
975	24.5362	24.126	24.8499	23.4093	23.9503	23.9552	23.7041	25.6712	24.2804	25.3329	22.844	4	4	0.166073	0.535191	0.355522	0.056338	0.00500736	PCID2	200	24.8969	25.0838	23.739	23.1264	24.4371	23.9035	23.0483	23.5043	24.8305	23.0067	23.3276	3	3	0.591524	0.750912	NDUFS1
925	25.6946	26.3199	26.0178	26.7809	27.0324	22.7881	25.3637	24.0652	24.6293	23.9855	24.0475	6	2	0.35975	0.493658	0.355187	0.028169	0.00500264	EPHA5;EPHA3	2717	24.4071	25.8714	24.4003	23.8887	23.0051	24.762	24.0283	24.0599	23.6626	23.4534	24.6374	2	2	0.645995	1.00769	FAM83D
1858	29.4508	28.6809	29.2822	29.3934	29.5565	28.8253	29.8207	28.8184	29.0028	28.9856	29.4719	15	15	0.140942	0.166116	0.35119	0.211268	0.00494634	EIF3E	2301	25.2282	26.4788	23.2343	23.5861	24.033	24.3536	24.9013	25.4916	25.1343	23.642	24.0839	3	3	0.43697	0.989517	RSBN1
2496	24.2312	26.2485	24.6303	24.723	23.9452	24.1919	25.3675	23.7849	24.0889	22.4994	25.3109	3	3	0.188646	0.60977	0.345092	0.0422535	0.00486045	AP3S1	2501	24.7114	23.9229	23.9406	24.1201	23.578	23.7176	24.0596	23.6914	24.5062	23.8187	25.327	6	6	0.559076	0.386401	NUP205
1455	24.1104	25.1053	25.3247	24.5376	24.5762	24.9939	25.4399	24.3772	23.6888	24.9748	24.5028	2	2	0.330345	0.519706	0.343364	0.028169	0.00483611	SNRPC	820	24.3768	25.0942	23.7717	23.8477	22.1492	24.1646	24.7684	24.7397	23.9082	25.5607	23.6528	2	2	0.630964	1.02706	SPRY2
634	23.6527	25.3739	23.8085	23.8012	24.1996	25.7011	24.9357	23.9924	23.1979	24.2751	24.6051	3	3	0.259997	0.438004	0.341639	0.0422535	0.00481182	EIF2B4	889	27.1002	26.5609	26.627	27.8299	22.9459	26.9716	25.9455	23.9386	26.5255	26.5729	26.6012	7	7	0.21754	0.846878	ATP6V0A1
2891	23.152	24.1958	24.9344	24.4497	23.9938	24.532	25.0255	23.9229	23.6306	24.4298	23.2377	44	1	0.480691	0.708205	0.340428	0.0140845	0.00479476	MYO6	2268	24.9688	24.8113	26.175	23.9487	24.3064	25.0777	25.8624	24.6722	23.9251	22.8684	23.659	2	2	0.735892	0.874087	RALY
2558	26.0849	26.0161	25.3501	23.4862	23.8882	24.1351	25.888	23.7759	24.9435	22.8634	24.8974	3	3	0.187821	0.597164	0.33648	0.0422535	0.00473916	PRR11	1869	25.2968	25.5839	26.3183	23.6349	26.6826	22.9248	25.9948	24.1871	23.5788	24.5368	22.9794	3	2	0.480679	1.31891	RAB10
2455	24.0684	23.4751	22.4172	23.946	24.2605	23.7098	23.3698	24.8342	22.3664	23.6866	24.3523	2	2	0.263843	0.633555	0.334318	0.028169	0.0047087	VANGL1	2889	26.8539	27.6938	24.5894	26.5989	26.1705	23.2514	24.6183	23.3068	23.3673	24.6031	26.2232	4	4	0.301137	1.03877	NOB1
2	24.2276	23.0109	24.6064	23.8783	26.1926	22.8105	25.6302	22.9989	23.1441	23.7269	24.0638	2	2	0.247513	0.669585	0.331462	0.028169	0.00466847	PPP3CB;PPP3CA;PPP3CC	1823	24.9775	24.2061	25.0721	24.0218	24.652	23.8456	24.9973	24.203	24.4642	23.9217	24.5044	3	3	0.719995	0.578737	TTC3
1002	24.3726	23.6938	23.7048	23.8529	26.9749	23.8781	23.2812	23.8561	22.4703	24.0883	22.4953	2	2	0.299364	0.550643	0.329685	0.028169	0.00464345	DMBT1	3	23.6642	25.1728	24.6341	23.6631	23.7924	24.0681	22.9197	23.1936	24.1076	23.9697	23.4968	3	3	0.640621	0.649091	ZW10
2172	27.3284	28.0025	26.9235	24.5675	25.2003	24.6566	26.4329	23.1631	25.1451	24.2195	23.5329	5	5	0.131911	0.498825	0.329002	0.0704225	0.00463383	EXOSC7	1473	29.4824	31.0047	29.5993	29.9151	28.6171	29.2754	28.9735	29.6335	29.4815	23.7687	29.3531	19	3	0.544913	0.759593	HIST1H1E
710	23.9855	24.7913	23.6162	23.6798	23.5201	23.9674	24.437	24.5435	24.6546	24.0848	23.446	2	2	0.383559	0.42844	0.328664	0.028169	0.00462907	TRIM41	2086	28.8915	27.7519	28.6926	27.6941	28.254	28.2528	30.3329	27.1217	27.8666	27.1424	27.5742	8	8	0.402951	0.378359	AIMP2
1326	23.3534	23.6276	23.4936	24.1392	27.4971	23.1673	23.0021	24.3124	23.6805	23.6281	22.6486	5	5	0.193674	0.338175	0.327478	0.0704225	0.00461236	IPO7	1301	25.8179	27.1471	24.0647	24.7979	24.1933	24.6816	24.0376	24.1936	23.4438	25.6636	25.9244	2	2	0.542166	1.11893	BCAS2
2759	25.585	26.3716	25.2465	24.1459	23.5993	24.6613	24.8325	26.3482	25.4905	23.7593	26.2955	6	6	0.131234	0.408627	0.321753	0.084507	0.00453174	MRPL47	456	23.5875	26.6391	25.367	25.0952	23.4426	24.1303	25.5872	24.1424	24.874	23.6605	23.2405	3	3	0.411813	0.975189	MRPS34
988	26.1771	27.5852	26.0205	24.6636	23.3952	25.0135	25.9149	23.2924	23.7377	25.2361	23.4453	5	5	0.138279	0.463923	0.320753	0.0704225	0.00451765	DDX31	2670	24.7506	26.1377	22.8514	23.9638	23.3374	23.5832	25.2034	24.6838	24.0471	24.9296	24.3389	3	3	0.417993	0.951733	MAK16
2565	27.0466	26.8852	27.7762	28.7016	27.3835	29.1287	26.644	26.1825	28.7925	24.3707	24.4696	6	6	0.0994855	0.535648	0.319735	0.084507	0.00450331	PAWR	2463	24.1534	23.4093	23.959	22.8587	22.6173	23.8161	25.0691	24.4455	23.7862	25.0618	23.5451	2	2	0.801633	0.743221	NEK9
2182	21.3779	23.4714	22.5709	22.5893	23.402	23.8832	23.19	23.6876	23.334	23.0117	22.1	31	1	0.50837	0.623574	0.317006	0.0140845	0.00446488	PCM1	653	24.1534	25.4718	24.9923	23.6782	23.8458	24.6932	24.0578	23.0443	24.0571	22.8576	24.0124	3	2	0.738037	0.800141	MARK2
2772	24.1296	26.9393	23.6832	22.8459	23.491	24.3454	25.3219	23.6187	23.3214	24.5677	23.8467	2	2	0.276113	0.558345	0.308332	0.028169	0.00434271	INCENP	86	25.5714	26.6089	26.1848	25.6452	25.5321	25.2837	26.7798	26.891	25.5233	26.2469	22.62	3	2	0.92834	0.634713	FAM98B
678	23.3732	24.0942	23.7676	24.4388	24.1399	23.8024	24.8981	24.6556	22.6326	23.9217	25.7275	2	2	0.223213	0.682912	0.30487	0.028169	0.00429395	FBXO17	1559	23.9003	23.9292	24.2924	23.1632	22.2742	23.6262	23.4897	23.4841	22.8933	23.0884	22.8226	2	1	1.1516	1.0194	HOXA5
280	23.2822	24.2497	23.5929	23.8204	21.8266	25.0086	23.5979	24.8536	24.1647	23.3572	23.7755	2	2	0.328768	0.459957	0.302438	0.028169	0.0042597	UCHL5	797	23.9769	24.5996	24.7617	24.4319	23.7085	23.5235	24.9374	22.6555	23.0925	24.8541	26.2239	3	3	0.694496	0.558112	NSFL1C
2399	23.0158	25.5454	23.9607	24.2272	24.1077	23.157	23.6354	26.1479	24.789	23.8724	24.1315	2	2	0.240272	0.62735	0.301469	0.028169	0.00424604	MCAT	1829	25.0161	24.3318	24.7549	23.9051	24.2949	24.2822	23.7362	23.6001	23.5328	25.3399	25.3668	2	2	1.07201	0.540216	RAD23B;RAD23A
2547	23.3794	22.905	24.0989	25.3453	23.5537	23.0371	24.2754	24.5833	23.6126	24.2005	24.1632	2	1	0.688479	0.437269	0.30105	0.0140845	0.00424015	PTCD3	2856	24.2076	25.3493	23.883	23.4871	22.3897	24.5717	24.3276	22.7007	23.9663	23.3975	24.5666	2	2	0.575855	0.997139	TUBGCP4
1665	23.9045	23.0802	24.7025	24.6812	23.7895	24.4095	24.7074	24.0085	24.1478	23.7804	23.7471	20	1	0.641783	0.466233	0.29922	0.0140845	0.00421437	HSPA1L	107	29.088	27.5591	28.6603	27.3622	27.0977	27.6103	28.2494	24.0154	27.5273	27.5119	28.215	3	1	1.05895	1.07907	EWSR1
1849	24.2118	25.1444	23.5718	24.5278	25.9482	24.127	24.1159	24.442	23.5743	24.5367	23.7787	3	3	0.314667	0.315735	0.298054	0.0422535	0.00419795	CTBP2	667	24.642	26.5159	22.5176	24.4428	22.7257	23.2919	23.92	24.1247	24.9537	24.1968	23.842	3	3	0.35346	1.0717	MDC1
1027	24.6573	25.8202	26.6085	25.7953	24.9974	25.3615	26.1019	23.4093	22.5145	23.4977	26.199	3	3	0.142594	0.685201	0.293116	0.0422535	0.0041284	FIP1L1	2496	24.2312	26.2485	24.6303	24.723	23.9452	24.1919	25.3675	23.7849	24.0889	22.4994	25.3109	3	3	0.497521	0.749993	AP3S1
829	23.9249	21.8589	24.2669	27.8415	22.575	26.8991	23.4947	24.0354	21.9744	24.2823	23.5848	3	3	0.200995	0.484536	0.292168	0.0422535	0.00411505	ATP6V0D1	2750	26.6557	27.2395	27.2278	26.3589	27.1647	26.6647	27.3056	27.0156	26.9824	26.3574	26.4144	8	8	0.440047	0.311584	XPO5
2972	24.7278	24.3381	25.0099	24.7575	24.3396	22.2805	23.5578	24.4169	22.7138	23.7061	24.1049	2	2	0.303114	0.479093	0.29044	0.028169	0.0040907	LSM4	858	25.1067	26.1139	25.8636	23.3794	26.6444	24.236	24.6737	25.8214	23.8504	26.1995	24.8339	3	3	0.387657	0.941447	GNA13
1823	24.9775	24.2061	25.0721	24.0218	24.652	23.8456	24.9973	24.203	24.4642	23.9217	24.5044	3	3	0.313561	0.303418	0.28542	0.0422535	0.00401999	TTC3	1673	26.2663	27.1701	25.9448	26.4074	26.5689	24.7613	25.5995	27.0002	26.0251	24.9903	26.8859	6	6	0.329638	0.547834	GTF2F1
432	23.1447	25.9109	24.3294	23.4114	23.4326	25.808	23.2292	23.7831	22.8849	23.1725	23.608	3	3	0.3321	0.284344	0.283291	0.0422535	0.00399002	KIF20B	2349	23.7237	26.087	25.7811	23.9169	25.8551	23.8101	25.1931	22.8932	23.692	24.0339	25.3288	6	6	0.269122	0.669911	RG9MTD1
841	27.364	26.8358	26.6321	27.1797	27.6073	23.8378	26.9903	23.7511	26.483	23.6815	23.989	3	3	0.142064	0.652869	0.278247	0.0422535	0.00391898	SNRPG	1154	24.5117	23.9949	24.5433	23.9072	23.6388	24.2045	23.9881	23.4355	24.1752	23.3632	25.8482	3	3	0.831913	0.433136	AGPS
2532	24.7281	23.9161	24.8566	23.6515	24.4446	24.4069	24.5716	24.6288	24.9928	23.8132	23.6962	2	2	0.32078	0.432765	0.277645	0.028169	0.00391049	PYCR2;PYCR1	1194	25.842	26.5661	26.8887	25.6522	27.0412	25.1168	26.8611	23.0208	26.4758	25.8134	27.2549	7	7	0.310354	0.495494	XPO1
2730	23.6317	23.5716	23.976	23.2736	23.8693	24.0203	24.442	24.8967	24.6271	24.2489	23.405	25	1	0.481648	0.575724	0.277296	0.0140845	0.00390558	MYO5B	686	29.8539	28.5054	29.8119	29.3449	28.5643	29.3697	29.7746	26.6893	28.9736	28.6761	29.3285	17	16	0.225531	0.297461	GIGYF2
1784	28.8673	23.1319	28.7939	23.4891	23.4224	24.1498	24.125	25.3447	23.8484	23.05	25.7227	3	3	0.174337	0.527787	0.276037	0.0422535	0.00388785	RGS19	1213	24.1841	26.4482	25.2665	25.5294	23.9241	23.9262	23.421	25.4376	23.5896	22.6408	22.7281	3	3	0.424369	0.83976	NUPL2
1189	24.08	23.6959	24.8443	24.8564	27.1108	25.6329	24.8117	24.5596	25.4256	23.9472	23.7204	5	5	0.170016	0.321245	0.273084	0.0704225	0.00384625	HAT1	2905	25.1067	25.798	23.7902	24.8272	23.6895	23.3569	23.849	23.0786	23.7976	24.4368	24.4054	2	2	0.565964	0.940433	DICER1
485	24.6703	23.2839	24.9516	23.7539	22.8377	23.0855	24.9245	23.9066	25.1097	23.0184	23.4092	2	2	0.23941	0.569755	0.272811	0.028169	0.0038424	POP7	812	25.6486	26.4695	25.595	25.7471	25.8863	25.0353	24.7718	23.8884	24.9803	23.6812	25.5257	8	8	0.377867	0.348101	CHD4;CHD5
1673	26.2663	27.1701	25.9448	26.4074	26.5689	24.7613	25.5995	27.0002	26.0251	24.9903	26.8859	6	6	0.136514	0.332751	0.27255	0.084507	0.00383874	GTF2F1	2608	24.7537	25.9687	24.2392	23.3612	24.8632	24.5058	23.2775	24.9009	24.5159	24.2741	22.8546	3	3	0.470952	0.743809	RNF2
846	23.0546	23.1679	23.9556	24.989	24.2314	23.3848	24.1345	23.9775	23.019	23.6955	24.2622	2	2	0.338966	0.397092	0.269202	0.028169	0.00379157	CSTF3	1083	24.4799	22.8235	24.3299	22.9623	23.2011	23.1467	24.5461	24.1101	24.5287	23.7718	24.7781	2	2	0.656612	0.774387	SLTM
843	23.9876	22.8014	23.7016	23.1814	25.7677	24.0431	25.7975	22.6862	22.7523	23.2209	24.6522	2	2	0.190035	0.700027	0.26606	0.028169	0.00374732	CPSF7	1260	23.9844	23.2724	24.0767	22.3845	23.485	23.3868	24.7439	23.5645	25.9501	23.8023	26.8718	2	2	0.731134	0.692398	EDF1
2523	24.1934	23.8263	27.3031	23.9643	22.9869	27.8821	23.6004	24.2513	22.5838	22.678	25.1716	4	4	0.145071	0.448046	0.259994	0.056338	0.00366188	NCLN	1659	23.9737	24.8722	23.8722	23.1888	22.2393	24.5348	22.9094	23.1865	25.5277	24.9141	23.2984	2	2	0.550952	0.91836	S100A11
2593	24.0367	25.9391	25.3282	24.752	23.8628	23.2651	25.7035	23.0458	24.1394	23.534	23.6957	2	2	0.217745	0.58495	0.25474	0.028169	0.00358789	WDR24	708	26.937	27.5819	26.4781	26.7798	25.5942	27.2654	26.7681	28.8476	27.0646	24.3275	22.9665	7	7	0.313126	0.452541	CKAP2
1215	25.7609	25.0457	25.5975	25.6646	25.9204	25.6467	25.5956	24.9474	25.4059	25.3886	23.3734	2	2	0.231689	0.548866	0.254333	0.028169	0.00358215	RNMT	967	23.6452	23.9328	25.6288	22.7559	24.8077	23.5079	23.0663	23.9743	23.249	23.1333	25.0634	4	4	0.341862	0.711744	FAM120C
2977	27.9701	29.1361	27.7577	23.6693	25.4487	26.7856	26.5545	28.0296	27.0102	26.6998	27.5027	9	9	0.126284	0.221142	0.25134	0.126761	0.00353999	SUPT16H	276	25.4414	26.3126	23.7819	24.9902	22.9563	24.4728	24.7078	23.755	24.5234	24.667	24.2064	2	2	0.467878	1.03882	CDC73
457	22.6788	26.2384	23.3456	23.7931	24.4149	23.2431	24.123	23.4329	23.953	22.4783	23.7651	3	3	0.220887	0.379101	0.251215	0.0422535	0.00353824	RPP30;RP11-320F15.1	1336	24.1498	25.5904	25.1306	25.433	23.5399	24.434	23.0472	25.2962	24.2853	24.4084	24.8173	7	7	0.284132	0.487979	PCNT
256	30.2354	29.1017	29.953	29.1504	28.5938	29.226	29.9646	29.0579	29.1411	28.9858	29.7345	9	6	0.186107	0.224103	0.250242	0.084507	0.00352453	FUS	191	23.4668	23.8903	24.7042	23.2309	23.5687	23.404	24.6386	24.4256	23.7239	24.753	23.5838	2	2	0.75722	0.61923	CYR61
295	25.4647	24.2227	23.8058	24.4251	24.0237	22.7829	23.6999	25.1815	25.0314	23.5594	23.0632	2	2	0.224417	0.556025	0.249563	0.028169	0.00351497	DYNC1LI2	1819	24.7194	24.1928	23.268	23.6715	23.4413	23.0104	24.8099	24.6284	25.9125	23.5099	23.4767	2	2	0.666706	0.685704	SUCLG1
1779	25.9931	26.0845	26.5599	26.1758	28.3184	26.9156	27.0011	25.8456	27.3078	26.4848	24.3416	6	6	0.109802	0.378607	0.249431	0.084507	0.00351312	PSMB2	1387	31.1935	23.3194	31.2855	23.6198	28.9408	29.4536	30.758	23.9478	28.9529	30.553	23.3473	5	5	0.14494	1.26146	CAT
1276	24.7312	26.3463	25.3706	23.7722	26.6572	25.732	26.5141	24.0886	22.7104	25.0721	26.3026	3	3	0.133611	0.606325	0.243034	0.0422535	0.00342302	SEC22B	1792	25.6866	23.7044	23.329	23.8983	22.4938	23.5202	24.11	24.44	23.9698	25.2646	23.7281	3	2	0.482488	0.9359	CDK9
1565	24.2328	23.4009	23.6415	24.21	24.8794	23.0325	23.3717	23.9851	22.935	23.4602	23.6582	2	2	0.365795	0.327276	0.239432	0.028169	0.00337228	MUT	2972	24.7278	24.3381	25.0099	24.7575	24.3396	22.2805	23.5578	24.4169	22.7138	23.7061	24.1049	2	2	0.496965	0.899435	LSM4
627	26.1061	26.4065	25.6255	23.2582	24.4026	23.4912	25.1641	24.2872	23.4447	25.4453	24.4608	7	7	0.120669	0.275424	0.232646	0.0985915	0.0032767	ACIN1	176	24.6557	24.8745	24.1208	23.1922	22.1379	25.3311	24.5631	23.9668	23.5841	23.8449	23.6228	2	2	0.443255	0.996589	MRPS18B
904	23.2413	24.1201	25.4881	24.0276	24.0183	23.62	22.9481	27.2748	23.9784	23.6619	25.4534	2	2	0.15468	0.746874	0.231053	0.028169	0.00325427	ASCC2	0	25.509	23.1263	25.8455	23.4104	23.7551	24.8541	24.0249	24.2931	24.566	22.6929	23.4222	3	3	0.35553	0.820386	ESYT2
1011	24.194	25.3083	23.7505	25.7016	24.4616	25.115	23.899	24.1629	22.9554	24.5752	23.6368	4	4	0.187067	0.308447	0.2308	0.056338	0.00325071	LLGL2	2664	23.6965	24.5485	24.753	23.4564	24.6183	22.3738	25.4473	24.7606	23.772	23.9862	23.7292	2	2	0.514613	0.849879	TARS2;TARSL1
438	24.0635	23.7836	23.6322	24.1619	23.7438	24.1117	23.2716	23.886	23.2474	23.5277	23.1247	2	2	0.412762	0.278868	0.230213	0.028169	0.00324243	BBX	2885	24.446	23.7953	23.6657	23.2264	24.1433	22.2274	23.4767	25.2946	23.2314	23.9851	23.7316	2	2	0.566803	0.76996	MKLN1
1379	23.9808	23.0293	24.3001	22.9078	24.2935	24.2595	23.5857	24.978	23.0327	24.418	23.4403	6	1	0.351984	0.651504	0.229319	0.0140845	0.00322984	IGHG3	1824	26.3743	29.4023	27.0717	27.0086	27.0781	27.0362	24.6144	27.4449	27.4172	27.667	24.7437	6	6	0.248694	0.575156	SUB1
731	23.5947	22.9155	24.5224	24.499	24.3665	23.4073	24.9565	23.7469	23.8226	22.7794	24.4545	2	1	0.343664	0.666217	0.228955	0.0140845	0.00322472	PPP2R5D	804	24.5957	24.6375	23.7652	22.8763	23.9892	24.1061	23.07	24.0373	22.3149	24.3636	24.2666	2	2	0.62842	0.675598	ARRDC1
842	23.3591	24.9105	23.6953	24.1359	23.1975	24.1273	23.98	23.551	23.8824	23.0973	23.3919	4	2	0.369922	0.308275	0.228076	0.028169	0.00321233	KIF1A	105	29.5317	28.3241	29.1093	28.8582	29.0766	28.4145	29.4804	29.03	28.7791	28.3117	29.2807	21	21	0.195148	0.205256	EIF3EIP;EIF3L
2390	23.551	24.8651	22.7408	24.4335	23.7197	23.8389	25.8506	23.1787	24.2105	23.645	24.3041	3	3	0.164503	0.461455	0.227732	0.0422535	0.0032075	GPSM1	212	24.4883	24.3355	24.2357	22.6208	24.5235	23.7437	24.0664	24.9133	23.786	24.1917	24.8427	2	2	0.578938	0.723816	CDC27
782	24.0174	24.671	26.0599	25.1877	27.8177	26.2221	24.1467	26.3254	26.5077	24.5313	22.9619	3	3	0.131685	0.569051	0.224806	0.0422535	0.00316628	ATP5L	833	23.5071	26.5404	25.917	25.8042	23.8606	23.6633	24.2214	23.5791	23.8756	25.7432	23.3207	3	3	0.312218	0.878794	GRAMD1A
1135	23.5427	24.3144	24.2108	23.3185	25.5377	23.8206	23.431	23.8682	23.7663	22.1461	23.6853	3	2	0.247457	0.450346	0.222883	0.028169	0.00313919	C21orf33	2710	23.9024	24.0906	24.1966	23.8422	23.8825	22.6034	25.8751	24.3999	23.2941	24.0294	23.385	2	2	0.655193	0.620471	BOLA2;BOLA2B
937	22.7756	24.0685	23.4586	23.0415	23.254	23.6753	23.8041	24.4272	23.0932	23.2167	24.686	2	2	0.24731	0.450363	0.222758	0.028169	0.00313744	CHMP1A	43	23.5162	27.5893	23.2305	23.0315	23.7915	22.6191	24.5866	24.8054	22.8038	23.7426	23.0667	2	1	0.490501	1.63132	FBLL1
844	26.7407	27.3182	26.3546	27.3918	27.7655	26.7322	26.9726	26.1603	27.0687	23.0726	28.4454	10	10	0.0598845	0.37086	0.222088	0.140845	0.003128	SF3A1	2240	24.9715	23.6036	23.8452	22.5092	23.9083	24.0886	23.9028	23.2171	23.5267	27.0471	23.1567	3	3	0.415658	0.638099	SERPINB12
408	23.037	23.5779	24.047	24.7856	24.9978	23.18	24.9448	23.8441	23.6582	23.3146	24.4919	2	1	0.380034	0.572864	0.217707	0.0140845	0.0030663	CHMP2B	2873	27.9612	28.3897	27.3892	27.8508	27.9237	27.2327	27.0928	27.3686	26.9209	27.147	27.1978	12	12	0.26907	0.244322	DDX41
2940	23.6673	22.8726	23.0358	23.9915	27.7046	24.1296	26.0786	23.7233	24.6823	23.8906	24.5864	2	2	0.207283	0.514493	0.213291	0.028169	0.0030041	SUGT1	1747	23.8439	26.0381	23.8303	23.5841	24.0166	24.4651	24.0779	23.3348	23.305	27.096	23.6791	8	5	0.28506	0.54879	NEDD4
177	23.3211	23.852	23.9105	23.688	24.4821	24.2692	24.2919	23.5923	22.8027	22.6933	24.7998	2	2	0.20869	0.510129	0.212917	0.028169	0.00299883	IDH2	896	26.0161	26.636	25.9066	27.012	22.7599	26.727	25.6538	25.8851	26.0728	27.6664	26.8067	6	6	0.188793	0.68663	PARD3
635	25.7023	26.3394	25.7546	23.5637	24.352	23.638	25.769	23.8252	24.2088	23.3446	25.2355	2	2	0.197941	0.534114	0.211446	0.028169	0.00297812	NUSAP1	968	27.9992	27.0025	28.1458	27.6856	26.5208	27.9007	28.0789	24.2233	27.6779	26.9617	26.8319	9	9	0.245064	0.34678	DNAJC10
2153	23.3746	25.2043	23.1442	24.9636	23.6596	23.9801	23.5958	24.206	22.5146	23.0616	24.6568	2	2	0.215469	0.489883	0.211109	0.028169	0.00297337	ESPL1	727	30.6637	29.5072	30.3962	30.0109	30.014	30.051	30.8396	28.3523	29.9327	29.9232	30.4856	31	26	0.177779	0.163741	EIF4G1
2513	28.5914	28.9943	28.566	28.3524	29.6931	28.5036	28.8452	29.4246	29.0069	28.8773	29.208	17	13	0.15239	0.104123	0.206276	0.183099	0.0029053	KHSRP	2031	25.6804	27.421	25.2806	23.5855	26.3385	25.9982	25.8362	24.7995	25.7348	26.4766	23.5416	3	3	0.307325	0.819948	SRSF11;SFRS11
453	22.7261	24.1637	22.4016	24.4414	25.0445	23.602	24.1407	24.2067	24.3553	22.8728	24.3962	4	4	0.170251	0.298936	0.203576	0.056338	0.00286727	MRPL39	789	24.6804	26.2547	24.699	25.0845	25.2807	23.4883	24.9166	22.1779	23.5732	24.2362	23.5028	4	4	0.314881	0.593545	MLL
1176	25.6821	27.4852	25.6605	25.9076	25.0188	24.6175	23.9022	24.82	24.5362	23.3061	24.0751	2	2	0.261178	0.388641	0.203009	0.028169	0.00285928	KPNA3	141	30.6608	30.3543	30.21	29.9474	30.4037	29.851	29.677	30.1036	29.9746	30.6281	30.7286	15	3	0.721622	0.340979	NAP1L1
1904	30.1127	28.2571	29.416	29.0634	30.1007	29.393	29.8179	24.1683	29.7402	24.1317	25.0903	4	4	0.0753319	0.672398	0.202612	0.056338	0.00285369	RPS29	1798	24.5517	24.6146	25.2954	23.8483	24.9011	23.9859	22.8902	23.5274	22.8091	23.766	24.2238	3	2	0.637327	0.575493	RAB13
1714	22.9247	24.6016	23.9529	23.1539	22.5978	23.0732	24.3977	24.2385	22.7065	23.3554	24.9261	6	1	0.302702	0.655424	0.198398	0.0140845	0.00279434	ACTR1B	1702	23.9105	26.0843	24.9498	24.4501	24.2188	24.4665	23.2396	23.2797	24.3185	24.5877	25.1376	3	3	0.403896	0.603053	TXLNA
463	23.5073	22.9489	26.0642	25.002	23.0766	23.5915	25.1955	23.4553	24.7447	23.2408	23.5491	2	2	0.205975	0.480505	0.197944	0.028169	0.00278794	IQSEC1;IQSEC2	1515	23.2249	24.7357	24.286	23.3395	22.7237	24.08	24.9212	23.7477	25.2699	24.2705	23.6111	2	2	0.516941	0.701139	AKR1A1
2218	29.2678	28.8531	28.8799	27.6593	28.3443	28.0412	28.2073	28.5075	28.0189	27.8926	28.6546	6	6	0.194547	0.16868	0.196897	0.084507	0.0027732	CDC37	788	26.4767	27.8566	27.2571	26.6923	27.4279	26.4056	22.9353	27.0547	26.2022	27.1112	25.4655	7	7	0.284946	0.354861	PUF60
1222	26.5326	25.3649	23.5872	23.0873	23.7517	22.41	25.8261	23.4235	24.2258	25.0003	22.9872	2	2	0.174589	0.553674	0.193331	0.028169	0.00272297	MSI1	302	24.1185	25.0735	25.2556	22.8533	25.0561	24.217	24.2332	23.8466	24.8234	24.1358	24.1037	2	2	0.455507	0.773712	RAF1;BRAF;ARAF
719	24.6259	24.0475	23.8872	23.4979	26.7514	24.1843	25.1802	24.838	24.9878	24.8094	24.5968	2	2	0.448906	0.211072	0.189503	0.028169	0.00266905	HADH	295	25.4647	24.2227	23.8058	24.4251	24.0237	22.7829	23.6999	25.1815	25.0314	23.5594	23.0632	2	2	0.464383	0.753816	DYNC1LI2
1924	32.2732	32.0863	32.673	32.7118	32.203	31.5401	32.3222	32.3247	32.8064	32.429	30.5559	14	3	0.160286	0.392967	0.188961	0.0422535	0.00266143	HIST1H2BC;HIST1H2BD;HIST2H2BF;HIST1H2BH;HIST1H2BN;HIST1H2BM;HIST1H2BK;HIST1H2BL;H2BFS;HIST1H2BA	1714	22.9247	24.6016	23.9529	23.1539	22.5978	23.0732	24.3977	24.2385	22.7065	23.3554	24.9261	6	1	0.78815	0.884801	ACTR1B
1889	23.2276	23.3137	24.4022	23.9908	27.4371	24.1562	24.4402	23.0941	23.6393	24.125	22.4101	3	3	0.166941	0.375692	0.188156	0.0422535	0.00265008	NUTF2	2683	23.8741	23.7409	25.2973	23.8772	24.21	23.1168	24.1114	24.1671	24.7292	25.9782	25.6084	3	3	0.406764	0.569446	ULBP2;RAET1L
703	26.2865	26.3451	23.957	23.986	24.1286	24.7386	25.2749	24.6397	23.5033	24.3885	25.8055	3	3	0.159848	0.391581	0.18778	0.0422535	0.00264479	MAP7	2784	24.3041	25.4652	23.9574	24.5429	23.8669	23.2777	25.0713	24.9774	22.5227	23.1984	24.0876	2	2	0.509449	0.679717	FAM207A
1603	23.0662	23.2177	23.456	22.8471	24.6975	22.8403	24.5501	24.4946	24.4327	24.4695	24.1837	10	2	0.574906	0.160421	0.184454	0.028169	0.00259794	MSN	2465	22.8949	25.6886	25.2784	25.3673	23.0228	23.0174	23.5413	24.7407	25.4525	23.5112	22.9814	3	3	0.28137	0.818179	DLG5
60	24.1086	23.6297	26.6023	24.466	27.6856	25.7265	26.1869	24.1787	26.1073	24.4707	23.6315	3	3	0.133858	0.446294	0.17922	0.0422535	0.00252423	SCP2	1782	24.0885	24.391	25.4729	24.7646	24.9707	21.86	24.2587	22.9402	27.4296	24.621	24.227	3	3	0.292064	0.785682	HINT1
491	23.9791	23.516	25.1848	26.0705	23.8123	24.3305	23.7181	23.5632	22.583	24.0464	23.223	2	2	0.249566	0.356544	0.177963	0.028169	0.00250652	STX16-NPEPL1;STX16	1856	25.4866	23.8566	26.7354	23.9135	25.2505	24.3145	23.9358	23.6246	25.1394	23.7863	23.7117	2	2	0.397058	0.8667	SEC61G
2289	24.7766	24.2727	22.4458	23.4105	24.8123	24.7479	24.3321	24.8754	25.2702	24.111	23.0964	2	2	0.199573	0.444579	0.177452	0.028169	0.00249932	TM9SF3;RP11-34E5.1	316	24.0799	24.039	25.4612	23.7406	23.6997	24.2735	23.0121	24.0515	23.455	23.2466	23.8484	2	2	0.54744	0.622091	ACP1
1096	26.5607	23.349	26.6879	23.1964	23.7962	24.1707	26.5871	23.2775	23.9614	25.3156	24.2918	4	4	0.107839	0.409355	0.176578	0.056338	0.00248701	SCAPER	1940	24.4762	23.7726	25.9194	23.6275	23.3594	24.1862	23.1696	23.9878	24.7502	23.921	24.4873	21	1	0.668704	0.99831	RPL11
2475	25.597	26.4273	26.1283	23.7841	23.9197	25.585	25.9617	24.5237	22.8252	25.656	26.0024	4	4	0.103964	0.414811	0.172502	0.056338	0.00242961	GTF3C2	909	24.7119	26.5174	25.2443	23.9019	23.9866	26.6087	26.4426	23.9517	23.6339	22.2997	27.0517	4	4	0.251872	0.658799	AIDA
477	23.9141	24.281	24.1121	24.2476	25.9105	22.9113	25.1549	23.482	24.2197	23.6027	23.5009	2	1	0.312829	0.544021	0.170186	0.0140845	0.00239698	TMED4	148	24.5625	26.0713	23.2282	24.5815	24.4248	21.9786	24.2532	26.3231	24.3002	23.6504	24.0988	2	2	0.336474	0.959015	CENPP;DKFZp779J2459
2606	31.519	32.3077	31.2961	31.1273	31.6796	30.5769	31.1003	31.0834	30.6017	30.8339	31.5228	15	15	0.104306	0.105733	0.165428	0.211268	0.00232998	CDC5L	655	23.8153	24.7125	25.714	23.5951	24.5096	24.449	23.8376	23.4244	24.2821	22.4019	23.2985	3	3	0.379497	0.562707	HGS
2578	26.0718	24.3564	23.4071	23.0865	25.6978	24.5622	23.8803	25.4015	22.9442	24.8855	24.6921	2	2	0.176742	0.466997	0.165076	0.028169	0.00232502	SFXN2	575	23.9924	27.0801	23.9944	23.3987	24.6614	24.2552	25.4092	26.2197	23.0955	23.8458	22.8334	2	2	0.347713	0.917188	THOC3
2739	23.3657	26.3192	24.6016	23.6691	23.651	23.4197	24.757	24.0505	24.4293	23.7185	24.2235	2	2	0.289383	0.280003	0.162056	0.028169	0.00228249	NOL11	2231	24.7894	25.0459	23.1482	24.2694	22.9367	24.1695	24.0868	24.9916	24.8807	24.014	22.8878	5	4	0.296623	0.535973	PDS5A
2090	26.7537	26.8196	27.5659	26.7565	24.8958	24.0442	27.4646	23.9188	25.5029	26.4354	24.2835	10	9	0.0625672	0.284465	0.160184	0.126761	0.00225611	SRSF9	2659	23.6796	24.3734	25.4961	22.8683	24.7204	23.7146	24.3125	24.5744	26.2343	24.8544	23.2296	2	2	0.424506	0.748617	CXorf26
2774	24.037	29.7494	24.5126	23.2828	23.8416	24.9005	24.0199	23.1764	22.5274	22.7882	24.2701	2	2	0.196466	0.402897	0.158311	0.028169	0.00222973	EXOSC3	219	23.0055	24.0093	25.3839	22.63	23.7383	23.743	23.7304	23.573	24.4236	24.0074	24.7753	2	2	0.414523	0.762488	MID1
465	23.1512	23.3638	23.4441	24.0822	24.1956	23.3204	23.8211	25.0843	23.9046	24.2688	24.2297	2	2	0.247936	0.318366	0.157869	0.028169	0.0022235	ATP13A3	1094	24.6595	23.4668	24.8067	24.1061	23.5921	23.5201	24.4655	24.2415	24.5587	24.2825	23.7279	2	2	0.546296	0.571556	MPI
2930	22.9164	23.5859	23.3334	25.475	23.5228	25.8126	23.885	24.2739	23.0545	23.9292	24.2968	2	2	0.246814	0.319307	0.157619	0.028169	0.00221999	MRPS28	460	24.3267	23.1815	23.7881	23.4663	22.2543	23.6961	22.8469	23.9949	23.9196	24.8072	24.3906	2	2	0.490712	0.626506	MTPN
2322	26.5252	26.2007	24.0594	26.444	23.9375	26.4026	23.3398	25.9671	26.1165	23.5299	23.1926	5	5	0.0839768	0.373797	0.156952	0.0704225	0.00221058	PSRC1	1385	26.2311	26.271	24.9824	24.1731	26.7559	24.0362	27.1528	24.4732	27.264	28.0869	24.4491	2	2	0.356472	0.839727	SMR3B
2768	26.3133	27.511	24.0391	24.5848	22.9101	24.775	23.4956	23.7793	23.7471	23.0273	23.659	11	5	0.191577	0.159648	0.152925	0.0704225	0.00215387	LUC7L	1738	24.4109	25.0606	25.4459	25.0808	23.5717	24.4744	23.0308	24.5326	23.3917	23.551	24.2244	2	2	0.488059	0.596824	NOTCH1
1629	27.6786	28.6885	28.4629	23.1091	28.4429	23.9293	27.5999	23.3403	23.4147	28.385	23.4447	8	8	0.0491276	0.388634	0.152741	0.112676	0.00215128	POLD1	2258	23.0932	24.2649	24.4427	23.2473	23.539	23.4153	23.1751	23.3788	23.7172	24.1652	23.3334	2	2	0.545947	0.533041	DNAJC21
2721	24.1472	22.4799	23.115	23.8783	24.6891	23.6417	23.2022	23.4463	23.4712	22.6118	22.8147	2	1	0.422994	0.358406	0.151604	0.0140845	0.00213526	EBF3;EBF4;EBF1;EBF2	14	23.5957	25.3428	23.3636	23.9737	23.8718	22.1397	23.3055	24.0676	23.6961	24.8878	23.5269	2	2	0.37541	0.772289	MPG;PIG16
2820	23.3504	23.1452	23.2458	22.9813	26.392	23.5685	24.3022	23.3437	22.7601	23.9904	23.6886	2	2	0.21794	0.343231	0.149608	0.028169	0.00210715	MAT2B	1312	24.7017	23.9482	25.4263	23.9235	24.962	23.6286	25.0208	25.3588	23.7134	23.4837	22.5772	3	3	0.370779	0.520704	UFL1
1987	27.0967	27.1821	27.2551	28.2301	30.6788	28.9313	28.2248	30.0603	29.0331	29.9181	27.8029	9	9	0.0737423	0.224556	0.149034	0.126761	0.00209907	DCD	642	24.4437	23.1528	26.3129	24.2582	23.6211	23.6092	27.319	24.4838	24.778	24.7045	24.6078	2	2	0.356617	0.806984	SLC39A7
2411	24.1732	23.4189	23.1546	24.7135	23.4452	23.7171	23.4932	25.2289	23.3272	23.6675	24.8343	2	2	0.176896	0.418057	0.147905	0.028169	0.00208318	EXOC8	926	25.7747	24.3921	26.2919	23.4593	25.153	25.8892	26.6495	23.488	24.4437	23.1918	23.8559	3	3	0.287624	0.65239	CNOT2
1287	30.5266	30.4131	30.1448	28.4646	28.1653	24.6355	28.8243	23.6914	28.4416	24.3677	24.3899	4	4	0.069313	0.52477	0.145494	0.056338	0.0020492	NPM3	2364	26.6721	24.8073	23.7256	25.091	23.1373	24.4857	23.0053	24.437	22.8615	21.8047	23.1001	2	2	0.329854	0.830327	HEATR3
2767	25.5676	25.8105	23.6811	23.8096	25.8149	25.9609	25.1983	24.6734	24.2463	25.947	23.7158	4	4	0.119883	0.299516	0.143628	0.056338	0.00202293	MED4	841	27.364	26.8358	26.6321	27.1797	27.6073	23.8378	26.9903	23.7511	26.483	23.6815	23.989	3	3	0.239257	0.735738	SNRPG
886	25.2261	25.0631	24.4202	23.6533	22.9376	24.3373	26.3492	22.7496	24.6552	23.6246	24.2395	4	4	0.0942086	0.376296	0.141801	0.056338	0.0019972	PDCD2	2027	24.8194	23.5693	24.0535	23.2376	24.5541	22.7488	21.5279	25.0368	24.1991	26.2246	23.4767	2	2	0.414553	0.63386	NOTCH2
655	23.8153	24.7125	25.714	23.5951	24.5096	24.449	23.8376	23.4244	24.2821	22.4019	23.2985	3	3	0.154358	0.30348	0.140533	0.0422535	0.00197934	HGS	194	24.6167	24.5921	23.7237	22.8649	24.3387	23.4011	25.1561	24.4394	24.5144	23.1848	23.0992	2	1	0.6761	0.775963	CELF2;CUGBP2
2114	25.6822	25.9023	26.2391	23.0905	26.8406	23.9845	25.2801	23.3779	23.033	23.8586	25.2774	6	6	0.0857389	0.272653	0.140262	0.084507	0.00197552	CUL3	1139	23.4057	23.6687	24.7271	21.6743	23.6075	24.2883	22.966	24.4076	23.789	24.03	23.5059	2	2	0.350633	0.743801	JMY
1030	24.4384	26.4452	23.8494	25.9594	24.3689	25.9586	25.2844	24.8487	25.2956	23.3291	25.8537	7	7	0.0831071	0.240354	0.139826	0.0985915	0.00196937	SBF1	1047	23.9897	23.4981	24.7839	23.1345	24.1864	23.3139	24.559	23.9645	24.861	23.9725	24.5211	19	2	0.477621	0.545632	MPRIP
820	24.3768	25.0942	23.7717	23.8477	22.1492	24.1646	24.7684	24.7397	23.9082	25.5607	23.6528	2	2	0.182933	0.380111	0.13907	0.028169	0.00195873	SPRY2	792	24.1706	26.9171	26.6221	24.6749	24.0929	26.7699	24.0762	24.0948	26.5476	26.2611	22.938	3	3	0.239511	0.724011	FRG1;FRG1B
2589	24.3612	24.9245	24.3469	24.263	23.5552	23.8724	23.961	23.6547	24.1076	23.5837	23.0788	3	3	0.204817	0.217819	0.13384	0.0422535	0.00188506	PPP1R10	920	24.1867	22.9577	24.8858	23.8913	23.0017	23.3126	24.3615	23.8951	23.7969	23.7291	26.0787	2	2	0.417039	0.608184	NUP153;NUP153 variant protein
2586	24.602	25.2692	24.6255	24.2606	24.9253	23.9526	24.5913	23.965	24.1251	23.1876	24.5682	2	2	0.208368	0.317824	0.132449	0.028169	0.00186547	LENG8	2305	23.6509	25.8299	24.3529	23.6675	24.8096	23.2846	25.0039	23.6093	23.6829	24.4097	24.3951	2	2	0.365831	0.690616	KIAA1614
1561	23.1259	23.0214	24.2503	23.0202	23.5182	24.1307	23.8901	23.6325	24.1331	23.0356	23.2892	2	2	0.240357	0.275311	0.132346	0.028169	0.00186402	ATP6V1C1	2586	24.602	25.2692	24.6255	24.2606	24.9253	23.9526	24.5913	23.965	24.1251	23.1876	24.5682	2	2	0.55617	0.452705	LENG8
1148	23.6913	26.3892	26.7811	27.6741	27.9202	27.6029	26.7403	25.6807	26.8961	26.8482	23.6205	3	3	0.102152	0.422311	0.12942	0.0422535	0.00182281	BSG	2054	28.1063	28.9974	28.2122	27.5886	28.7744	27.2762	27.8614	28.9039	27.6899	27.824	27.5525	8	2	0.448629	0.558853	RBBP4
223	23.6824	22.4756	23.5472	24.01	25.2518	23.7364	23.3485	24.4259	23.8766	23.5061	23.4663	2	2	0.238052	0.270859	0.128957	0.028169	0.0018163	RBCK1	2762	24.1913	26.1579	25.9426	23.69	26.7482	24.0381	25.0145	23.9425	26.3415	26.4148	26.6648	5	4	0.203061	0.605143	RAB18
1079	23.925	23.6575	22.8995	22.6477	25.5221	22.9637	24.2608	24.7187	25.0692	24.1629	23.1793	2	2	0.180476	0.352609	0.127275	0.028169	0.00179261	FERMT2	2321	23.9261	25.677	25.0556	23.9009	24.1559	24.8688	24.5428	24.054	23.825	23.0117	22.7445	2	2	0.417989	0.577738	RSBN1L
1920	24.3774	23.208	23.719	23.4623	24.2355	23.6952	24.2872	24.2325	23.8152	23.0352	24.6266	2	1	0.286153	0.434131	0.124228	0.0140845	0.00174969	RHOB	2125	24.1656	23.7509	25.2233	23.6304	23.4569	23.9655	22.6355	25.0177	24.2087	26.0699	23.9334	26	1	0.683157	0.695674	TUBB2A
1819	24.7194	24.1928	23.268	23.6715	23.4413	23.0104	24.8099	24.6284	25.9125	23.5099	23.4767	2	2	0.145937	0.419438	0.122423	0.028169	0.00172427	SUCLG1	2814	29.2386	27.6597	29.1383	29.1458	25.8175	30.0258	28.8649	27.6264	29.422	27.5506	28.8145	15	15	0.0901064	0.349203	GTSE1
2554	24.6051	24.62	23.6239	23.9772	23.1163	23.0526	24.419	24.3211	24.4969	24.2887	23.6501	2	2	0.263084	0.224799	0.118282	0.028169	0.00166594	DUS3L	355	23.8739	25.2043	23.0524	24.1791	22.5098	23.9733	23.6467	23.315	23.2593	24.6094	26.637	4	4	0.23518	0.489465	FHL1
1418	28.8552	29.3602	29.1172	28.6238	29.8261	28.5667	28.8085	29.9624	29.1138	29.748	28.8076	9	7	0.102058	0.16228	0.115934	0.0985915	0.00163287	CDK1	1229	23.8089	24.2045	24.6388	23.4308	23.6075	24.3161	24.9854	23.5731	24.0435	23.9914	24.3637	2	2	0.526735	0.432631	NDUFA2
56	24.5055	24.6108	24.0834	25.4598	26.2234	25.3986	24.6054	25.0868	25.6776	22.9677	25.0106	5	4	0.0964592	0.294101	0.113475	0.056338	0.00159824	SNX1	386	23.9196	25.9191	24.309	25.4508	22.6658	23.77	23.5019	23.0653	23.4767	29.0417	24.0618	2	2	0.301938	0.753714	IMMT
2975	23.4185	24.1934	23.5681	24.4867	23.8673	22.0912	23.3665	24.6831	24.5767	22.7606	23.6656	2	2	0.156114	0.357114	0.111501	0.028169	0.00157043	LRP12	851	24.7292	26.6811	24.8747	25.9644	23.3859	25.5981	24.5177	24.1872	25.7223	25.2726	25.5638	6	6	0.164206	0.44551	SMARCA4;SMARCA2
317	22.813	25.3016	25.4802	23.6179	24.4297	25.3081	25.3827	24.1972	23.5637	23.8961	25.7534	2	2	0.141782	0.385494	0.109312	0.028169	0.00153961	BZW2	1547	23.4021	25.6564	25.6697	23.399	22.7296	26.443	25.4828	24.1641	23.7052	25.822	24.9127	3	3	0.202591	0.718928	GNAZ
1161	23.9455	23.8145	24.9945	23.7717	25.885	23.2424	23.8431	24.2826	23.2634	23.4395	24.6288	2	2	0.183956	0.285657	0.105097	0.028169	0.00148024	AIP	1908	28.1731	28.3859	28.4607	28.1403	28.3612	27.9541	28.464	27.7113	27.727	28.2419	26.7383	4	4	0.57381	0.188005	SNRPF
684	24.5479	24.6846	23.7857	23.5676	24.905	24.8568	24.9426	23.8247	23.4549	23.9575	24.8271	2	2	0.168452	0.30384	0.102365	0.028169	0.00144176	NAF1	2489	24.2871	25.1009	23.2548	24.3604	22.8511	23.9417	23.2255	23.4526	24.2433	24.1959	23.5192	3	3	0.287048	0.496522	CTNNBL1
299	24.3378	26.0563	25.2626	23.2761	23.0951	23.8522	23.6264	24.0271	23.59	23.4327	23.9275	2	2	0.287736	0.176735	0.101706	0.028169	0.00143248	ORC3	2943	24.6095	23.6154	24.7908	24.5079	22.5551	24.1543	21.8297	24.9191	24.457	24.3915	23.9757	2	2	0.354652	0.599478	SH3GLB1
2128	26.841	28.5464	27.4649	27.3894	27.6156	27.5318	27.3242	28.2588	27.4562	27.3423	28.2815	16	16	0.0647416	0.0981728	0.101694	0.225352	0.00143231	CKAP5	1576	24.5202	23.8756	24.3556	24.1	23.3516	24.2914	24.3052	24.0099	25.2674	24.119	25.4834	3	3	0.413253	0.336133	TUBG1;TUBG2
857	23.4232	23.0177	23.4075	24.614	22.4357	23.8352	24.5144	23.8332	25.0702	23.7001	22.6688	2	2	0.139751	0.360737	0.100827	0.028169	0.0014201	DBT	2277	24.2659	24.5478	23.5094	24.1166	23.9835	22.6419	23.7284	23.6191	23.4066	22.9536	24.4325	2	2	0.394859	0.527023	ZDHHC12
2569	25.2302	24.3895	24.5237	23.209	24.4353	23.6769	24.2662	24.0454	23.7585	25.3574	22.384	3	3	0.101972	0.322515	0.0986623	0.0422535	0.00138961	FAR2	1634	23.8208	23.5959	24.6658	23.6528	23.008	24.3471	23.8352	23.9951	24.6285	26.6249	23.7017	4	4	0.28595	0.358235	SERPINB3;SERPINB4
2525	24.448	24.6792	24.7231	23.4646	25.1158	24.3376	24.3373	24.1723	24.4239	22.9746	24.6239	3	3	0.131997	0.247313	0.0979336	0.0422535	0.00137935	CCDC47	2511	23.3762	24.3162	27.324	23.7894	23.8818	24.1159	23.5875	23.1258	23.6431	23.0885	23.2027	6	1	0.378324	1.07642	RPL3L
12	23.7105	23.7524	23.4046	23.208	24.2993	24.5701	24.0975	24.0975	23.2135	24.7192	23.1212	6	1	0.236096	0.412876	0.0974785	0.0140845	0.00137294	HLA-C;HLA-B	2197	25.7024	23.1279	24.3442	22.8682	23.3726	24.2838	24.0902	23.9456	24.5856	23.2458	23.9627	4	1	0.446138	0.883327
1781	23.8603	23.764	23.7045	24.5948	23.4755	23.4851	23.5247	24.2296	24.5752	23.4234	22.6938	2	2	0.151189	0.313047	0.0946585	0.028169	0.00133322	RBM25	325	26.3066	25.53	27.1008	26.4779	25.5357	25.8399	26.5928	22.983	25.6921	23.4485	25.7346	4	4	0.272409	0.361319	RQCD1
1116	23.5183	24.6049	23.7002	24.8465	24.2597	23.5458	23.0859	24.8081	24.0016	23.7308	22.7657	3	1	0.210035	0.447604	0.0940123	0.0140845	0.00132412	EWSR1	710	23.9855	24.7913	23.6162	23.6798	23.5201	23.9674	24.437	24.5435	24.6546	24.0848	23.446	2	2	0.478378	0.40858	TRIM41
1417	23.4643	24.005	23.6911	24.6383	25.1708	25.3207	24.8945	24.5415	23.8205	25.5613	23.8615	2	2	0.146627	0.303631	0.0890412	0.028169	0.0012541	GLA	2902	26.1192	24.225	23.446	23.5646	23.3619	24.8647	24.3403	22.5104	23.1025	22.3564	22.9426	2	2	0.292226	0.666339	C19orf53
2763	23.4988	25.1823	24.2403	23.6619	26.2473	23.912	24.0667	23.4269	24.0633	23.1433	23.3548	2	2	0.196655	0.226375	0.0890355	0.028169	0.00125402	VTA1	2241	27.1856	27.5216	23.3045	23.9328	24.3022	27.0834	27.9495	23.6155	27.0292	27.1343	23.6757	12	2	0.206732	0.89775	TUBB8;RP11-631M21.2
858	25.1067	26.1139	25.8636	23.3794	26.6444	24.236	24.6737	25.8214	23.8504	26.1995	24.8339	3	3	0.103055	0.286305	0.0885158	0.0422535	0.0012467	GNA13	1112	24.0333	23.8685	25.4667	23.8534	23.046	24.7754	23.4001	23.1032	23.3469	22.8033	26.0917	2	2	0.325802	0.564578	MRPS35
2107	24.3683	23.6839	24.2774	24.7866	24.3927	24.0018	24.2133	23.6137	24.2609	22.4908	24.0795	2	2	0.144762	0.303099	0.0877544	0.028169	0.00123598	ATR	2057	24.9135	24.0807	24.0711	24.739	23.952	22.7948	23.2977	22.7935	24.5567	24.5126	24.6053	2	2	0.346563	0.526526	C7orf59
2497	24.2008	26.1753	24.0987	25.1154	24.8005	23.6153	24.7374	24.2159	23.5794	24.6688	24.6544	4	4	0.124576	0.175778	0.087591	0.056338	0.00123368	PHF3	1790	28.64	28.0302	28.7199	28.1331	28.7163	27.867	27.5058	23.5194	28.3313	27.5146	27.8077	6	6	0.270769	0.224562	SERPINH1
2439	23.3424	23.953	25.2475	24.7399	25.4716	24.184	24.0466	24.6751	23.6723	25.3616	23.0506	2	2	0.129576	0.332685	0.0862158	0.028169	0.00121431	ATP11C	2470	25.434	25.4754	26.24	24.9031	26.3141	25.0068	25.6707	25.6511	25.3528	25.3606	24.8931	5	5	0.230703	0.308453	IPO4
1268	24.25	23.8492	25.4067	23.5733	23.3354	23.5466	24.6659	23.7326	23.167	24.0326	24.7026	3	3	0.123487	0.231848	0.0858906	0.0422535	0.00120973	CNOT3	1468	25.0567	23.1523	23.9968	24.3441	22.9335	23.2832	24.0755	23.7277	29.2154	23.7439	22.7312	11	2	0.323858	0.548337	POTEJ
1231	26.3152	28.1478	26.8344	27.1563	27.8175	26.6281	26.4347	27.3386	26.9184	26.6297	26.6768	4	4	0.148053	0.145025	0.0858852	0.056338	0.00120965	BUB3	1054	23.7609	26.9754	22.778	24.3046	23.8615	23.4587	25.1605	24.4641	23.5807	23.7583	23.6196	3	3	0.186315	0.629795	PHF8
2969	24.1564	24.9768	24.8842	26.1741	23.8159	25.1783	25.4371	24.2145	25.3254	23.4336	25.0881	5	5	0.0813636	0.210112	0.0854771	0.0704225	0.0012039	AIM1	1472	26.2813	26.4346	26.1881	25.4846	26.695	25.5054	24.9095	23.4567	25.8503	25.6581	24.1865	2	2	0.427104	0.406312	TROVE2
2420	24.2796	24.0687	24.4245	23.5545	23.2476	22.6574	24.5632	24.8731	25.8586	23.364	23.4605	10	1	0.17072	0.490493	0.0837367	0.0140845	0.00117939	HIST3H2BB	261	23.5685	26.0559	23.3377	23.9135	24.2461	22.8664	23.8202	24.6994	23.6043	24.9215	23.5985	2	2	0.267616	0.645374	ZNF512
2298	23.4389	23.4018	24.1899	23.4018	25.2882	24.7681	24.7308	23.3971	23.7542	23.8187	23.9059	2	2	0.175806	0.237711	0.0835821	0.028169	0.00117721	MARC1;MARC2	96	24.8174	26.4758	26.6835	24.6413	26.875	24.9013	26.0921	27.4052	26.0793	23.3474	25.2764	3	3	0.22023	0.5197	NUDT19
1949	24.3282	23.8474	24.0292	23.4032	27.0556	25.3197	23.1953	24.1364	23.2172	22.6685	24.0185	20	1	0.225101	0.364477	0.0820442	0.0140845	0.00115555		369	23.5446	24.3214	23.8228	24.0871	23.0545	23.3997	23.6031	24.5912	25.1702	23.9608	23.5957	2	2	0.431736	0.382526	ARF3;ARF1
1359	24.0291	23.681	24.513	25.1907	25.3272	23.1099	23.3827	24.2639	23.3749	23.6336	23.6708	4	1	0.296021	0.263532	0.0780112	0.0140845	0.00109875		1972	24.1674	24.6556	23.8828	22.9787	24.658	23.0619	23.5603	24.7503	23.2292	23.2274	25.2408	4	1	0.493541	0.669095	HBA1
2008	32.0046	31.6384	31.7263	31.3781	31.2596	31.1848	31.7123	31.2047	31.4803	31.6361	31.1309	34	34	0.0534007	0.0427497	0.0776174	0.478873	0.0010932	HNRNPU	2526	24.279	23.0579	24.4973	24.258	22.8717	23.2208	23.1237	25.5172	24.773	23.4789	23.8653	2	2	0.333499	0.494559	SYAP1
2733	25.9177	26.8258	25.2323	24.7286	23.9159	24.9814	25.6765	24.4076	24.6768	25.152	24.802	4	4	0.115665	0.16512	0.0763944	0.056338	0.00107598	RPF2;BXDC1	65	26.659	24.2338	23.4098	26.0015	22.3974	23.5603	27.5099	26.1808	24.8394	23.3517	24.3651	2	2	0.209881	0.781087	TTLL13
2373	23.9592	23.9398	23.2233	23.4823	24.0248	23.5884	25.2085	22.8398	23.4245	23.5182	24.3399	3	3	0.0960906	0.263327	0.0759097	0.0422535	0.00106915	TADA2B	998	25.569	23.5009	25.5664	25.9992	22.9644	24.1972	23.5695	23.1743	23.8949	25.845	24.4519	4	4	0.165653	0.491791	RCN2
1146	23.7454	25.6859	23.1419	24.8557	23.5034	24.1245	24.3382	23.8818	23.5197	23.9908	24.401	4	4	0.135876	0.139489	0.0758127	0.056338	0.00106778	NEURL4	2074	24.2053	23.4038	24.933	23.5829	24.2227	23.412	23.8634	24.3393	24.0647	23.1564	24.9161	2	2	0.364477	0.441512	MYO1E
813	25.6175	24.4383	23.9446	23.802	27.0043	24.0408	24.6001	23.9589	23.8635	24.2133	24.4149	11	5	0.131123	0.115595	0.0757855	0.0704225	0.0010674	EPB41L3	2627	29.1668	29.2208	29.3986	28.5302	29.3996	28.9299	29.19	24.5575	28.7014	23.4056	28.294	32	2	0.520065	0.308828	TUBA1C
206	29.6986	30.1393	29.3441	29.1281	29.2415	28.7215	28.5626	29.3304	28.7258	29.0792	28.8754	27	25	0.0569991	0.0530723	0.0756268	0.352113	0.00106517	EFTUD2	1048	24.7677	25.0779	22.1479	22.9834	24.1996	23.2355	25.1657	24.222	23.2064	23.5596	23.0412	3	3	0.202393	0.525005	DHRS7B
2702	22.8555	23.501	23.6195	23.0958	23.9954	24.2641	23.7575	24.6047	23.986	24.7556	22.9665	2	2	0.135676	0.278393	0.0755426	0.028169	0.00106398	IRF2BPL	2722	22.1293	26.3831	24.0856	23.6321	24.1236	23.0795	24.2076	24.128	22.9779	23.4739	22.8876	3	3	0.176135	0.587638	ESF1
39	24.792	23.4643	23.4327	22.6468	23.791	24.2173	23.6876	23.9299	22.6623	23.9167	24.1053	2	2	0.15241	0.247298	0.0753814	0.028169	0.00106171	HN1L	113	24.8095	25.5249	24.467	24.8976	24.9409	23.6259	22.9558	23.5866	24.3066	23.8543	23.9231	3	2	0.347368	0.445684	DHX16
111	25.3597	25.6364	25.3961	26.8187	27.3785	26.8701	26.366	23.7437	26.9059	23.9227	23.5145	5	5	0.054704	0.273828	0.0748975	0.0704225	0.0010549	BAG6;BAT3	2371	25.6925	25.9058	25.6455	26.5018	22.6867	26.5144	24.5828	24.4293	26.2126	26.7225	26.9273	4	4	0.149997	0.513624	TMEM55B
885	24.1249	24.2484	24.8538	23.7199	26.0367	23.0635	24.3997	23.2384	24.0094	23.9021	22.7727	2	2	0.139098	0.257694	0.0716895	0.028169	0.00100971	VPS26A	2110	23.3996	24.2754	23.5179	23.7923	22.5114	23.6262	23.95	24.0968	22.9253	24.0968	25.4485	3	2	0.360611	0.421022	IQGAP2
212	24.4883	24.3355	24.2357	22.6208	24.5235	23.7437	24.0664	24.9133	23.786	24.1917	24.8427	2	2	0.155807	0.216377	0.067426	0.028169	0.000949662	CDC27	2177	23.3281	26.218	22.7563	23.5061	23.0911	23.7623	25.4232	23.0601	24.4625	24.7974	23.5319	2	2	0.23352	0.647622	WDR43
2536	25.3753	24.8815	25.8563	23.9622	24.5164	23.8233	25.0963	23.6747	23.5947	24.8335	23.9582	2	2	0.129499	0.256638	0.0664686	0.028169	0.000936178	ADCK4	412	29.3582	28.3097	29.1831	28.3385	29.0955	28.6019	29.4881	23.5629	28.3446	28.6475	28.3269	4	4	0.27795	0.271708	EEF1E1
2541	26.1021	26.0222	25.7742	25.3372	23.7772	25.1882	26.1518	24.4424	25.3002	25.4763	24.4681	3	3	0.100569	0.215559	0.0650358	0.0422535	0.000915998	NUS1	1343	24.4303	25.0951	24.788	23.659	25.2692	24.0997	23.2648	23.785	25.7321	25.1668	23.6789	2	2	0.342801	0.428472	BAG3
1864	25.3806	24.7382	24.1378	22.3406	26.2696	26.659	23.8365	24.6337	24.5003	23.5306	24.179	3	3	0.124878	0.165136	0.0618657	0.0422535	0.000871348	S100A10	2454	24.9915	25.8346	23.3601	23.296	25.0531	24.1456	23.3869	23.1404	23.5549	24.0349	24.7981	2	2	0.252497	0.56381	RP9
444	23.1288	23.5643	22.7168	23.8293	23.1321	22.7749	24.3786	23.8424	24.4658	23.1917	24.0429	2	2	0.145944	0.210402	0.0614139	0.028169	0.000864984	DRAP1	910	23.8971	25.4258	23.7443	24.6742	23.4212	23.7857	24.1278	24.3871	24.296	23.7903	23.8605	3	3	0.23836	0.395404	WBP11
1094	24.6595	23.4668	24.8067	24.1061	23.5921	23.5201	24.4655	24.2415	24.5587	24.2825	23.7279	2	2	0.187061	0.163841	0.0612964	0.028169	0.00086333	MPI	1204	27.6553	28.6064	27.6519	27.6486	27.901	27.7194	27.3078	28.0916	26.7847	22.881	24.0192	5	5	0.262635	0.214898	POLR1C
1022	23.7172	24.2031	22.7494	24.8664	23.7574	22.6151	24.0642	24.2303	23.8313	24.4301	23.7214	2	2	0.196936	0.152973	0.060252	0.028169	0.00084862	KTN1	707	26.2837	26.9694	26.1122	26.239	26.351	26.3414	26.6871	26.9183	26.7477	24.2665	22.9141	9	9	0.212313	0.144638	SMC4
1051	24.311	23.5976	22.3418	22.7618	24.2007	23.3801	23.7722	24.6922	23.4893	23.9596	24.6173	2	2	0.139603	0.210086	0.0586573	0.028169	0.000826159	ZYX	917	23.5279	23.9195	24.8669	24.1116	23.4315	23.6248	24.067	24.2759	23.6173	23.014	23.3051	2	2	0.356664	0.382118	ASH2L
779	24.5722	25.7365	24.0531	24.2052	23.7747	23.4315	24.515	24.1644	24.5068	24.4094	23.561	2	2	0.162008	0.180704	0.058551	0.028169	0.000824662	WRAP53	1077	24.4222	23.3721	25.3877	23.6563	23.5608	24.5588	23.5781	22.859	24.4692	23.7503	24.0181	2	2	0.28504	0.468678	RBM5
2526	24.279	23.0579	24.4973	24.258	22.8717	23.2208	23.1237	25.5172	24.773	23.4789	23.8653	2	2	0.0965795	0.281377	0.0543506	0.028169	0.000765501	SYAP1	259	24.8945	24.3109	22.7462	23.73	23.6161	23.2121	23.3845	23.1654	23.8864	23.3109	24.1957	2	2	0.283506	0.464474	MRPS27
1709	23.7271	24.4008	23.7727	23.7681	24.427	24.9221	23.9743	23.5826	21.3953	24.8415	24.29	3	3	0.066312	0.269498	0.0536129	0.0422535	0.000755112	CSK	120	24.0749	24.3444	23.6728	23.6767	23.5289	24.059	23.5679	24.7038	23.5784	24.9058	23.314	2	2	0.476818	0.275834	RASAL2
2458	23.544	24.2785	23.497	27.8254	26.3045	26.5614	23.315	24.3405	24.0744	23.4257	23.6606	6	6	0.0819763	0.107514	0.0528815	0.084507	0.00074481	SHKBP1	2199	25.5255	25.404	25.2847	24.0713	26.8381	24.1109	23.7499	24.1291	23.02	24.9454	24.379	4	4	0.16297	0.397959	TRIP13
261	23.5685	26.0559	23.3377	23.9135	24.2461	22.8664	23.8202	24.6994	23.6043	24.9215	23.5985	2	2	0.118579	0.218369	0.0517879	0.028169	0.000729407	ZNF512	1329	23.7188	24.105	24.3363	23.5231	24.1204	23.2314	24.0406	24.0384	27.5354	24.2892	24.0028	86	1	0.604305	0.428426	SVIL
1453	22.9362	23.849	24.0705	24.1598	23.9997	23.0547	23.8826	23.9828	23.7359	23.9713	23.7489	5	1	0.445337	0.114029	0.0507813	0.0140845	0.000715229	ENO2	2904	24.0018	24.1295	23.6262	23.5771	22.5054	24.4123	24.2535	22.9824	24.0562	24.447	23.0003	2	2	0.298605	0.420862	ZC3H4
2608	24.7537	25.9687	24.2392	23.3612	24.8632	24.5058	23.2775	24.9009	24.5159	24.2741	22.8546	3	3	0.0794904	0.207636	0.0495153	0.0422535	0.000697398	RNF2	209	23.952	24.4117	25.4004	23.5986	24.2851	24.297	24.6621	23.8136	22.8455	23.1146	23.985	6	1	0.470754	0.527807	EIF4A1
2699	24.3612	27.7642	23.7973	23.2208	28.6181	26.3361	25.7666	27.338	27.6079	24.3253	27.1111	6	5	0.0474741	0.204164	0.0484625	0.0704225	0.00068257	RAB1B;RAB1C;RAB1A	658	24.323	23.7491	23.2655	23.8374	23.3208	23.1993	22.7022	24.4081	23.4737	23.2858	24.9012	2	2	0.377827	0.326635	UGP2
1509	26.8606	26.4478	26.4869	28.0552	27.8583	27.5301	27.2848	26.5469	26.9798	27.1934	26.2918	11	7	0.0724921	0.0942024	0.0478025	0.0985915	0.000673275	LCP1	793	24.3611	22.8808	25.4108	24.4454	23.0528	23.8905	25.1931	24.2543	25.4085	24.7847	23.6435	3	3	0.192767	0.421342	TUBGCP2
1127	21.7426	23.3878	23.7828	23.6703	23.9599	22.6281	23.973	24.0552	24.3143	23.5532	23.5874	47	1	0.232055	0.195733	0.0454209	0.0140845	0.000639731	ACTN4	1193	28.9037	27.3847	28.2551	28.2483	27.4052	28.234	29.266	27.1752	29.1637	25.0407	28.0313	9	7	0.157239	0.218629	HNRPDL
2988	24.5552	22.6063	22.8361	23.9923	22.6515	23.9051	23.8723	24.0442	22.394	23.1812	25.6028	3	3	0.0633493	0.232222	0.0441334	0.0422535	0.000621597	EPN1	2525	24.448	24.6792	24.7231	23.4646	25.1158	24.3376	24.3373	24.1723	24.4239	22.9746	24.6239	3	3	0.254799	0.310761	CCDC47
8	25.5375	22.8876	23.543	24.0863	26.5046	25.0592	24.4802	23.2207	23.648	24.3513	23.045	3	3	0.0867853	0.169019	0.0440052	0.0422535	0.000619791	ACO2	1315	24.5902	23.8774	23.9872	23.213	23.5939	24.5577	23.6117	23.8107	24.0952	25.0838	23.2199	2	2	0.326607	0.36341	HAUS5
970	23.2909	24.0842	24.2878	23.039	24.0731	23.3425	23.7259	25.0744	25.0088	24.3057	22.8792	2	1	0.126196	0.335561	0.0423466	0.0140845	0.000596431	PPP1R12B	2486	25.1804	23.6849	24.9891	23.1438	25.3863	23.8408	24.4622	23.7294	22.8414	23.7772	25.6428	2	2	0.239901	0.494479	PALLD
1557	25.3777	25.5047	26.1982	27.1948	28.5891	27.0725	26.3722	26.7388	28.1106	23.2578	27.6328	5	5	0.0368584	0.221779	0.040872	0.0704225	0.000575662	COX5A	1605	23.6625	25.0622	24.2645	24.5767	23.3328	23.3842	23.8696	24.6567	25.5253	25.2049	26.0194	3	1	0.419632	0.565197	CTNNA2
818	23.2316	24.2536	22.8889	25.1264	22.676	22.8288	23.4609	23.8315	23.2945	22.4572	24.5518	2	2	0.0926335	0.211731	0.0392267	0.028169	0.000552489	ZCCHC8	2944	27.793	29.2254	28.3757	28.648	27.7162	28.3932	28.0558	29.4041	28.3929	27.8092	28.3134	13	7	0.159126	0.212222	LUC7L2
2781	27.3514	28.2662	27.5872	28.2038	28.0668	28.1263	27.5771	29.2705	27.9338	28.696	28.3946	12	12	0.0395594	0.082324	0.0390803	0.169014	0.000550427	EIF4ENIF1	2532	24.7281	23.9161	24.8566	23.6515	24.4446	24.4069	24.5716	24.6288	24.9928	23.8132	23.6962	2	2	0.352921	0.332568	PYCR2;PYCR1
1801	24.0371	23.3704	24.4319	24.5017	26.4457	23.8596	24.3591	24.6847	25.2856	23.9455	23.9477	4	4	0.0753709	0.128981	0.0388856	0.056338	0.000547685	BCAP31	2472	23.978	24.6134	24.1915	24.2837	24.3187	23.4047	23.4718	23.4847	22.9834	24.9939	23.0015	3	3	0.297696	0.258603	COG1
409	22.6677	23.4551	23.7426	23.8871	26.8024	25.0896	24.7202	23.7436	24.0865	23.7531	24.2398	2	1	0.187341	0.205441	0.0384875	0.0140845	0.000542078	PFN2	362	23.4687	24.8549	23.9275	23.8414	23.5219	23.8574	23.7413	24.6431	24.1178	24.035	25.8238	2	2	0.335848	0.343463	PRKCG;PRKCA;PRKCB
120	24.0749	24.3444	23.6728	23.6767	23.5289	24.059	23.5679	24.7038	23.5784	24.9058	23.314	2	2	0.0928699	0.203175	0.0377377	0.028169	0.000531517	RASAL2	140	23.8641	24.2824	25.3895	23.0111	26.2985	22.9313	23.2471	24.4906	24.7571	24.2144	23.3246	4	4	0.132513	0.43169	SAE1
1317	24.8259	26.9703	25.4251	24.1073	25.1485	23.7069	25.7921	23.7806	25.3192	23.6702	24.6807	2	2	0.0816808	0.22965	0.037516	0.028169	0.000528395	RPP14	1471	24.4572	24.761	24.3299	23.613	24.2658	24.5043	23.9043	24.4848	24.3038	24.8781	23.6006	2	1	0.586553	0.388349	RAP2A
2773	27.9766	28.1156	27.6581	24.3255	24.4889	24.2976	24.3277	23.6891	24.2529	23.5303	24.031	8	8	0.0658709	0.0703354	0.0370645	0.112676	0.000522035	EXOSC5	873	27.4795	26.2476	27.1682	27.4931	26.0168	26.7595	26.7137	23.5794	27.5304	23.7702	26.6395	9	8	0.136474	0.208624	LRCH2
1084	24.1896	24.4355	22.5459	23.7841	23.1586	23.2212	23.8883	24.2107	24.0315	24.1731	23.609	2	2	0.16436	0.111667	0.036707	0.028169	0.000517	TRIP4	2540	24.7692	24.5383	23.2641	24.0558	24.0845	23.6263	23.6589	24.0774	23.0458	25.574	23.198	4	4	0.212048	0.268329	RSPRY1
2956	23.6082	22.7114	22.7987	24.0976	26.0046	23.4123	23.7064	24.9078	23.4942	23.3389	25.4134	2	2	0.0800527	0.224918	0.0360105	0.028169	0.000507191	FIS1	237	24.5192	24.7626	24.379	24.3475	24.7423	23.6758	23.4992	24.5697	23.6748	25.4117	24.0571	2	2	0.378718	0.298419	NUP88
2213	23.4578	24.6904	23.9955	23.7256	27.0466	24.9367	24.1728	23.6832	23.6606	22.9495	24.6298	2	2	0.0970619	0.181372	0.0352086	0.028169	0.000495896	PRR4	1395	25.0579	24.5352	24.0584	24.2835	24.4199	23.6236	23.6781	23.6412	23.118	26.8483	24.4735	2	1	0.510086	0.441479
124	23.4322	23.9086	23.2744	23.9312	24.3071	23.4626	24.3348	23.943	22.8947	24.4094	24.7017	4	4	0.0632315	0.136985	0.0346472	0.056338	0.000487989	ARHGEF7;ARHGEF6	2793	24.8301	27.1155	23.1735	24.3758	24.6472	24.679	25.1079	24.6973	23.5876	24.0697	24.5037	3	3	0.153951	0.47237	IMP3
1621	24.0644	24.2569	24.8095	26.5541	23.6705	24.6926	24.1698	24.124	24.5071	24.6787	22.6536	2	2	0.082907	0.200422	0.0332328	0.028169	0.000468067	PIK3R1	2600	24.1608	26.7787	24.367	24.6697	24.6835	24.5089	24.6936	26.6547	24.6496	23.3028	24.0169	2	2	0.223204	0.481484	MAP7D2
726	26.7246	26.7407	26.9999	27.1917	27.567	23.0785	26.8818	27.5885	27.7222	26.9014	26.8615	8	8	0.0554583	0.0734568	0.0325903	0.112676	0.000459018	SSB	1171	23.8759	23.9827	23.8527	24.1399	22.9068	23.7427	23.3173	24.8025	24.6465	23.4042	24.1268	2	2	0.348861	0.307318	POLRMT
874	23.9796	26.4867	23.8304	24.0528	22.9879	23.1271	23.7089	23.6692	25.2638	22.4139	22.8222	3	3	0.0556382	0.189039	0.0315533	0.0422535	0.000444413	PRPF4B	629	23.9926	24.5538	22.5794	23.2705	23.2822	23.3887	23.6016	22.5379	24.1896	23.9518	24.2877	2	2	0.268295	0.394773	RNF19A;RNF19
1141	24.1935	23.7251	23.8041	23.1977	24.3034	23.2665	24.6658	23.2812	23.9487	24.0407	23.2407	76	1	0.135906	0.230137	0.0312771	0.0140845	0.000440522	ACTN1	2223	32.0065	31.1302	30.6462	31.5464	30.6529	30.6919	30.988	22.888	30.7404	29.5032	30.4768	11	3	0.237	0.297229	HIST2H2AA3;HIST2H2AC
589	23.6552	24.2757	23.1237	24.2098	24.2819	24.1176	23.5742	24.5417	23.7014	24.4546	23.5705	2	2	0.103695	0.149144	0.0309309	0.028169	0.000435646	ENY2	2623	23.6143	25.1516	24.1525	24.3863	22.9261	24.5484	22.6038	23.5415	24.9179	24.2635	24.4731	3	3	0.19801	0.352519	NCAPG
1125	24.331	23.7743	23.9137	25.6324	25.5702	23.7144	25.0936	23.7307	25.3904	23.8748	23.3575	2	2	0.0751116	0.204595	0.030735	0.028169	0.000432887	PNPT1	1647	22.0375	24.2534	24.7022	23.1028	23.2565	23.2544	23.6841	24.0752	24.7084	24.3502	23.7022	2	2	0.216729	0.459804	SLC7A1
1185	25.6218	26.1015	25.7117	26.1339	26.9362	27.0058	25.368	26.4669	26.7642	26.7857	23.7416	5	5	0.0373048	0.153617	0.0286532	0.0704225	0.000403567	PRMT5	2888	23.4176	26.1194	23.0486	24.508	23.5387	22.958	24.4097	24.079	24.4521	24.6413	24.0961	2	2	0.188637	0.526975	ABT1
743	23.865	24.3703	23.9927	25.2055	23.0287	24.4152	24.9063	24.2018	23.7692	23.6012	25.8018	3	3	0.0582624	0.163304	0.0285435	0.0422535	0.000402021	DYNC1LI1	752	24.518	24.3068	23.3005	23.7877	23.6944	23.7397	24.0433	23.3115	24.142	23.4718	24.9791	2	2	0.329089	0.301127	NXF1
2954	23.4014	23.8633	24.6609	24.6725	25.8761	23.6324	24.7684	23.8589	25.4409	23.3417	23.5758	2	2	0.0722721	0.19417	0.0280662	0.028169	0.000395298	UFC1	2537	24.0726	22.9663	24.4018	22.8351	23.8201	23.7123	23.2496	24.4323	23.76	24.7051	23.5062	2	2	0.267569	0.357733	ANAPC16
1229	23.8089	24.2045	24.6388	23.4308	23.6075	24.3161	24.9854	23.5731	24.0435	23.9914	24.3637	2	2	0.0934172	0.146386	0.02735	0.028169	0.000385211	NDUFA2	1321	23.4907	23.8785	24.4467	22.5953	24.7702	23.2105	23.9013	23.5457	24.0897	23.8276	24.0441	2	2	0.230012	0.413316	ZRANB2
2043	28.299	29.1369	28.1234	28.3103	28.2112	27.9538	28.5407	28.393	28.1828	28.0279	29.0627	19	19	0.0334516	0.0424159	0.0269588	0.267606	0.000379701	CKAP4	2232	24.3924	24.2141	23.4821	23.2928	24.6963	22.9725	23.4466	23.9119	24.1087	24.5007	24.1944	2	2	0.248699	0.375692	KIAA1033
1512	26.1759	28.3444	26.2625	24.3723	23.7446	24.4325	25.7508	25.8741	25.5392	24.1044	27.1642	2	2	0.062527	0.209868	0.0262449	0.028169	0.000369647	GTF2F2	2651	23.9517	25.1341	23.7752	24.3072	25.2682	22.0393	24.8111	23.8211	24.2041	22.2597	24.484	3	3	0.147495	0.415424	MMTAG2
1090	24.5153	23.6094	23.9057	23.784	27.4057	23.6925	25.0471	24.593	27.468	22.5838	23.7386	3	3	0.0388917	0.223262	0.0260492	0.0422535	0.00036689	DUT	904	23.2413	24.1201	25.4881	24.0276	24.0183	23.62	22.9481	27.2748	23.9784	23.6619	25.4534	2	2	0.231969	0.394541	ASCC2
2312	23.8411	22.9188	23.4768	25.0766	23.7648	22.9682	25.1519	23.1266	24.3884	24.1724	23.3248	2	2	0.0703981	0.177384	0.024975	0.028169	0.000351761	KIAA1429	2766	27.3865	28.8646	22.5063	24.7203	26.0466	26.2581	29.0393	29.7352	24.217	24.361	23.2042	3	3	0.105062	0.577401	NOP10
2465	22.8949	25.6886	25.2784	25.3673	23.0228	23.0174	23.5413	24.7407	25.4525	23.5112	22.9814	3	3	0.0501932	0.159323	0.0239909	0.0422535	0.000337899	DLG5	1027	24.6573	25.8202	26.6085	25.7953	24.9974	25.3615	26.1019	23.4093	22.5145	23.4977	26.199	3	3	0.19493	0.310637	FIP1L1
2305	23.6509	25.8299	24.3529	23.6675	24.8096	23.2846	25.0039	23.6093	23.6829	24.4097	24.3951	2	2	0.0824032	0.144018	0.0237351	0.028169	0.000334297	KIAA1614	1180	26.0955	23.7838	26.1141	25.7384	26.2407	22.5851	24.5782	23.0054	23.2815	25.4616	23.5709	3	3	0.126379	0.476388	PPP6C
2717	24.4071	25.8714	24.4003	23.8887	23.0051	24.762	24.0283	24.0599	23.6626	23.4534	24.6374	2	2	0.0936734	0.126331	0.0236677	0.028169	0.000333348	FAM83D	2497	24.2008	26.1753	24.0987	25.1154	24.8005	23.6153	24.7374	24.2159	23.5794	24.6688	24.6544	4	4	0.143023	0.314539	PHF3
1972	24.1674	24.6556	23.8828	22.9787	24.658	23.0619	23.5603	24.7503	23.2292	23.2274	25.2408	4	1	0.0918541	0.256183	0.0235315	0.0140845	0.000331429	HBA1	83	25.7242	23.8473	24.4555	24.0853	24.4226	24.4458	23.6826	24.0407	24.4394	24.2058	23.4467	2	2	0.251005	0.357726	ATP5J
2428	25.0135	25.652	24.6005	23.9001	24.828	24.3847	24.5065	23.8488	24.1211	24.4048	23.7472	3	3	0.0866814	0.0866197	0.0225249	0.0422535	0.000317253	TMEM57	2527	23.11	25.0964	23.411	22.3284	24.2301	23.9567	23.1227	23.8562	24.3196	24.6935	23.3757	3	3	0.161036	0.367436	MAGOHB;MAGOH
1589	23.8712	23.0938	23.6783	24.8097	26.6298	24.0903	24.6072	24.3117	24.4184	22.8587	25.768	6	6	0.0337213	0.111108	0.0224802	0.084507	0.000316622	RRM1	365	23.9836	23.6321	24.0726	24.1992	23.8337	22.7251	23.4412	23.6416	24.1182	26.0549	24.7949	2	2	0.267761	0.310095	DYNC1I2
394	24.958	24.155	23.5063	24.5051	24.082	23.7176	24.4797	23.6309	24.0879	23.0964	24.5506	2	2	0.0776682	0.143662	0.0223159	0.028169	0.000314308	FAM193A;C4orf8	279	23.1664	24.5651	24.9888	25.1218	23.093	23.2184	23.9616	22.7959	24.1099	24.0371	25.4321	2	2	0.1919	0.429014	FHOD1
1614	23.1367	24.1258	23.5308	24.1846	25.1842	24.2802	24.5453	24.4967	24.3806	24.995	23.6596	2	1	0.126402	0.175954	0.0222409	0.0140845	0.000313252	CALML3	765	23.5756	23.8684	23.3817	23.6149	23.4096	22.8737	23.6256	24.0467	24.0798	25.2446	25.4218	52	1	0.517141	0.309137	HSPA8
1165	24.9121	24.8594	24.7903	24.8156	24.8146	25.6291	25.4107	24.107	24.006	25.9534	23.9392	4	4	0.0428664	0.125944	0.0215951	0.056338	0.000304156	PSMD12	2462	25.9228	21.4066	24.1672	24.1396	21.7983	24.1397	23.0801	23.8069	26.0211	23.0522	24.8135	3	3	0.112129	0.473007	CERK
969	23.916	23.2206	23.5245	24.973	24.4907	24.9769	25.1376	23.6949	23.3957	24.1298	25.0597	4	1	0.0940436	0.221153	0.020798	0.0140845	0.00029293	PPP2R1B	970	23.2909	24.0842	24.2878	23.039	24.0731	23.3425	23.7259	25.0744	25.0088	24.3057	22.8792	2	1	0.393628	0.402753	PPP1R12B
2514	23.7423	24.0836	23.7967	23.9933	22.708	24.0368	23.4214	25.035	23.0885	25.1382	23.9445	3	2	0.0595628	0.171129	0.0203858	0.028169	0.000287124	TNPO1;TNPO2 variant protein;TNPO2	2579	23.02	25.2303	24.3929	24.2859	23.9325	23.2886	25.2761	24.854	23.5677	24.1644	24.9042	2	2	0.207111	0.37875	ANKRD27
208	24.7804	23.6242	24.0327	23.5375	27.2125	24.1763	24.3699	24.4224	24.9408	24.6106	23.021	2	1	0.0937489	0.20535	0.0192513	0.0140845	0.000271146	RAB5B;RAB5A;RAB5C	2514	23.7423	24.0836	23.7967	23.9933	22.708	24.0368	23.4214	25.035	23.0885	25.1382	23.9445	3	2	0.262147	0.294863	TNPO1;TNPO2 variant protein;TNPO2
345	23.9865	25.0622	23.2219	24.4294	25.9538	24.1052	24.3759	23.1984	24.3791	22.845	23.7097	2	2	0.0674795	0.142555	0.019239	0.028169	0.000270972	OXCT1;OXCT2	159	24.4616	22.7766	23.8731	23.1531	22.9801	23.9671	24.2595	24.3054	23.846	23.8681	25.2093	2	2	0.227401	0.336999	SNX9
2033	26.5404	24.0002	26.7442	27.2087	24.5614	28.0135	24.1401	24.6946	26.0848	22.3636	23.9628	48	1	0.0681358	0.280281	0.0190972	0.0140845	0.000268975	CALD1	976	24.2881	25.0999	23.0323	23.4672	24.5442	23.2759	24.8895	24.7114	24.2522	22.574	23.0581	2	2	0.202471	0.377644	NUP188
554	25.1763	24.2248	24.3848	23.9397	25.7762	24.6381	24.146	24.5542	25.195	24.2856	23.134	2	2	0.0629991	0.145239	0.0182999	0.028169	0.000257744	GNPDA1;GNPDA2	459	24.2288	24.0583	24.554	24.9079	23.8755	23.0783	23.7993	23.9831	24.5423	25.0305	25.4464	2	2	0.233431	0.326467	P4HA1
794	23.8152	24.6441	24.2426	23.7724	22.9419	23.6733	23.2576	24.4295	22.8582	23.5838	24.6492	2	2	0.0621984	0.146474	0.0182209	0.028169	0.000256632	DIS3	1294	26.3487	24.4235	24.6543	26.8263	23.611	23.9366	23.7794	23.7312	26.1078	23.6934	23.7696	5	4	0.106515	0.350896	PALM
310	24.9727	26.0094	25.2855	23.5781	24.1423	24.1641	24.8038	23.3331	24.5667	24.3394	22.8512	2	2	0.0571291	0.149291	0.0170577	0.028169	0.00024025	METTL13	278	23.3267	23.9546	24.9113	24.0186	24.0409	23.3607	24.3977	24.0175	23.1133	23.3308	26.005	3	3	0.1929	0.25751	ANXA11
753	23.3204	24.0728	24.1872	24.0645	24.1396	22.5891	23.524	24.2446	23.5236	24.6016	23.1557	2	2	0.0682903	0.124038	0.0169412	0.028169	0.000238609	SAMD1	1820	23.4839	25.7691	25.3903	25.587	24.5216	23.4819	25.0943	23.2634	26.1468	26.0138	26.2276	3	3	0.139196	0.350882	COPB1
793	24.3611	22.8808	25.4108	24.4454	23.0528	23.8905	25.1931	24.2543	25.4085	24.7847	23.6435	3	3	0.0497493	0.111454	0.0166342	0.0422535	0.000234285	TUBGCP2	2886	24.3968	24.0142	22.3603	22.9315	24.4167	22.1732	26.0503	23.1522	25.2032	24.2912	26.4613	2	2	0.173792	0.416614	MCTS1
2848	24.3058	23.3777	22.9576	23.6368	22.7128	24.4036	24.7996	23.7011	24.9087	24.0235	23.4348	2	2	0.0633555	0.128025	0.0162222	0.028169	0.000228482	DNAJB11	363	23.6851	24.359	24.138	23.7407	23.0742	24.5007	23.7129	24.5604	23.1415	25.2448	25.789	3	2	0.250285	0.288839	CDK16
1200	22.8265	24.3107	23.2425	23.6362	25.8309	23.612	23.4522	24.5054	24.211	23.2848	24.1011	2	2	0.0712945	0.11318	0.0161383	0.028169	0.0002273	LSM1	2775	23.9186	24.1846	23.9639	23.7165	24.7776	22.5245	23.6773	23.5752	24.371	25.7492	23.8885	6	2	0.205931	0.349486	MYO5C
1854	23.4986	23.3112	25.5457	23.1775	27.2794	23.9516	24.4611	24.5971	24.5835	24.1912	24.6209	2	2	0.123829	0.0639172	0.0158295	0.028169	0.000222951	DEFA1;DEFA3	39	24.792	23.4643	23.4327	22.6468	23.791	24.2173	23.6876	23.9299	22.6623	23.9167	24.1053	2	2	0.205329	0.344623	HN1L
430	24.4985	22.9861	22.7609	23.877	24.5107	23.5013	23.5308	24.514	23.0599	24.918	23.7551	3	3	0.0473154	0.111403	0.0158133	0.0422535	0.000222723	INSR;IGF1R	1990	24.2296	23.5269	24.5764	24.0745	23.5131	23.7238	24.0552	23.5624	25.5579	23.9269	24.2908	2	1	0.414524	0.340517
2854	21.9012	23.8348	25.0597	23.6968	25.2972	23.906	23.1804	24.6611	23.5962	23.6407	24.1753	2	2	0.0661684	0.116666	0.0154391	0.028169	0.000217453	DNAH17	1084	24.1896	24.4355	22.5459	23.7841	23.1586	23.2212	23.8883	24.2107	24.0315	24.1731	23.609	2	2	0.207603	0.335695	TRIP4
1338	25.1523	25.9274	26.2861	26.2241	26.7061	25.8276	26.2334	23.7743	26.0925	24.226	24.4029	9	6	0.0265805	0.0967073	0.0154232	0.084507	0.000217228	AP2A1	2084	28.5628	27.6483	28.2968	28.1298	28.2197	27.7459	28.2393	28.1251	28.0266	27.9664	27.6569	8	6	0.168516	0.137507	TARDBP
179	23.8194	23.3684	23.636	23.9851	25.7279	23.1132	24.2303	23.7476	23.127	24.2837	24.2392	2	2	0.0694681	0.105631	0.0146759	0.028169	0.000206703	HK1	1501	26.4169	26.4824	26.5335	27.3151	23.9744	27.0438	25.5068	24.0318	27.1898	27.3327	27.2678	13	3	0.125164	0.366474	SRC
1654	23.8394	22.0734	23.62	23.7733	26.1941	24.3333	24.091	23.1876	23.9977	23.101	23.5171	2	2	0.0728574	0.100704	0.0146741	0.028169	0.000206677	CASP14	972	23.2685	24.3891	24.3275	24.5065	23.1705	23.3833	23.8761	23.3003	24.7933	23.369	23.0506	2	2	0.21758	0.308275	POLD2
2502	23.1319	23.8498	23.638	24.7386	24.3426	25.0993	24.1788	24.3331	24.9217	23.178	24.3825	3	3	0.0478354	0.0951907	0.0136605	0.0422535	0.000192401	MRPS31	1535	23.1938	24.8602	24.0789	23.8467	23.3114	23.754	24.116	24.4546	24.6299	23.7554	24.7586	2	1	0.329109	0.406948	HOXB6
2660	26.3337	26.4389	26.2047	24.2406	24.3406	23.9396	25.9396	24.0986	25.5316	25.5804	23.5783	3	3	0.0371586	0.122305	0.013634	0.0422535	0.000192029	NOC4L	2128	26.841	28.5464	27.4649	27.3894	27.6156	27.5318	27.3242	28.2588	27.4562	27.3423	28.2815	16	16	0.0734235	0.105172	CKAP5
2877	26.3993	23.3225	22.9824	25.8061	26.5896	25.2282	26.0994	23.9292	24.3683	23.8041	26.5856	6	6	0.0228159	0.0949322	0.0129958	0.084507	0.000183039	CPSF3	354	23.0626	25.7584	23.2392	23.8818	23.2002	24.028	23.9859	24.2128	24.2747	24.0438	24.1966	6	3	0.12809	0.31678	KIF2C
1830	22.9068	24.6611	24.0518	25.5532	22.8283	24.7355	24.7491	23.6561	23.697	24.6527	23.9578	5	2	0.0620045	0.100113	0.0124149	0.028169	0.000174857	EPHB4;EPHB3	925	25.6946	26.3199	26.0178	26.7809	27.0324	22.7881	25.3637	24.0652	24.6293	23.9855	24.0475	6	2	0.125991	0.476954	EPHA5;EPHA3
2594	24.201	23.0815	23.4961	24.0302	24.8498	23.6564	24.4767	23.8942	24.171	23.525	24.6394	3	3	0.0528269	0.0736542	0.0116728	0.0422535	0.000164405	RANBP9	1916	27.9622	29.863	28.3139	28.0029	28.9039	28.2837	28.2951	29.5495	29.8259	24.3556	27.6183	9	2	0.188424	0.316189	CNBP
1399	29.1339	28.7821	28.8196	29.5224	29.0412	29.1979	28.9541	29.6349	29.4941	29.3504	28.961	16	16	0.0261957	0.0260404	0.0109143	0.225352	0.000153723	TP53	1248	22.8898	25.3218	23.7105	23.4174	23.75	23.7453	24.3746	23.1884	22.5601	22.6292	23.9504	2	2	0.176679	0.336455	STX10
243	24.6642	24.9226	25.1592	24.0349	22.8156	23.3039	23.9507	24.5724	24.1143	23.5236	24.7696	8	1	0.0839283	0.125718	0.0105513	0.0140845	0.00014861	HNRNPL	2967	25.1732	25.6794	22.7926	24.6808	23.7169	24.0977	24.0797	22.9338	24.2753	25.1128	23.8425	2	2	0.153492	0.383303	RBM19
773	24.1421	24.516	23.4855	24.0259	24.4297	25.1561	23.6063	23.7024	23.4828	24.3525	22.7273	3	1	0.0756722	0.133509	0.0101029	0.0140845	0.000142295	PSMC3	2583	29.3862	28.8645	28.16	29.1052	28.2821	28.6871	28.8245	29.1269	28.5077	28.851	28.4431	14	11	0.0936691	0.112147	RBM14
1391	23.5329	24.0951	23.8842	24.4039	23.2237	25.0639	24.7318	23.019	24.307	23.2351	23.8228	3	3	0.0384536	0.0870975	0.0100476	0.0422535	0.000141516	NR3C1	2679	24.3341	24.1926	23.561	24.4501	21.9467	24.7581	24.2815	23.2352	25.3836	25.48	24.0898	3	3	0.123351	0.310925	WDR11;DKFZp434L1715
1279	23.8406	23.1311	23.394	25.7728	23.9457	24.9565	24.0815	23.8573	22.7094	24.1276	24.7822	5	2	0.0404291	0.0963469	0.00779043	0.028169	0.000109724	ERLIN1	1519	24.9714	24.963	23.7907	23.0116	25.3329	24.5313	24.0124	23.5727	24.6129	23.8721	24.1758	3	3	0.132672	0.283136	IDE
131	23.5629	23.864	26.267	27.5342	24.1426	26.4662	24.109	24.5684	23.6867	23.0367	26.0683	7	5	0.020326	0.0748231	0.00760425	0.0704225	0.000107102	ANK3	626	25.2489	24.0446	22.566	23.7244	23.3338	23.7725	23.4392	23.888	25.4504	23.9549	23.3676	2	2	0.163724	0.342951	SEC63
1689	22.6288	23.2955	23.7846	22.8249	23.0818	24.9966	24.0613	24.3919	24.5842	24.1498	23.773	2	2	0.0598945	0.0576474	0.00690552	0.028169	9.72609e-05	NUP62	1924	32.2732	32.0863	32.673	32.7118	32.203	31.5401	32.3222	32.3247	32.8064	32.429	30.5559	14	3	0.194039	0.192567	HIST1H2BC;HIST1H2BD;HIST2H2BF;HIST1H2BH;HIST1H2BN;HIST1H2BM;HIST1H2BK;HIST1H2BL;H2BFS;HIST1H2BA
2277	24.2659	24.5478	23.5094	24.1166	23.9835	22.6419	23.7284	23.6191	23.4066	22.9536	24.4325	2	2	0.0450617	0.0762208	0.00686928	0.028169	9.67505e-05	ZDHHC12	1238	24.6391	24.5934	23.2178	23.8925	23.6729	24.0979	25.3366	24.4026	23.0387	24.1968	23.711	2	2	0.210888	0.262333	ORC5
1467	29.4294	29.2308	28.7555	30.1759	30.1842	30.7683	29.9456	29.7028	30.4762	30.4398	28.3503	8	4	0.0247629	0.0688181	0.00681655	0.056338	9.60077e-05	IGLC2;IGLC3;IGLC6	2399	23.0158	25.5454	23.9607	24.2272	24.1077	23.157	23.6354	26.1479	24.789	23.8724	24.1315	2	2	0.158554	0.343344	MCAT
1832	23.4659	23.9614	24.171	23.8088	26.049	25.1269	23.3414	24.1976	24.591	23.4593	23.0069	2	2	0.0406607	0.0837781	0.00681295	0.028169	9.5957e-05	NAPA	1141	24.1935	23.7251	23.8041	23.1977	24.3034	23.2665	24.6658	23.2812	23.9487	24.0407	23.2407	76	1	0.341345	0.318352	ACTN1
2899	25.7137	25.9835	25.6973	23.5364	22.6866	23.9518	22.6029	25.7885	25.4124	23.5715	23.2332	20	2	0.0275147	0.123313	0.00678583	0.028169	9.5575e-05	RPL26L1	2291	23.3423	25.1776	23.3474	23.7662	22.9912	24.1809	23.4196	24.3419	24.62	24.3351	24.5942	2	2	0.165896	0.309673	GRTP1;TBC1D6
1271	24.4541	23.9017	23.6041	23.6901	26.0063	23.811	24.8251	24.0226	26.0832	23.3064	23.6162	3	3	0.0247769	0.0885941	0.00658527	0.0422535	9.27502e-05	ATP6V1G1;ATP6V1G2-DDX39B;ATP6V1G2	2983	22.9789	24.2429	24.5128	23.8776	23.4348	23.6592	22.6606	25.5391	24.2211	24.7807	25.742	3	2	0.19998	0.254307	SNX5
2423	26.9564	22.8051	23.4019	26.341	25.2977	25.5364	24.5892	23.5036	25.0178	22.6422	24.2995	5	5	0.019658	0.0598981	0.00588739	0.0704225	8.2921e-05	MPP5	174	24.0677	24.8776	24.1203	23.8218	24.281	24.1661	23.5927	23.5701	26.9877	23.8113	24.5017	2	1	0.376731	0.26558	PTCD3
895	24.6974	23.4342	24.2424	23.6701	24.4372	24.4869	24.9146	24.5674	25.0812	23.6448	25.1859	5	1	0.0534384	0.103697	0.00554139	0.0140845	7.80478e-05	CDC42BPA	2080	23.3165	25.9875	24.6541	22.1303	26.0396	24.8466	25.3325	25.1856	22.8407	23.5023	24.7428	4	4	0.0796411	0.313847	TRIM32
1558	27.2143	26.7284	27.0583	28.9696	27.6283	28.0536	26.9548	28.6891	27.9045	28.4506	26.997	13	10	0.014527	0.0379155	0.005508	0.140845	7.75774e-05	LMNB1	2316	23.2577	24.3645	23.4956	24.0313	23.3499	23.2346	23.5004	23.7693	23.8754	23.9107	25.4289	4	4	0.148985	0.167303	RPUSD3
2197	25.7024	23.1279	24.3442	22.8682	23.3726	24.2838	24.0902	23.9456	24.5856	23.2458	23.9627	4	1	0.0583515	0.0865262	0.00504894	0.0140845	7.11118e-05		1834	24.5342	24.5704	24.657	23.3575	25.8977	23.5274	23.3414	23.8462	25.6759	23.9459	25.8539	2	2	0.147988	0.326305	EIF5
648	24.1929	22.9463	23.2337	23.4925	24.3093	24.641	23.7615	24.4965	24.1942	24.2476	23.7988	2	2	0.0498526	0.048816	0.00486721	0.028169	6.85523e-05	ATP7B	2524	24.5871	26.435	22.7207	24.726	24.4905	23.5881	23.8278	24.2923	23.0331	22.971	23.941	3	3	0.0995495	0.312707	CIRH1A
1228	23.9819	23.7543	23.7184	24.3613	25.5474	22.9102	24.794	24.6202	24.6839	23.482	25.7889	4	4	0.0210459	0.055549	0.00467631	0.056338	6.58636e-05	TIMM44	2719	24.5541	24.4859	24.2803	24.4968	24.468	23.888	24.3007	23.7766	23.2307	24.0137	23.0638	2	2	0.293948	0.1558	SMARCAD1
292	24.369	24.0724	23.904	23.8115	25.2455	22.8322	24.3296	24.1392	25.0645	23.7212	23.7869	4	4	0.0251193	0.0435476	0.00437554	0.056338	6.16273e-05	NCOA4	753	23.3204	24.0728	24.1872	24.0645	24.1396	22.5891	23.524	24.2446	23.5236	24.6016	23.1557	2	2	0.173358	0.262461	SAMD1
2591	23.1923	23.3856	24.3971	23.389	24.2863	23.4573	23.0747	24.7364	23.2716	24.6629	23.5606	2	2	0.029462	0.0738665	0.00435251	0.028169	6.13029e-05	PEO1	945	24.0152	24.2179	24.5555	25.6862	24.017	22.4221	23.5626	23.827	24.5275	23.4423	24.3292	5	5	0.0817806	0.221087	AAAS
2562	27.1531	25.9354	26.9038	23.6898	24.0552	25.3326	27.0354	26.8282	26.664	27.0527	27.0256	10	7	0.0326705	0.0177081	0.00404973	0.0985915	5.70385e-05	FUBP3	36	24.3202	23.1391	23.7185	23.3346	22.934	24.2912	23.5681	24.416	25.1111	24.6936	23.9587	3	3	0.144989	0.205947	NUDT5
418	23.2999	23.1811	24.0135	25.2849	23.6715	23.4536	24.531	23.0503	22.8101	24.2189	24.1356	2	2	0.0281927	0.0691309	0.00389797	0.028169	5.4901e-05	C3orf26	1507	27.5754	28.5934	28.7393	26.9493	29.684	27.9265	27.7989	28.2188	29.1606	27.1414	28.2707	16	16	0.0450739	0.116072	PDIA4
2031	25.6804	27.421	25.2806	23.5855	26.3385	25.9982	25.8362	24.7995	25.7348	26.4766	23.5416	3	3	0.0181174	0.0668182	0.00363172	0.0422535	5.1151e-05	SRSF11;SFRS11	327	24.4833	25.6048	23.2376	22.7008	25.9466	23.5681	24.5878	24.4001	23.0056	23.214	24.6179	2	2	0.113068	0.370058	GOT1
1738	24.4109	25.0606	25.4459	25.0808	23.5717	24.4744	23.0308	24.5326	23.3917	23.551	24.2244	2	2	0.0300999	0.0592677	0.00356791	0.028169	5.02522e-05	NOTCH1	1622	25.5368	24.1909	22.6809	23.6545	23.174	25.0273	23.8263	23.2549	25.0386	25.116	24.4862	8	7	0.0644996	0.184289	ITPKB
932	23.8809	23.2959	22.8699	25.9341	23.7218	26.0463	25.2068	23.9666	25.7606	25.0405	22.7148	2	2	0.0208708	0.0813497	0.00339567	0.028169	4.78264e-05	METTL7A	203	29.8349	29.5024	29.339	29.4295	29.6513	29.2569	29.2498	29.853	29.0697	28.6427	25.2292	3	3	0.24022	0.1129	SNRPD3
189	24.2135	23.7624	23.1907	25.1436	25.6285	22.8759	23.4118	24.3444	23.6384	23.3682	24.4705	2	2	0.0314007	0.0524381	0.00329319	0.028169	4.6383e-05	KLK7	1683	24.5449	22.9986	24.3493	23.5994	24.041	23.7602	23.2399	23.8993	24.1666	24.0654	26.4617	4	4	0.11886	0.164103	ATP6V1E1
2074	24.2053	23.4038	24.933	23.5829	24.2227	23.412	23.8634	24.3393	24.0647	23.1564	24.9161	2	2	0.0269127	0.055624	0.00299399	0.028169	4.21689e-05	MYO1E	942	23.3655	25.7188	25.1167	26.0097	23.4849	23.7008	23.389	22.723	23.032	23.7382	24.9909	2	2	0.113341	0.335238	SMPDL3B
278	23.3267	23.9546	24.9113	24.0186	24.0409	23.3607	24.3977	24.0175	23.1133	23.3308	26.005	3	3	0.0155625	0.0579039	0.00270339	0.0422535	3.80759e-05	ANXA11	1175	24.6824	24.4306	26.1029	23.287	26.7523	24.1313	24.876	23.8234	23.3183	23.3694	23.485	2	2	0.107959	0.34849	PSMD14
657	27.289	26.9532	26.6873	26.7993	27.5021	27.0107	26.9408	27.4819	26.8119	27.2365	27.523	7	6	0.0204002	0.0208886	0.00255679	0.084507	3.60111e-05	CSNK2A1	2158	24.7818	25.8354	23.9776	24.6529	25.3077	24.1884	24.4526	24.2481	23.7405	24.2926	23.7664	6	6	0.0837422	0.148623	BMS1
2511	23.3762	24.3162	27.324	23.7894	23.8818	24.1159	23.5875	23.1258	23.6431	23.0885	23.2027	6	1	0.0549653	0.0452156	0.00248529	0.0140845	3.5004e-05	RPL3L	2176	23.9096	25.037	23.6069	23.9733	24.4124	23.4968	25.6338	24.3978	24.7279	23.8137	23.2786	2	2	0.165477	0.223653	KIF14
1345	24.1229	22.8834	24.3631	24.5042	24.9881	25.031	24.5487	24.5487	24.95	24.128	24.4677	2	2	0.0360474	0.0334482	0.00241144	0.028169	3.3964e-05	MBD3	987	23.2887	25.1186	25.5621	23.3193	25.5519	24.3357	26.2556	24.2818	24.0699	23.9422	23.0613	3	3	0.0957985	0.254198	CNOT10
1435	24.2704	23.0174	24.1182	23.4925	28.5531	22.3162	24.5388	25.1384	26.1505	24.5777	23.6917	6	6	0.0108401	0.0320231	0.00208279	0.084507	2.93351e-05	APRT	2610	23.7465	23.3778	25.1173	24.7836	23.2969	23.3716	22.6721	23.5908	24.6953	25.3911	24.0495	2	2	0.135393	0.26315	PKP4
728	24.3648	22.8813	24.3109	24.3623	24.6158	22.7429	23.9461	24.0217	23.9154	22.9342	24.9563	2	2	0.0210513	0.0485919	0.00204584	0.028169	2.88147e-05	ABR	1446	23.1237	26.0545	25.739	24.4974	24.5218	25.1452	25.4779	24.0297	23.8916	23.4428	24.2283	3	3	0.094054	0.250915	SNRPB2
2360	25.9827	24.4764	23.3201	24.2431	26.5439	26.8046	23.7932	24.8154	22.7816	27.0562	22.8943	3	3	0.0104891	0.0602392	0.00189557	0.0422535	2.66982e-05	LRP10	2674	23.9868	23.8196	25.2585	25.4057	23.171	23.7996	24.3057	23.4199	25.484	24.965	25.2516	3	3	0.102451	0.229543	MRPL13
2957	23.3284	23.2413	22.9803	24.3142	24.2893	25.5921	24.0966	23.5521	24.0146	23.5259	23.8508	2	2	0.032779	0.0272452	0.00178614	0.028169	2.51569e-05	TAF9	880	24.2418	24.4444	23.2987	23.6846	24.1983	23.2594	23.6937	23.5457	24.3855	27.1476	24.5383	87	1	0.249878	0.28083	MYO1C
1648	23.7125	23.6814	23.5064	23.8244	27.8533	24.3533	23.852	23.8192	23.7677	24.6648	22.9736	3	3	0.017313	0.0335557	0.00174285	0.0422535	2.45472e-05	LCN1;LCN1P1	457	22.6788	26.2384	23.3456	23.7931	24.4149	23.2431	24.123	23.4329	23.953	22.4783	23.7651	3	3	0.0837578	0.270589	RPP30;RP11-320F15.1
1687	24.3173	23.702	23.7259	22.797	25.1007	23.4023	23.7781	23.4634	23.2757	23.6526	23.8626	2	2	0.0312488	0.0237296	0.00148304	0.028169	2.08879e-05	GNL1	1169	23.9718	24.2486	25.7712	24.4203	25.3908	23.3567	24.2537	22.1546	24.9508	26.0249	24.5641	3	2	0.123795	0.274609	WWP2
2627	29.1668	29.2208	29.3986	28.5302	29.3996	28.9299	29.19	24.5575	28.7014	23.4056	28.294	32	2	0.00846541	0.073376	0.00124232	0.028169	1.74974e-05	TUBA1C	2677	23.6893	24.5437	23.821	22.9209	24.2224	24.0486	24.5073	24.517	23.4512	22.7206	23.9825	7	1	0.231554	0.287354	POTEKP
71	23.3647	23.5163	24.5976	24.858	26.1093	25.319	24.7857	23.055	25.6446	22.7442	23.2783	13	5	0.00763796	0.0312853	0.00119478	0.0704225	1.68279e-05	RDX	1230	24.9439	24.7309	23.9321	24.1899	25.6288	22.9644	22.3175	23.4105	23.4175	23.1568	24.4176	2	2	0.120798	0.274569	ASNA1
2249	25.174	25.7656	25.428	24.7103	25.617	23.9709	25.7185	23.3065	24.0444	23.3921	26.0026	4	4	0.00779973	0.0327902	0.00102302	0.056338	1.44087e-05	HSD17B12	1418	28.8552	29.3602	29.1172	28.6238	29.8261	28.5667	28.8085	29.9624	29.1138	29.748	28.8076	9	7	0.0857257	0.105336	CDK1
921	24.606	23.4055	23.6268	24.7147	25.7938	24.2124	23.6375	23.428	22.7497	23.4095	24.3808	2	2	0.0101763	0.0194267	0.000395383	0.028169	5.56877e-06	KDM1A	2067	23.7566	24.5705	25.162	23.4546	23.8142	25.6622	23.5433	24.0871	24.6844	24.2513	23.8784	4	4	0.0826654	0.186049	CNTN1
1552	22.6871	23.7096	25.3079	23.3619	26.2803	25.1397	23.1589	24.312	25.5466	22.6245	22.9547	2	2	0.00681359	0.0268504	0.000365895	0.028169	5.15345e-06	SRM	2219	24.0616	24.2772	23.977	25.1509	22.5716	23.8518	23.0881	24.1322	24.8375	23.3472	25.8114	2	2	0.120173	0.247138	MEA1
316	24.0799	24.039	25.4612	23.7406	23.6997	24.2735	23.0121	24.0515	23.455	23.2466	23.8484	2	2	0.0109168	0.0151787	0.000331405	0.028169	4.66768e-06	ACP1	1144	23.6075	23.6999	25.4165	24.7427	23.746	23.5218	23.9692	23.5857	23.1214	25.3632	24.2273	2	2	0.124715	0.237785	TXNDC17
1205	23.6901	24.7492	25.4555	22.7757	26.8213	24.9053	24.1382	24.376	25.6376	23.2387	23.8389	2	2	0.00643279	0.0186961	0.000240537	0.028169	3.38784e-06	PGRMC2	40	23.6676	23.7057	24.5316	23.761	23.3585	24.3983	24.763	23.7057	26.3984	24.5397	23.8239	4	4	0.113182	0.12908	NUP133
1442	22.7709	22.9368	23.1245	23.1068	26.1882	24.8114	24.5216	23.7173	24.1328	23.5822	24.6124	4	2	0.00680763	0.0103108	0.000140384	0.028169	1.97725e-06	PFKM	2975	23.4185	24.1934	23.5681	24.4867	23.8673	22.0912	23.3665	24.6831	24.5767	22.7606	23.6656	2	2	0.117935	0.244952	LRP12
1547	23.4021	25.6564	25.6697	23.399	22.7296	26.443	25.4828	24.1641	23.7052	25.822	24.9127	3	3	0.0035002	0.0101738	0.000106831	0.0422535	1.50466e-06	GNAZ	2791	26.4727	26.4483	26.5487	28.0905	23.5602	27.2757	23.4298	24.1771	27.9434	24.315	23.9272	7	7	0.0443254	0.181053	LIN7C
923	24.8443	25.2651	27.0272	25.0824	24.3792	23.7847	23.0652	23.2436	23.7792	23.965	21.684	2	2	0.00394622	0.0116469	9.19225e-05	0.028169	1.29468e-06	PIK3R3	432	23.1447	25.9109	24.3294	23.4114	23.4326	25.808	23.2292	23.7831	22.8849	23.1725	23.608	3	3	0.0761076	0.244331	KIF20B
2486	25.1804	23.6849	24.9891	23.1438	25.3863	23.8408	24.4622	23.7294	22.8414	23.7772	25.6428	2	2	0.00252334	0.00864951	4.36513e-05	0.028169	6.14807e-07	PALLD	1948	26.9822	27.4355	27.2395	27.1145	27.6594	26.6062	26.1841	22.9761	26.354	26.9622	27.3393	9	6	0.100105	0.0923799	AP2B1
75	24.1013	22.7571	23.7498	24.6657	23.6503	24.2846	23.6163	24.011	23.1706	24.534	23.7242	2	2	0.00242855	0.00403436	1.95953e-05	0.028169	2.7599e-07	RNPC3	866	23.0413	24.3743	25.0997	23.6338	24.1037	24.2397	23.1056	23.6527	23.6659	23.1295	24.4061	3	3	0.102374	0.179395	BAZ1A
170	25.2341	23.8345	23.1073	23.3681	25.324	24.7258	23.2277	24.5211	22.6165	24.1948	24.8052	4	4	0.000734741	0.00223064	6.55578e-06	0.056338	9.23349e-08	PAK4	1485	23.9389	24.23	23.7088	23.5494	22.5282	24.8515	23.3922	24.4008	23.1349	23.314	23.0646	4	1	0.173826	0.316172	PYGB
1943	23.4542	23.1695	23.8641	24.2843	22.6722	24.6534	26.1702	23.3479	27.5432	24.2432	22.4859	3	3	0.000235411	0.0016098	1.1369e-06	0.0422535	1.60126e-08	FKBP1A;FKBP1C;FKBP12-Exip2	2032	23.1085	23.6783	24.0994	23.8709	22.7912	23.4973	22.5905	23.8766	23.6396	24.4114	26.7473	12	1	0.221089	0.242303	EEF1A2
1171	23.8759	23.9827	23.8527	24.1399	22.9068	23.7427	23.3173	24.8025	24.6465	23.4042	24.1268	2	2	0.000318089	0.000720024	4.58063e-07	0.028169	6.4516e-09	POLRMT	2397	22.3608	23.1373	24.93	23.4647	24.1642	21.9958	24.6018	24.427	23.5152	24.3624	23.3568	2	2	0.0964435	0.267775	ERI1
2221	23.9224	22.9278	24.5603	23.7915	24.7492	24.1838	24.6794	23.1262	24.7045	23.7101	23.3027	2	2	0.00118587	-0.00293001	-6.94919e-06	0.028169	-9.78759e-08	FSCN1	1909	25.9037	26.4685	26.2286	26.5835	27.5209	23.7899	25.5923	23.9092	27.4164	26.4126	24.001	3	3	0.0729368	0.235538	LSM3
2347	23.6119	23.5927	22.9369	22.6025	24.2651	23.5067	23.9708	24.3649	24.0259	22.5951	25.8945	2	2	0.00102694	-0.00399017	-8.19532e-06	0.028169	-1.15427e-07	SUPT6H	463	23.5073	22.9489	26.0642	25.002	23.0766	23.5915	25.1955	23.4553	24.7447	23.2408	23.5491	2	2	0.0902152	0.283444	IQSEC1;IQSEC2
1847	23.7139	23.8312	23.6174	22.939	25.2904	23.9888	23.7953	23.802	23.1226	23.9156	24.3656	3	3	0.00178228	-0.00261339	-1.39734e-05	0.0422535	-1.96808e-07	ATP5I	2012	22.5267	23.8103	23.6786	24.0324	22.2829	23.0659	22.7724	22.8201	24.6274	24.6541	22.9362	2	2	0.118518	0.211452	TIAL1;TIA1
1735	24.05	28.6299	27.3291	23.4805	27.881	24.7371	24.3913	23.55	21.6418	26.627	23.658	4	4	0.000841895	-0.00499312	-1.68147e-05	0.056338	-2.36827e-07	RECQL	1363	24.362	24.161	25.1666	24.6274	23.8645	24.5334	23.9297	23.8453	24.501	23.4788	23.7995	4	1	0.221484	0.221436
583	25.0024	26.8649	24.42	23.6987	25.2663	23.8626	25.5454	22.5472	24.0034	24.5588	23.5913	4	4	0.00132172	-0.00485516	-2.56687e-05	0.056338	-3.61531e-07	HMMR	1098	24.0449	23.5021	24.8147	23.6415	24.2712	23.759	23.3868	23.6515	23.1133	24.5707	23.2989	2	1	0.208476	0.229989	PLEKHG4
1917	22.8512	23.952	23.5317	24.1101	23.5659	25.1579	23.7237	24.4377	23.9643	23.3083	25.0066	8	1	0.00574474	-0.0123631	-7.10229e-05	0.0140845	-1.00032e-06		311	23.8403	25.2222	25.0882	24.7033	24.0243	24.9667	23.9515	23.1975	24.024	24.9413	23.2415	3	3	0.105032	0.152138	MSH2
2297	25.91	24.2385	25.0019	22.8926	24.2879	23.1623	25.0982	24.1577	24.9692	25.759	23.1928	2	2	0.00382484	-0.0124111	-9.49411e-05	0.028169	-1.3372e-06	GKAP1	2973	24.3949	23.9005	23.4859	23.3812	23.4921	24.4215	23.1155	23.1337	24.0754	23.9136	23.262	2	2	0.142577	0.162154	RNF114
705	24.9784	26.2027	24.3457	22.49	23.2327	25.5463	24.7863	23.6088	24.0846	23.8107	24.725	7	4	0.00526888	-0.0092055	-0.000194011	0.056338	-2.73255e-06	TOP2B	2414	23.6575	23.882	23.9526	24.0566	23.8664	23.178	24.5888	22.9102	23.4464	23.9086	23.9647	2	2	0.175795	0.13037	ALDH16A1
50	25.1153	23.8412	23.0114	23.9678	25.148	25.3131	23.0838	24.2096	23.5762	23.5113	23.8841	3	3	0.00760804	-0.0105149	-0.000239993	0.0422535	-3.38018e-06	UFD1L	292	24.369	24.0724	23.904	23.8115	25.2455	22.8322	24.3296	24.1392	25.0645	23.7212	23.7869	4	4	0.074846	0.15209	NCOA4
2177	23.3281	26.218	22.7563	23.5061	23.0911	23.7623	25.4232	23.0601	24.4625	24.7974	23.5319	2	2	0.00712354	-0.0222931	-0.000317611	0.028169	-4.4734e-06	WDR43	550	24.3936	24.1153	23.4238	24.0461	23.8569	23.6958	24.5109	24.0485	25.3236	24.6648	23.3258	3	3	0.134237	0.111304	IRAK1
714	25.1958	23.4677	26.5052	25.9157	26.238	26.813	25.8911	24.3498	27.4553	23.3027	24.684	3	3	0.00514259	-0.0268653	-0.000414472	0.0422535	-5.83763e-06	ADRM1	801	23.8034	25.4536	24.1647	24.8142	23.2454	24.7301	23.5706	23.6198	24.475	24.1479	24.9104	2	2	0.106378	0.210677	NME4
2414	23.6575	23.882	23.9526	24.0566	23.8664	23.178	24.5888	22.9102	23.4464	23.9086	23.9647	2	2	0.0116177	-0.0237242	-0.000551241	0.028169	-7.76396e-06	ALDH16A1	29	27.4587	27.6893	27.3734	27.2925	27.1689	27.8935	27.6948	28.2843	27.2254	28.2664	27.2382	10	10	0.0806809	0.0554918	LSR
159	24.4616	22.7766	23.8731	23.1531	22.9801	23.9671	24.2595	24.3054	23.846	23.8681	25.2093	2	2	0.0141427	-0.0253874	-0.000718095	0.028169	-1.0114e-05	SNX9	1957	28.0701	27.9091	28.0875	28.0623	27.6532	28.1622	28.1732	24.8935	27.9419	24.4385	23.756	5	5	0.140764	0.0630016	GNG5
2572	25.6461	26.1975	24.9026	24.1201	23.6106	25.018	25.8735	23.6713	24.8501	25.0352	24.5131	3	3	0.0103609	-0.0270764	-0.000841609	0.0422535	-1.18537e-05	EXOC2	272	23.3608	24.0275	23.7007	22.5904	23.9796	23.9965	23.405	24.1503	23.9729	23.8233	25.4236	2	2	0.126634	0.174206	GMPS
581	27.1937	26.3478	26.8324	27.2666	26.4635	27.1455	27.1157	23.8668	27.1427	25.9879	23.4189	8	8	0.0043326	-0.0252082	-0.000873736	0.112676	-1.23061e-05	PLCB4	2494	24.5264	23.5755	22.8665	22.9996	23.9754	23.4571	25.7707	24.9116	24.1942	23.3171	24.6794	2	2	0.116622	0.178741	TMEM131
1619	29.1365	28.9456	29.1708	29.6077	28.4801	29.9863	29.6567	29.3931	29.8093	29.5352	29.2479	19	19	0.00815279	-0.0058492	-0.000906059	0.267606	-1.27614e-05	MAP4	850	23.2393	25.2605	24.8366	23.0799	23.5865	25.9373	23.4266	23.7517	24.6183	24.3082	22.6936	2	2	0.0802731	0.24427	SEC23IP
2168	23.0707	23.5155	24.1182	25.2865	24.5695	23.675	23.0452	24.2119	23.9337	22.2158	24.8404	3	3	0.010336	-0.0347055	-0.00107615	0.0422535	-1.5157e-05	WTAP	2935	23.8698	25.567	25.2381	25.2033	23.4068	25.5384	23.2887	25.418	25.4578	25.6456	25.786	3	3	0.0731471	0.175477	AP3M1
741	23.8416	24.6878	23.2763	23.3846	24.7376	24.2279	23.4798	24.9706	25.1293	24.0957	23.562	2	2	0.0148242	-0.0371434	-0.00110125	0.028169	-1.55105e-05	NDUFB9	1455	24.1104	25.1053	25.3247	24.5376	24.5762	24.9939	25.4399	24.3772	23.6888	24.9748	24.5028	2	2	0.13229	0.144207	SNRPC
784	25.4639	25.5742	22.857	25.3919	26.0961	25.6453	26.3518	22.7978	25.5434	25.3383	23.0082	2	2	0.0105416	-0.055144	-0.00116261	0.028169	-1.63748e-05	STT3A	842	23.3591	24.9105	23.6953	24.1359	23.1975	24.1273	23.98	23.551	23.8824	23.0973	23.3919	4	2	0.107452	0.168091	KIF1A
1363	24.362	24.161	25.1666	24.6274	23.8645	24.5334	23.9297	23.8453	24.501	23.4788	23.7995	4	1	0.0329225	-0.0389125	-0.0012811	0.0140845	-1.80436e-05		2724	24.5577	24.1867	23.7337	24.0628	23.666	24.3838	23.3396	24.4985	23.9839	25.5357	23.8646	2	2	0.142986	0.121827	CCDC86
2815	27.4891	26.0643	27.1789	27.9653	28.1579	28.0021	25.9409	26.2524	26.6029	23.789	27.9938	7	7	0.00641241	-0.0319217	-0.00143287	0.0985915	-2.01812e-05	ACTR10	819	24.0396	23.7614	24.1339	23.2292	25.2994	22.9336	23.6438	24.0559	23.6665	25.0364	24.4126	3	3	0.0734706	0.1576	SUCLA2
1083	24.4799	22.8235	24.3299	22.9623	23.2011	23.1467	24.5461	24.1101	24.5287	23.7718	24.7781	2	2	0.0243699	-0.0314411	-0.00153243	0.028169	-2.15836e-05	SLTM	1073	24.6211	23.8386	24.6118	24.7294	23.6436	24.4065	23.2962	23.3101	25.7051	24.1797	22.5892	4	4	0.083311	0.0973148	PPP5C
2350	26.7314	26.4603	26.447	26.6764	25.8265	25.9812	27.2506	24.2696	24.0489	26.3874	26.9441	7	7	0.00673411	-0.033397	-0.0015743	0.0985915	-2.21732e-05	EIF3M	1981	26.3491	26.3781	25.9668	26.2873	25.9726	26.2936	26.0044	26.297	26.3833	23.4576	26.4583	7	7	0.0988604	0.0467917	RAE1
832	22.9689	25.697	24.2939	22.9039	24.6816	24.8081	24.4085	23.3658	24.4988	23.8666	23.4559	54	1	0.031898	-0.0532519	-0.00169863	0.0140845	-2.39244e-05	ACTB	646	23.1399	25.1766	23.6091	23.6524	23.8165	24.0478	23.0786	23.3935	24.2477	23.4497	26.3565	6	3	0.0765577	0.136307	AP2A2
1515	23.2249	24.7357	24.286	23.3395	22.7237	24.08	24.9212	23.7477	25.2699	24.2705	23.6111	2	2	0.0211962	-0.0493425	-0.00209174	0.028169	-2.94612e-05	AKR1A1	953	22.9772	24.9621	24.0835	24.0082	23.7854	23.7541	23.3095	24.489	23.1842	24.1706	25.5402	7	2	0.0978624	0.158387	FMNL3
1792	25.6866	23.7044	23.329	23.8983	22.4938	23.5202	24.11	24.44	23.9698	25.2646	23.7281	3	2	0.0239253	-0.0458428	-0.0021936	0.028169	-3.08958e-05	CDK9	1712	22.9275	23.6491	24.4171	23.5405	23.7808	23.2548	23.5448	23.9821	22.7729	22.7536	26.1809	2	2	0.110397	0.139159	EIF1;EIF1B
2124	23.1833	25.044	22.867	23.6158	24.1044	23.5633	24.4752	24.7196	23.9739	26.2302	23.7364	3	3	0.0156029	-0.0494677	-0.00231553	0.0422535	-3.2613e-05	BMPR2	1170	26.122	27.0489	26.4532	25.9308	27.4807	25.9574	26.6576	24.3716	27.2056	25.3744	26.9158	7	7	0.050389	0.0850366	IPO5
2605	24.1097	24.1209	22.5983	24.2525	24.077	24.969	24.3826	23.8348	23.8732	23.8959	24.6479	3	3	0.0257241	-0.0303068	-0.00233885	0.0422535	-3.29415e-05	PSMB7	644	24.8327	24.6115	23.3822	24.2227	23.8885	24.301	24.1649	24.353	22.6692	23.6327	24.203	2	2	0.106291	0.138077	ANKRD26
2916	22.4149	24.2376	24.4432	22.6537	25.7936	24.6797	24.0551	23.9508	23.8509	24.7827	23.4853	3	3	0.0239972	-0.0366192	-0.00263627	0.0422535	-3.71306e-05	BCS1L	2517	24.831	24.5738	25.3329	24.1689	26.1594	23.8826	24.6455	23.4174	25.9668	27.321	23.5529	11	2	0.0828293	0.17559	HIST1H2AC;HIST1H2AB;HIST3H2A
1471	24.4572	24.761	24.3299	23.613	24.2658	24.5043	23.9043	24.4848	24.3038	24.8781	23.6006	2	1	0.0422593	-0.0662877	-0.00280127	0.0140845	-3.94545e-05	RAP2A	217	24.548	24.3422	24.6823	24.8797	26.1267	22.0121	24.4687	23.4432	23.6928	23.7263	25.8833	3	3	0.0519827	0.184694	NUP155
2473	24.6704	22.8582	23.9396	24.8353	24.7262	24.6009	23.2825	23.9295	22.8554	23.2619	24.8808	2	2	0.0235787	-0.0600398	-0.00283132	0.028169	-3.98777e-05	FRS2	2777	26.2527	23.8971	26.1367	26.8365	22.677	26.3366	24.6718	24.1441	26.0089	23.2868	27.5926	6	6	0.032315	0.14549	PDLIM7
1979	22.4016	23.3921	23.6533	23.4755	24.3762	24.4077	24.1133	23.7924	23.7977	24.3504	23.8503	7	1	0.0617099	-0.046635	-0.00287784	0.0140845	-4.0533e-05	CSNK1G2	2575	25.3737	26.0875	23.2748	23.8248	26.3764	24.0737	23.6534	23.8374	26.0289	26.6826	24.8057	4	4	0.0448199	0.153706	SNX27
994	24.1322	24.6373	23.8847	22.4256	23.2594	24.0244	24.3448	23.4363	23.4529	23.381	25.0218	2	2	0.0261865	-0.061348	-0.00321298	0.028169	-4.52532e-05	SLC2A1	2634	24.4403	22.8516	24.4694	23.4217	24.0766	23.6576	24.9717	23.9052	23.346	23.337	23.805	3	1	0.130646	0.201804	SRSF8
2882	23.2994	25.0516	23.9933	24.3038	25.5479	23.3123	23.3306	25.2578	23.6966	24.7431	24.6371	2	2	0.0253854	-0.0647154	-0.00328565	0.028169	-4.62768e-05	CDV3	2370	24.125	23.4331	23.7028	22.7814	24.2814	23.8008	23.3478	24.4529	24.9565	24.7187	23.9945	2	2	0.0976195	0.132434	SLFN11;SLFN13
2209	22.8193	24.424	23.4543	24.5949	27.5854	23.9563	23.5634	24.5189	24.0955	23.3692	24.8359	4	2	0.0298328	-0.0590232	-0.00352165	0.028169	-4.96007e-05	UBE2V2	1986	24.7052	23.6599	24.3535	23.2652	24.4089	24.6356	23.7137	24.4084	24.2651	23.686	25.932	2	2	0.0928991	0.136333
1220	23.3594	22.3621	24.8549	24.2204	26.5002	24.5366	23.935	24.4906	25.1706	23.3167	24.3177	3	3	0.0252558	-0.0555588	-0.00420955	0.0422535	-5.92894e-05	SPINT2	1210	26.9436	26.8061	27.1481	27.0148	26.9072	26.8706	27.4121	25.1491	26.5211	24.2019	22.7969	6	6	0.117818	0.035078	EIF3H
153	25.9528	26.3902	26.2045	25.3401	27.2227	26.3788	23.9417	24.641	23.624	26.2669	23.2089	3	3	0.0194202	-0.0752271	-0.00438277	0.0422535	-6.17291e-05	TECR	1138	27.6704	28.2096	27.6088	27.5576	28.1808	27.6111	27.2795	27.7042	27.7864	27.7839	28.1028	9	9	0.058188	0.0464204	ATP2A2
696	26.0434	26.7028	26.1288	23.6329	24.6012	24.2709	25.8742	22.6425	24.7226	23.359	24.8971	4	4	0.0162374	-0.0678387	-0.00440609	0.056338	-6.20576e-05	PHF6	2200	23.6754	23.2422	24.0151	23.2734	23.6617	23.7267	23.7408	26.5276	23.5935	24.2659	24.5081	2	2	0.124864	0.0903123	MED1
890	22.1649	23.2332	23.1899	25.8469	23.1624	23.0878	23.9674	24.0125	23.8678	25.2189	23.0724	3	3	0.0256005	-0.0630852	-0.00484504	0.0422535	-6.824e-05	BRK1	1687	24.3173	23.702	23.7259	22.797	25.1007	23.4023	23.7781	23.4634	23.2757	23.6526	23.8626	2	2	0.0724118	0.148387	GNL1
1251	23.4635	25.2161	22.7838	24.749	24.0859	24.4687	23.8436	24.7844	25.735	23.2076	24.2629	2	2	0.0286769	-0.0878588	-0.00503904	0.028169	-7.09724e-05	CCNT1;CYCT1b	2050	26.1093	25.8403	25.9432	23.588	27.991	25.966	25.818	23.9899	27.6037	29.8759	27.0744	6	6	0.030621	0.115916	DSC1
1950	23.8975	25.0822	22.9152	25.1055	23.9982	24.1885	24.4532	24.3142	24.0512	24.297	25.0549	20	1	0.0733311	-0.0839783	-0.00615822	0.0140845	-8.67356e-05		2806	26.1476	26.2639	25.6345	25.946	25.5776	26.3246	25.3841	23.4705	26.4078	25.742	26.8168	4	4	0.0803733	0.0659472	LYAR
2540	24.7692	24.5383	23.2641	24.0558	24.0845	23.6263	23.6589	24.0774	23.0458	25.574	23.198	4	4	0.0217746	-0.0711279	-0.00619513	0.056338	-8.72553e-05	RSPRY1	1556	24.3317	23.1738	25.0279	25.8797	23.7077	22.4899	24.2539	23.2838	22.4701	22.7261	22.8305	3	3	0.0460522	0.152061	PSMB1
2950	25.7925	26.1498	26.0359	25.0292	23.1602	24.8129	23.6811	24.0166	24.013	23.9918	23.6461	3	3	0.0596388	-0.0347986	-0.00622605	0.0422535	-8.76908e-05	MRPL11	937	22.7756	24.0685	23.4586	23.0415	23.254	23.6753	23.8041	24.4272	23.0932	23.2167	24.686	2	2	0.0947354	0.110638	CHMP1A
804	24.5957	24.6375	23.7652	22.8763	23.9892	24.1061	23.07	24.0373	22.3149	24.3636	24.2666	2	2	0.0335814	-0.0947466	-0.00636344	0.028169	-8.96259e-05	ARRDC1	2286	25.0025	24.3471	22.7883	24.2416	23.6279	23.9681	23.5817	23.8873	24.2965	23.0634	24.1301	4	4	0.0505493	0.100105	ADCK3;CABC1
1650	29.3111	29.7448	29.9198	29.3974	29.2684	29.3407	29.7147	28.5824	29.6553	29.3507	28.5314	14	13	0.0164587	-0.0306123	-0.00654989	0.183099	-9.2252e-05	DNAJA1	2953	25.1388	24.5958	24.5082	23.4671	26.962	23.2593	24.8053	24.2849	22.4964	27.8598	25.6369	2	2	0.0522278	0.184771	RNF11
986	23.5328	23.6051	23.2353	24.8549	24.1952	23.7649	24.2506	23.5063	23.727	24.405	23.6409	4	4	0.0364682	-0.0458603	-0.00668978	0.056338	-9.42222e-05	SYNE2	2523	24.1934	23.8263	27.3031	23.9643	22.9869	27.8821	23.6004	24.2513	22.5838	22.678	25.1716	4	4	0.0295367	0.163173	NCLN
835	23.5109	23.4591	23.8402	23.2911	23.6371	24.3908	24.0884	24.3566	24.6135	22.8251	25.481	3	3	0.0272494	-0.084047	-0.00687068	0.0422535	-9.67702e-05	CPD	1970	23.7355	25.2292	24.8015	22.849	25.7423	24.694	24.2686	23.6694	26.3886	24.9808	24.4653	2	2	0.0580391	0.160262	PAFAH1B2
1298	23.0754	23.5558	23.3283	24.5383	26.2521	22.6597	24.4317	24.1701	23.0544	25.0153	25.0378	4	4	0.0262373	-0.0682265	-0.00716031	0.056338	-0.000100849	IDH1	2332	22.9646	30.4764	25.2822	24.9959	29.064	23.8473	30.3391	25.1795	24.0721	24.2322	23.4348	2	2	0.0336959	0.27201	WDR82
1644	22.8346	23.0204	24.0434	23.5105	26.2493	23.9615	23.4911	24.7844	24.8333	23.7023	24.0828	3	3	0.0351355	-0.0683858	-0.00720829	0.0422535	-0.000101525	CMPK1	280	23.2822	24.2497	23.5929	23.8204	21.8266	25.0086	23.5979	24.8536	24.1647	23.3572	23.7755	2	2	0.0555823	0.156391	UCHL5
2984	24.6754	24.2363	23.1707	26.0153	24.1589	23.4004	24.5699	24.692	26.0125	23.4764	24.5686	7	7	0.0188493	-0.0548875	-0.00724215	0.0985915	-0.000102002	LRRFIP2	2578	26.0718	24.3564	23.4071	23.0865	25.6978	24.5622	23.8803	25.4015	22.9442	24.8855	24.6921	2	2	0.0515732	0.162897	SFXN2
1535	23.1938	24.8602	24.0789	23.8467	23.3114	23.754	24.116	24.4546	24.6299	23.7554	24.7586	2	1	0.0777304	-0.0960299	-0.00746444	0.0140845	-0.000105133	HOXB6	394	24.958	24.155	23.5063	24.5051	24.082	23.7176	24.4797	23.6309	24.0879	23.0964	24.5506	2	2	0.0772962	0.104853	FAM193A;C4orf8
2878	25.2759	24.1895	23.0941	23.9427	24.422	24.8828	23.751	24.5745	24.9345	22.7663	25.1093	2	2	0.0348558	-0.107287	-0.00747916	0.028169	-0.00010534	RCOR1	1946	24.5455	25.0809	24.7621	24.6343	26.6917	22.6658	23.6067	23.8351	25.3203	23.7457	24.3145	3	3	0.0382722	0.132235	GRB2
2602	23.9857	25.7597	25.3101	22.7444	23.6384	22.8503	25.1682	23.6519	24.6145	24.692	24.1267	3	3	0.0368853	-0.0676972	-0.0074911	0.0422535	-0.000105508	SPEN	192	23.5135	23.7471	24.7356	24.5809	23.9856	23.1587	22.7246	22.7261	25.97	23.5129	23.2099	3	3	0.0560045	0.0903575	LGALS3BP
2756	23.3798	23.3442	24.776	25.384	25.786	24.4875	23.6402	23.9353	24.1931	23.9594	23.3921	2	2	0.0630917	-0.0604436	-0.00762698	0.028169	-0.000107422	SDF2L1	2384	24.5361	24.4456	24.1295	24.9133	23.8365	24.1069	24.2056	23.7933	24.1681	23.657	24.6703	2	2	0.087065	0.0848808	RPS19BP1
2241	27.1856	27.5216	23.3045	23.9328	24.3022	27.0834	27.9495	23.6155	27.0292	27.1343	23.6757	12	2	0.0246403	-0.163883	-0.00807625	0.028169	-0.00011375	TUBB8;RP11-631M21.2	718	25.0366	23.6954	24.2525	24.5222	23.453	24.567	24.2521	24.1941	22.7201	22.9177	23.6529	6	1	0.0992694	0.147472	KIF5A;KIF5C
115	23.0471	23.0918	23.7342	24.3987	25.4466	22.7553	23.9786	24.6269	24.8872	23.4992	24.7853	2	2	0.0471058	-0.0878035	-0.0082721	0.028169	-0.000116509	MPST	2119	23.9378	23.0716	24.0488	23.4618	23.1881	24.1298	23.4001	24.3704	23.3697	23.7556	27.0085	253	2	0.078457	0.0927715	SPTAN1
1712	22.9275	23.6491	24.4171	23.5405	23.7808	23.2548	23.5448	23.9821	22.7729	22.7536	26.1809	2	2	0.031019	-0.139031	-0.0086252	0.028169	-0.000121482	EIF1;EIF1B	885	24.1249	24.2484	24.8538	23.7199	26.0367	23.0635	24.3997	23.2384	24.0094	23.9021	22.7727	2	2	0.0501164	0.135674	VPS26A
1910	28.3782	27.6753	27.5785	28.3223	28.5335	27.8335	29.2718	24.0878	28.1597	28.1388	24.2903	2	2	0.0235567	-0.183182	-0.00863033	0.028169	-0.000121554	SNRPD1	1737	24.1177	23.5693	24.0826	23.1981	24.9248	23.3275	23.2016	23.551	24.2359	23.2958	24.7233	2	2	0.0634821	0.106417	CRKL
653	24.1534	25.4718	24.9923	23.6782	23.8458	24.6932	24.0578	23.0443	24.0571	22.8576	24.0124	3	2	0.0485227	-0.0913223	-0.00886241	0.028169	-0.000124823	MARK2	2879	23.2419	27.3963	22.1752	24.2722	23.8441	24.2588	26.1216	24.7359	24.8115	23.2596	23.723	3	3	0.0307772	0.146097	GTF3C4
1031	23.5001	24.3068	22.6941	24.3949	23.8184	24.6384	21.8149	24.4393	22.621	23.102	24.0277	2	2	0.0367119	-0.123148	-0.00904198	0.028169	-0.000127352	SMARCB1	837	25.2674	23.1697	23.3481	22.9713	23.6798	24.8847	24.4625	23.5161	23.8663	23.6171	22.3692	5	5	0.032107	0.0831432	NCAPD2
907	25.4221	24.6522	24.8762	24.4433	24.9051	25.6184	23.5038	24.4039	23.1853	24.636	24.2725	3	3	0.0393455	-0.0774174	-0.00913807	0.0422535	-0.000128705	SKIV2L	832	22.9689	25.697	24.2939	22.9039	24.6816	24.8081	24.4085	23.3658	24.4988	23.8666	23.4559	54	1	0.0658217	0.18874	ACTB
949	23.7337	24.31	24.4723	23.9921	24.434	24.6176	24.1753	22.533	24.1664	23.3241	22.9999	28	1	0.0640578	-0.142694	-0.00914063	0.0140845	-0.000128741	RPL6	2368	24.0928	24.5411	23.7211	24.292	23.7322	24.1913	24.5346	24.0038	24.6764	23.9047	25.2637	4	4	0.0547117	0.0464942	DNAJC7
1139	23.4057	23.6687	24.7271	21.6743	23.6075	24.2883	22.966	24.4076	23.789	24.03	23.5059	2	2	0.0519488	-0.0881418	-0.00915772	0.028169	-0.000128982	JMY	1276	24.7312	26.3463	25.3706	23.7722	26.6572	25.732	26.5141	24.0886	22.7104	25.0721	26.3026	3	3	0.0332194	0.0955791	SEC22B
2391	25.6573	23.2172	25.2589	26.9022	26.0071	26.2396	24.4567	24.6083	23.6242	26.6082	23.6635	4	4	0.0255707	-0.0994638	-0.0101734	0.056338	-0.000143288	MIB1	799	28.0765	27.795	28.4677	28.2643	27.2994	28.6923	27.8017	27.1355	27.6561	27.7671	27.6712	26	16	0.0202586	0.0277189	MYH14
2103	25.1756	24.4354	23.2234	25.9572	25.0629	25.3194	23.8987	24.4207	25.1667	24.2197	23.349	3	3	0.0403948	-0.0854591	-0.0103563	0.0422535	-0.000145864	GAB1	2007	23.9898	24.3304	24.6632	24.2615	23.3439	25.1719	22.8702	23.33	23.1841	24.7121	26.8862	3	3	0.0415939	0.0686957	FKBP3
357	24.2713	24.5545	23.1776	24.8625	23.4029	23.6503	23.0845	24.456	22.8804	24.9782	23.8176	2	2	0.043543	-0.121833	-0.0106099	0.028169	-0.000149436	SURF4	1132	27.0221	26.5424	27.3104	27.136	26.8383	26.8299	27.5464	24.6873	27.1295	27.0844	27.349	12	11	0.0323466	0.0235469	SRRT
1168	26.193	25.7626	26.3933	26.7021	28.6688	25.7594	26.0157	24.5942	27.2982	24.198	24.6753	6	6	0.0206707	-0.0855818	-0.0106142	0.084507	-0.000149496	CLIC1	2993	23.9426	24.6944	23.5751	24.1245	24.9077	22.9175	23.8614	23.7724	24.5155	24.2834	24.9581	2	2	0.0448703	0.0874786	WASF2;WASF3
1098	24.0449	23.5021	24.8147	23.6415	24.2712	23.759	23.3868	23.6515	23.1133	24.5707	23.2989	2	1	0.0818343	-0.141787	-0.011603	0.0140845	-0.000163423	PLEKHG4	948	23.8131	23.3092	23.6055	22.8219	23.6739	24.0423	23.3329	21.6592	22.2538	24.8	23.1898	2	2	0.0560165	0.0632477	TROAP
2110	23.3996	24.2754	23.5179	23.7923	22.5114	23.6262	23.95	24.0968	22.9253	24.0968	25.4485	3	2	0.0475068	-0.133474	-0.0126819	0.028169	-0.000178618	IQGAP2	2847	23.7679	24.7783	23.7655	24.2208	23.4923	24.4139	24.1023	23.0563	23.6001	23.753	25.1006	2	2	0.0481179	0.0615985	DNAJB9
2339	23.4846	23.7629	22.6071	26.194	22.9972	24.4691	24.7682	24.3404	24.7794	23.924	25.2653	2	2	0.0655187	-0.101911	-0.0133541	0.028169	-0.000188087	FAM101A	1348	23.9821	25.7589	23.6029	25.6775	24.4069	23.0357	23.5997	23.1363	25.1203	23.6858	24.187	3	3	0.0246783	0.0745964	WHSC1
221	23.2569	24.2374	23.8971	24.5371	23.6171	23.9721	24.4837	23.8644	23.7933	25.126	23.9274	2	2	0.0620026	-0.10823	-0.0134211	0.028169	-0.00018903	SMPD4	868	23.4083	23.9021	23.8359	23.1813	22.9916	24.7763	23.9785	22.8684	23.3396	24.0994	23.7998	2	2	0.0379894	0.0656929	ACADVL
2237	23.2217	26.8437	25.7191	23.7066	23.8981	24.1015	24.6688	24.0848	24.5165	24.6705	24.1681	2	2	0.0899172	-0.0748943	-0.0134686	0.028169	-0.000189698	TWISTNB	379	23.9719	23.8778	23.7054	23.8462	24.2574	23.3171	22.4288	23.7207	22.2405	24.474	25.1237	2	2	0.0545728	0.0448081	MPDZ
572	23.5112	24.9326	24.9781	24.8196	24.4231	24.7653	23.0012	24.5238	23.5808	23.3252	24.9394	2	1	0.0742951	-0.185931	-0.0138138	0.0140845	-0.00019456	TWF2	567	26.9355	27.4322	27.6578	27.4802	27.5119	26.923	23.6029	23.8412	27.1451	23.1554	24.3545	3	3	0.0438766	0.0368347	BTF3
691	22.6102	23.9462	24.8649	22.1233	26.1433	23.4766	23.1159	24.2021	23.6142	24.7463	23.0018	2	2	0.0561478	-0.128472	-0.0144268	0.028169	-0.000203195	SBSN	317	22.813	25.3016	25.4802	23.6179	24.4297	25.3081	25.3827	24.1972	23.5637	23.8961	25.7534	2	2	0.0270283	0.0797183	BZW2
2315	24.0138	23.8611	24.3737	24.1831	26.0792	24.0124	23.2448	24.7142	24.9043	22.5424	24.9765	2	2	0.0463317	-0.161538	-0.0149686	0.028169	-0.000210826	TIRAP3;TMED7;TMED7-TICAM2	1214	23.3056	23.9247	24.5383	24.4984	23.9208	23.1948	24.2245	23.8836	24.0553	24.1486	27.415	2	2	0.0335674	0.0515283	ARPC5
808	24.7724	25.559	24.7042	23.8746	23.03	25.2723	24.5721	22.8108	24.0629	23.9639	23.3612	3	3	0.0491505	-0.104548	-0.0154157	0.0422535	-0.000217122	PCDH7	364	24.4021	23.7661	23.8498	23.5731	23.9433	24.4047	24.6386	23.4337	25.9352	23.0083	25.9545	3	3	0.034953	0.0322965	HYOU1
211	23.9471	23.9845	24.0257	23.0995	26.901	24.1024	22.9777	24.7585	25.4772	23.1888	23.4326	2	2	0.0481935	-0.164783	-0.015883	0.028169	-0.000223704	ATP5C1	683	23.1478	24.364	23.6876	23.9668	23.4009	23.6476	23.9014	23.4428	24.3196	24.0959	24.2557	2	1	0.0545015	0.0613473	HOMER2
613	23.4531	24.9523	24.6925	25.2465	24.3451	23.8952	23.706	24.7194	23.439	24.1725	25.3803	3	3	0.0481402	-0.117929	-0.0170315	0.0422535	-0.00023988	CPNE8;CPNE5;CPNE9	2732	22.7024	24.4594	24.4151	24.5202	23.7733	23.1516	23.4351	23.6285	23.482	23.2884	24.728	3	3	0.0208945	0.0439256	PEAK1
817	27.1915	27.2106	27.0007	23.4673	23.8739	23.4841	26.8427	23.5836	24.0589	26.651	25.4316	3	3	0.0357643	-0.167356	-0.017956	0.0422535	-0.000252902	TRMT112	1828	24.4207	25.6511	24.2769	23.5231	27.154	23.5024	24.0886	25.9103	25.0388	27.3983	23.315	3	3	0.0144724	0.0563831	ATP1B3
128	27.9839	28.2975	27.3779	26.415	24.3292	25.9877	26.9652	24.6669	25.7667	26.0696	25.8869	6	6	0.0351874	-0.0917056	-0.0193613	0.084507	-0.000272694	EXOSC1;RP11-452K12.9	744	23.4753	24.648	24.1468	24.0672	23.5031	24.6241	23.6332	24.6553	23.1605	23.0946	24.0308	5	5	0.0178753	0.0252406	PRPF40A
1915	23.7323	23.6171	25.105	23.4341	26.8489	25.9672	24.9587	24.6366	26.4675	22.4863	25.982	3	3	0.0370135	-0.180907	-0.020088	0.0422535	-0.00028293	ETF1	2480	23.9959	22.2983	25.8272	23.4387	22.855	25.6881	25.4707	23.4063	25.6472	25.5948	24.6764	4	4	0.0114921	0.0465209	SCFD1
369	23.5446	24.3214	23.8228	24.0871	23.0545	23.3997	23.6031	24.5912	25.1702	23.9608	23.5957	2	2	0.0693673	-0.14513	-0.0201345	0.028169	-0.000283584	ARF3;ARF1	556	23.5431	25.3991	23.7096	24.1142	23.7784	24.5757	23.9556	22.5981	23.7116	24.9798	24.7542	49	1	0.0324378	0.0611788	DBN1
2111	26.0223	23.9799	23.4169	25.625	24.7208	23.8892	24.6602	24.0732	25.3314	24.123	23.9735	3	3	0.062297	-0.109248	-0.0204176	0.0422535	-0.000287571	TRA2A	1564	23.0861	24.9742	25.8309	26.7219	23.2779	23.7584	25.6669	24.6747	27.0569	25.1395	25.4029	4	4	0.0108419	0.0443236	SDHB
1679	23.0613	24.2214	23.7567	25.9108	24.9748	23.1301	23.506	24.0639	23.7384	23.8681	23.9464	5	3	0.104774	-0.0660486	-0.0207605	0.0422535	-0.000292401	ADD2	122	23.5882	24.2404	23.6803	23.9582	23.9746	23.4716	23.2704	24.3564	23.9802	23.3902	24.6691	11	1	0.0454615	0.0348778	GNB1
1087	27.4069	27.8089	27.9448	26.7033	24.0386	26.2032	26.4264	24.8327	27.1021	23.044	27.4772	7	2	0.0424514	-0.244891	-0.0207919	0.028169	-0.000292843	RPS27L	2867	24.5627	25.9059	23.014	23.6833	23.8383	25.8541	24.5004	24.5761	22.9851	23.4822	24.5198	4	4	0.0107818	0.035628	BAIAP2L1
723	23.8417	23.6729	24.0419	23.0065	25.5799	23.4758	23.9572	24.0888	22.9441	24.755	24.8395	2	2	0.0668541	-0.156509	-0.0209265	0.028169	-0.00029474	VAT1	1146	23.7454	25.6859	23.1419	24.8557	23.5034	24.1245	24.3382	23.8818	23.5197	23.9908	24.401	4	4	0.0114376	0.0298545	NEURL4
972	23.2685	24.3891	24.3275	24.5065	23.1705	23.3833	23.8761	23.3003	24.7933	23.369	23.0506	2	2	0.0707115	-0.149424	-0.0211319	0.028169	-0.000297633	POLD2	2446	25.1517	24.2226	23.437	23.8798	24.6012	24.249	23.8543	24.2801	24.0386	24.1353	24.5603	3	3	0.0167525	0.0271346	CNNM3
431	22.819	23.8819	23.0047	23.4982	23.484	23.3353	23.6811	23.8038	23.3378	23.5054	24.7098	3	3	0.0661752	-0.108515	-0.0215431	0.0422535	-0.000303424	KIAA0664	2417	25.5441	26.3286	25.8547	25.9349	26.0109	25.7488	25.943	25.7289	25.7654	25.7071	24.4523	7	7	0.0150562	0.0109545	NUP93
1457	24.3861	24.5312	23.422	23.4905	25.6049	24.9167	24.6302	23.9696	23.4882	25.8362	24.0937	6	2	0.0624557	-0.172815	-0.0215865	0.028169	-0.000304036	GNAO1	940	30.8678	30.6777	31.5724	30.634	31.5193	30.9242	30.9328	30.0144	31.338	30.8664	31.2324	31	7	0.0117427	0.0134048	TUBB
2588	23.7237	24.4624	24.5922	24.6973	25.7254	23.459	24.26	24.1089	23.9547	24.5186	24.3285	2	2	0.134911	-0.082811	-0.0223443	0.028169	-0.000314708	GSDMA	1335	25.3531	26.3138	26.8585	25.7236	26.6506	26.0943	25.6752	23.8914	26.6057	25.9815	26.6948	4	4	0.0121497	0.0189857	ACSL3
122	23.5882	24.2404	23.6803	23.9582	23.9746	23.4716	23.2704	24.3564	23.9802	23.3902	24.6691	11	1	0.113263	-0.199769	-0.0226264	0.0140845	-0.000318682	GNB1	357	24.2713	24.5545	23.1776	24.8625	23.4029	23.6503	23.0845	24.456	22.8804	24.9782	23.8176	2	2	0.0157515	0.0292765	SURF4
2214	23.5007	23.1224	24.7768	22.474	24.8639	24.4599	23.4044	25.4687	24.6551	24.35	24.7896	2	2	0.0703591	-0.161705	-0.0227548	0.028169	-0.00032049	PKN1	939	22.9933	24.5147	24.0176	24.6114	23.1777	23.6522	23.8214	25.2455	23.2904	23.482	23.9045	2	2	0.0151569	0.0281436	DENR
2863	24.6101	23.1912	25.5155	22.8337	23.7657	22.1431	23.4179	23.4204	25.54	22.483	22.8498	2	2	0.0557614	-0.205163	-0.0228804	0.028169	-0.000322259	2013-09-09	2345	23.2076	24.4786	25.4274	24.5458	24.1428	24.3552	25.1345	26.8198	25.369	24.1648	23.6657	3	3	0.0117486	0.023262	ACAD11
2490	24.4759	24.2556	23.9531	24.6679	23.5895	25.3516	23.5676	23.685	24.0723	22.9156	24.297	2	2	0.0846583	-0.135296	-0.0229079	0.028169	-0.000322646	SSH1	2844	22.809	25.4059	23.1735	24.6716	22.9638	23.6686	22.6785	23.8215	22.8428	24.0088	23.6359	2	2	0.00974375	0.0281378	NCDN
325	26.3066	25.53	27.1008	26.4779	25.5357	25.8399	26.5928	22.983	25.6921	23.4485	25.7346	4	4	0.0339874	-0.170516	-0.0231816	0.056338	-0.000326501	RQCD1	1299	23.8434	24.3564	24.5561	24.8575	24.0502	23.8055	24.1663	24.1421	26.4104	23.9817	23.1021	2	2	0.0122973	0.014232	STAM2
1514	24.977	24.4486	25.982	26.6737	28.7581	27.1415	26.2686	27.6944	27.0755	26.2049	27.9631	6	6	0.0393346	-0.0996796	-0.0235251	0.084507	-0.00033134	PRKCSH	2373	23.9592	23.9398	23.2233	23.4823	24.0248	23.5884	25.2085	22.8398	23.4245	23.5182	24.3399	3	3	0.0100412	0.00894801	TADA2B
2537	24.0726	22.9663	24.4018	22.8351	23.8201	23.7123	23.2496	24.4323	23.76	24.7051	23.5062	2	2	0.0800386	-0.149433	-0.0239208	0.028169	-0.000336912	ANAPC16	1549	24.7631	23.4084	23.445	24.8502	22.5782	24.1454	25.4635	23.5054	22.9217	24.3029	22.9546	2	2	0.00577354	0.01419	POLR2C
2365	23.6567	24.4308	23.71	26.6366	23.723	24.7366	23.5146	25.7471	26.137	24.2917	23.9742	3	3	0.0474069	-0.170143	-0.0241978	0.0422535	-0.000340814	GOLGA7	2434	25.0368	25.8056	26.1439	25.5578	25.7446	25.6589	24.0337	24.2059	23.8266	24.006	25.1219	4	2	0.00825869	0.00833829	CCNYL1
2286	25.0025	24.3471	22.7883	24.2416	23.6279	23.9681	23.5817	23.8873	24.2965	23.0634	24.1301	4	4	0.06359	-0.0955121	-0.0242945	0.056338	-0.000342176	ADCK3;CABC1	268	24.1657	23.6625	24.3939	23.0974	24.9374	24.1477	23.9277	24.1059	22.1764	23.453	23.3334	39	1	0.00752548	0.0131734	ACTA2
337	23.4197	22.785	23.6477	23.673	24.2704	23.9281	23.93	24.0646	23.754	23.7986	24.7367	3	3	0.0823417	-0.099117	-0.0244844	0.0422535	-0.00034485	MTMR1	1166	27.1462	27.6774	27.7225	26.8271	28.7203	26.9839	27.4289	23.4335	27.4941	27.6939	22.1092	5	5	0.00254752	0.00494576	PGRMC1
1809	26.149	27.167	26.6186	26.5395	27.644	26.6266	25.7477	26.3986	26.896	26.9706	24.7605	4	4	0.047157	-0.135859	-0.0256267	0.056338	-0.000360939	KPNA1;KPNA6;KPNA5	121	24.1142	23.7185	24.2506	23.4262	24.4604	24.1829	23.5425	24.4393	24.4472	23.8313	26.37	2	2	0.0043109	0.00458082	CROCC
638	23.4019	25.3284	24.0149	24.0816	29.1096	24.5785	24.4483	23.5902	25.2085	23.3726	23.7663	7	7	0.0408436	-0.0965643	-0.0276082	0.0985915	-0.000388848	GOT2	2730	23.6317	23.5716	23.976	23.2736	23.8693	24.0203	24.442	24.8967	24.6271	24.2489	23.405	25	1	0.00681357	0.00540606	MYO5B
1595	27.6044	28.0901	28.313	28.4382	29.8883	28.5523	28.1384	29.4303	28.8101	28.4511	29.2751	13	13	0.0354689	-0.0611258	-0.0281848	0.183099	-0.000396969	MCM3	2071	23.0947	23.3672	24.6856	24.0237	22.8641	24.2474	24.0463	24.6028	23.228	23.1998	23.4463	3	1	0.00206979	0.00413322	ELAVL2
348	23.8717	23.7437	24.4558	23.7683	26.1717	24.3256	24.0637	25.4384	25.1722	24.9287	24.5263	3	3	0.075677	-0.124688	-0.028308	0.0422535	-0.000398704	VPS45	1340	23.907	25.6314	23.3485	23.7866	25.3904	23.7062	25.2722	23.9576	22.5446	23.7838	23.628	15	1	0.000477493	0.0012881
1717	22.5103	25.1042	23.8652	24.5843	25.4019	24.8512	25.0308	24.2795	25.4456	25.2816	23.7634	2	2	0.0811559	-0.175045	-0.0284119	0.028169	-0.000400168	STAT1	2322	26.5252	26.2007	24.0594	26.444	23.9375	26.4026	23.3398	25.9671	26.1165	23.5299	23.1926	5	5	0.000118027	0.000410716	PSRC1
470	25.1386	26.2656	25.5411	23.9009	24.9063	22.7273	25.3395	23.817	25.2978	23.9322	24.9462	3	3	0.0646903	-0.147145	-0.0285566	0.0422535	-0.000402205	MRPL21	1253	24.1151	24.2122	23.8777	23.9309	24.1609	24.1138	23.7156	24.1064	24.5247	24.3167	23.7774	2	2	0.00043785	-0.000163396	2013-09-15
2810	29.2042	28.7756	28.3489	26.7946	26.5411	26.6946	28.1103	22.8581	26.5061	27.158	23.4155	5	5	0.0279607	-0.209005	-0.0292196	0.0704225	-0.000411544	GAR1	907	25.4221	24.6522	24.8762	24.4433	24.9051	25.6184	23.5038	24.4039	23.1853	24.636	24.2725	3	3	0.00430862	-0.00541306	SKIV2L
1387	31.1935	23.3194	31.2855	23.6198	28.9408	29.4536	30.758	23.9478	28.9529	30.553	23.3473	5	5	0.0228506	-0.264834	-0.030258	0.0704225	-0.000426169	CAT	129	23.4472	23.8546	24.4222	24.8809	23.4539	23.4206	22.9581	23.6835	23.6491	24.155	24.9978	3	3	0.00617249	-0.0105044	PRKACB;PRKACA
2307	26.3499	26.0884	27.034	28.3919	27.1223	28.2087	26.148	26.6529	27.2355	24.0335	28.5301	4	4	0.0381677	-0.199214	-0.0304142	0.056338	-0.000428369	GLIPR2	2082	24.0542	27.2709	25.5889	26.0787	24.9932	25.8849	24.9317	24.0093	25.311	26.2179	24.651	3	3	0.00473148	-0.0142632	IK
2320	29.0696	30.3145	29.2326	29.0506	29.2256	28.6656	28.9251	28.9501	28.8997	29.0037	28.9395	35	35	0.0867068	-0.0100314	-0.0304426	0.492958	-0.000428769	PRPF8	2675	27.2035	26.9466	27.6044	27.3926	26.8721	27.5134	26.928	23.2984	27.3578	27.4142	27.2873	3	3	0.00945662	-0.00788434	MRPL4
157	29.7172	29.7286	29.3681	28.7275	28.9328	28.4807	29.3673	23.6978	28.8316	28.2013	23.2299	6	6	0.0233215	-0.221707	-0.0310233	0.084507	-0.000436947	SNRPB;SNRPN	828	24.4612	24.017	23.888	23.59	25.8663	22.9551	23.8607	22.9365	23.2246	23.7144	23.9993	3	3	0.00547422	-0.0150433	OTUB1
1152	25.6475	28.6041	27.6025	27.6962	29.207	27.5725	26.9602	29.3673	28.5608	27.2567	29.051	7	7	0.0368586	-0.1257	-0.0324319	0.0985915	-0.000456787	EIF5A;EIF5AL1;EIF5A2	1973	22.9056	23.8011	25.8105	24.6682	23.3471	24.5674	25.0786	24.4033	24.1935	23.4796	24.0687	2	2	0.00747573	-0.0218035	NOP14
550	24.3936	24.1153	23.4238	24.0461	23.8569	23.6958	24.5109	24.0485	25.3236	24.6648	23.3258	3	3	0.0696788	-0.15834	-0.0330988	0.0422535	-0.000466181	IRAK1	704	26.3974	26.8041	26.5442	27.0082	26.4976	26.274	26.3109	24.5728	26.5836	26.8734	25.9585	3	3	0.0151494	-0.0113265	DCAF7
2744	24.7466	23.5056	24.7536	22.5103	23.6288	23.9667	24.8751	23.0314	24.6958	24.8345	22.9025	3	3	0.0614225	-0.191013	-0.0351975	0.0422535	-0.000495739	ELP3	1920	24.3774	23.208	23.719	23.4623	24.2355	23.6952	24.2872	24.2325	23.8152	23.0352	24.6266	2	1	0.0242038	-0.0295696	RHOB
2059	22.9156	23.592	23.6382	24.1442	25.3863	24.0386	24.1159	23.4652	22.9429	23.6448	25.3263	6	3	0.0652768	-0.18077	-0.0354002	0.0422535	-0.000498594	AP1B1	2707	23.365	24.4447	24.7004	25.1731	23.5337	23.8892	22.59	23.758	23.7882	23.2494	24.6885	2	2	0.0147085	-0.0286287	MRPL46
2743	23.5339	25.1374	25.132	25.0518	25.788	24.5552	24.4857	23.6327	25.1095	24.0084	23.6185	2	2	0.0993163	-0.186271	-0.0369996	0.028169	-0.000521121	MRPL44	1051	24.311	23.5976	22.3418	22.7618	24.2007	23.3801	23.7722	24.6922	23.4893	23.9596	24.6173	2	2	0.0143104	-0.0307248	ZYX
2826	27.0876	27.1521	27.3772	26.5969	27.1101	26.2429	26.7964	24.7754	26.2299	26.8881	24.7632	4	4	0.0532011	-0.174521	-0.0371388	0.056338	-0.000523082	PTPLAD1	130	24.4091	23.7677	24.3346	23.9466	25.0587	23.5951	23.6313	23.6721	24.6962	24.8001	23.0155	2	2	0.0203538	-0.0296548	TIMM23;TIMM23B
1592	23.9562	23.1462	23.3213	24.2094	24.4413	24.7101	23.7074	24.6756	24.4666	23.5901	24.9698	3	3	0.0823567	-0.150679	-0.0372283	0.0422535	-0.000524343	PRKCH	2663	23.8778	25.3427	23.384	24.6691	23.5131	24.5319	23.5316	23.8947	23.8354	23.2736	22.345	2	2	0.0175326	-0.0365264	KIFC1
2504	23.3936	24.6051	23.835	24.1583	27.2275	23.2534	24.0097	23.6477	24.4483	23.1529	24.4022	3	2	0.108009	-0.172469	-0.0372563	0.028169	-0.000524737	ANP32B	1379	23.9808	23.0293	24.3001	22.9078	24.2935	24.2595	23.5857	24.978	23.0327	24.418	23.4403	6	1	0.0283656	-0.0502275	IGHG3
1828	24.4207	25.6511	24.2769	23.5231	27.154	23.5024	24.0886	25.9103	25.0388	27.3983	23.315	3	3	0.0505651	-0.251228	-0.0381102	0.0422535	-0.000536763	ATP1B3	2848	24.3058	23.3777	22.9576	23.6368	22.7128	24.4036	24.7996	23.7011	24.9087	24.0235	23.4348	2	2	0.01972	-0.0373472	DNAJB11
2568	24.4488	25.4167	25.1931	23.1776	24.1351	24.4471	23.2492	23.7442	24.0509	24.7202	22.396	2	2	0.0860331	-0.22565	-0.0388266	0.028169	-0.000546854	L3MBTL3	746	24.0568	23.2435	24.7652	24.8024	24.9848	22.4181	22.8884	23.9231	23.6395	25.8636	24.3117	2	2	0.016509	-0.0465965	LANCL1
2472	23.978	24.6134	24.1915	24.2837	24.3187	23.4047	23.4718	23.4847	22.9834	24.9939	23.0015	3	3	0.0722553	-0.181354	-0.0393114	0.0422535	-0.000553681	COG1	1161	23.9455	23.8145	24.9945	23.7717	25.885	23.2424	23.8431	24.2826	23.2634	23.4395	24.6288	2	2	0.0180219	-0.0482343	AIP
1163	23.8751	23.9947	23.4101	23.4901	24.4547	23.8105	24.1323	23.8141	24.5307	24.0278	23.7557	2	2	0.15165	-0.131565	-0.0399037	0.028169	-0.000562024	STXBP3	1996	23.2631	24.1737	23.3104	23.9219	23.8163	23.143	24.5599	23.7436	23.2187	28.9004	22.3161	12	1	0.0395946	-0.0446879	H3F3A
1483	25.3443	25.0797	24.3856	24.337	26.1392	24.7342	25.0231	22.7249	25.3482	23.4855	23.5665	2	2	0.0769443	-0.259405	-0.0399196	0.028169	-0.000562247	UMPS	207	23.8828	24.13	25.0434	25.7455	23.7038	23.7418	25.1581	23.2746	23.2902	26.2562	24.3549	2	2	0.0196786	-0.0449893	USP8
2925	24.9342	25.5978	25.0304	25.0117	22.9828	23.6734	24.4814	23.9301	23.6276	25.1118	24.3316	3	3	0.0892045	-0.151267	-0.0404811	0.0422535	-0.000570156	EFR3B	2207	22.6351	26.1454	25.3231	25.303	25.1106	23.8371	23.0779	23.3739	23.98	22.5263	25.3351	3	3	0.0140364	-0.0490157	MLF2
393	23.007	24.1682	23.8878	23.1489	24.8243	23.5171	23.2374	23.9358	23.4112	24.0266	23.6263	4	4	0.102154	-0.101417	-0.0414407	0.056338	-0.000583672	MON2	935	23.9031	26.0534	22.7822	24.7435	24.3136	23.8503	23.9513	23.0086	23.666	23.4448	26.1835	6	2	0.018825	-0.056249	SMARCC2
2904	24.0018	24.1295	23.6262	23.5771	22.5054	24.4123	24.2535	22.9824	24.0562	24.447	23.0003	2	2	0.10427	-0.216603	-0.0451702	0.028169	-0.0006362	ZC3H4	2539	23.7451	23.8995	22.2769	23.2184	23.1942	23.6105	24.4332	23.7145	22.6469	23.8793	24.0425	3	3	0.0211237	-0.0338542	MRPL38
2115	22.7012	23.8617	24.3911	22.8983	24.3142	23.887	24.4377	24.0682	25.2615	24.1819	23.8831	2	2	0.121073	-0.189277	-0.0458326	0.028169	-0.000645529	TPBG	2433	22.6769	26.0188	25.1009	25.6262	22.8852	25.4283	23.2001	23.6183	26.0917	24.5409	25.7234	4	4	0.0118341	-0.0477314	PAF1
2187	25.4053	23.146	25.3792	26.0931	26.5513	25.861	24.7733	23.5452	24.8859	23.6155	24.4251	4	4	0.0778113	-0.14956	-0.0465497	0.056338	-0.00065563	LLGL1	2493	23.7362	23.8445	24.9454	24.3461	23.1876	25.1416	24.0989	23.7787	24.886	25.6048	24.8715	3	2	0.0242512	-0.0497545	GBF1
775	23.7354	23.2911	23.7978	24.2041	24.7942	23.4817	24.2812	23.7608	23.8596	23.6948	25.4315	16	1	0.151359	-0.3076	-0.0465581	0.0140845	-0.000655749	MACF1	2115	22.7012	23.8617	24.3911	22.8983	24.3142	23.887	24.4377	24.0682	25.2615	24.1819	23.8831	2	2	0.0249173	-0.0485179	TPBG
2093	23.757	25.3742	23.0766	25.0627	23.7535	24.3132	23.8736	23.3163	23.5864	22.9973	24.8661	2	2	0.105348	-0.221649	-0.0467004	0.028169	-0.000657752	MAD2L1	588	24.3219	24.3057	24.5711	23.7405	25.0761	24.4961	22.8503	24.4819	24.7519	24.6219	23.6895	2	2	0.0323089	-0.0379353	COPS5
2612	23.7824	22.5088	24.38	23.0951	24.7932	23.8497	25.1499	23.1475	24.319	25.5239	23.4304	2	2	0.0886886	-0.27572	-0.0489065	0.028169	-0.000688823	TTC1	1761	23.7307	22.9198	24.1575	23.6719	23.7707	23.4782	25.2305	23.3827	24.8412	25.4134	23.9547	2	2	0.0340843	-0.0376212	HSPA13
2384	24.5361	24.4456	24.1295	24.9133	23.8365	24.1069	24.2056	23.7933	24.1681	23.657	24.6703	2	2	0.147687	-0.165671	-0.0489348	0.028169	-0.000689223	RPS19BP1	2939	24.4111	24.417	23.6724	25.2564	23.9897	23.3989	24.2588	24.1318	25.751	24.7981	24.8816	2	2	0.0269016	-0.0482051	GIT1
354	23.0626	25.7584	23.2392	23.8818	23.2002	24.028	23.9859	24.2128	24.2747	24.0438	24.1966	6	3	0.226178	-0.0723584	-0.0490977	0.0422535	-0.000691516	KIF2C	728	24.3648	22.8813	24.3109	24.3623	24.6158	22.7429	23.9461	24.0217	23.9154	22.9342	24.9563	2	2	0.0240179	-0.0546964	ABR
2515	23.4203	24.6854	24.3536	24.9301	25.9701	24.5684	24.5765	23.2021	25.3416	23.4144	23.4167	5	5	0.0585649	-0.168316	-0.0492869	0.0704225	-0.000694182	USP9X;USP9Y	2919	23.6147	26.4976	25.0023	25.3189	24.6901	25.2514	24.6168	23.1903	25.5689	26.7807	24.6257	3	3	0.0188839	-0.0485935	ITM2B
83	25.7242	23.8473	24.4555	24.0853	24.4226	24.4458	23.6826	24.0407	24.4394	24.2058	23.4467	2	2	0.150302	-0.168949	-0.050787	0.028169	-0.000715309	ATP5J	1273	24.3197	23.6336	24.4824	23.1307	25.4203	24.1273	23.6134	24.1309	24.0345	23.9817	24.1067	148	1	0.0385361	-0.0808239	FLNB
1892	27.657	28.2242	27.8045	28.6388	28.7457	28.2582	27.8212	27.1067	28.6415	29.2517	25.0141	14	9	0.0328872	-0.171824	-0.0508572	0.126761	-0.000716298	YWHAG	225	23.415	24.8342	23.2748	23.9373	23.5937	24.145	23.7128	25.3776	24.0893	23.2333	23.7014	2	2	0.0326472	-0.0506337	UGDH
2205	24.6575	24.0166	23.7099	25.0034	25.32	24.6207	24.0284	22.9553	23.2715	23.9837	23.7751	2	2	0.137892	-0.184921	-0.0509983	0.028169	-0.000718285	TAB1	786	23.8664	23.7837	24.17	22.3001	27.5656	22.2375	24.6204	22.3862	26.4593	23.7192	24.7362	2	2	0.0177231	-0.0944036	ANP32E
2188	25.4606	25.8359	25.4746	25.2889	24.6483	23.6373	24.7187	23.9508	23.0125	25.0722	25.7787	2	2	0.0899654	-0.286375	-0.0515278	0.028169	-0.000725743	LRRC41	1632	24.7096	24.4402	24.2602	23.623	26.7714	23.2023	22.9627	24.2498	26.3014	23.6823	24.8361	3	3	0.0182412	-0.0622145	TPP2
2196	26.2704	24.4698	25.9816	26.0331	23.0187	23.2993	25.1065	23.1637	23.5893	23.7148	25.658	5	5	0.0556425	-0.185575	-0.0516292	0.0704225	-0.000727172	DIXDC1	1044	23.9291	22.3877	25.3228	24.6713	23.7782	23.3689	25.342	23.9199	22.8651	23.6397	23.1587	3	3	0.0213686	-0.0596364	CDSN
1342	29.2611	29.0297	28.7407	30.0231	29.4455	29.5477	28.933	29.2752	29.211	29.6944	28.6139	14	14	0.0550861	-0.0689669	-0.0531877	0.197183	-0.000749122	BAG2	1440	23.1704	24.1166	22.9472	23.9674	23.2989	23.1771	23.9071	23.9135	24.5923	23.2367	25.6571	22	1	0.0553577	-0.069711
1259	23.7682	23.4736	23.7849	24.3823	24.2452	23.9396	23.8698	24.2766	23.6786	25.8097	23.5446	2	2	0.099184	-0.271143	-0.053786	0.028169	-0.00075755	TRIM13	2591	23.1923	23.3856	24.3971	23.389	24.2863	23.4573	23.0747	24.7364	23.2716	24.6629	23.5606	2	2	0.0377865	-0.052571	PEO1
2434	25.0368	25.8056	26.1439	25.5578	25.7446	25.6589	24.0337	24.2059	23.8266	24.006	25.1219	4	2	0.135674	-0.198345	-0.0538204	0.028169	-0.000758034	CCNYL1	895	24.6974	23.4342	24.2424	23.6701	24.4372	24.4869	24.9146	24.5674	25.0812	23.6448	25.1859	5	1	0.055814	-0.0734418	CDC42BPA
1350	23.1921	23.0224	23.914	23.9767	26.2903	26.3437	24.0544	24.3443	26.4707	23.4084	23.2947	6	6	0.0477928	-0.191849	-0.055014	0.084507	-0.000774845	CYB5R3	471	23.8911	24.4603	23.899	23.4424	24.4695	24.5612	22.9697	24.2011	24.0143	24.4053	23.6679	3	1	0.0636973	-0.0742035	PPIH
143	23.3209	23.3197	24.2402	25.2166	23.2336	23.3368	24.9585	24.0005	24.0635	24.4485	25.6352	2	2	0.118976	-0.236239	-0.0562137	0.028169	-0.000791743	WDR20	2769	23.1292	23.8944	23.8295	23.8712	23.9949	23.143	24.8074	23.1265	24.6323	23.6723	25.4332	2	2	0.0493893	-0.0520293	GPRC5C
1996	23.2631	24.1737	23.3104	23.9219	23.8163	23.143	24.5599	23.7436	23.2187	28.9004	22.3161	12	1	0.0855319	-0.659963	-0.0564479	0.0140845	-0.00079504	H3F3A	818	23.2316	24.2536	22.8889	25.1264	22.676	22.8288	23.4609	23.8315	23.2945	22.4572	24.5518	2	2	0.0324168	-0.0857334	ZCCHC8
2199	25.5255	25.404	25.2847	24.0713	26.8381	24.1109	23.7499	24.1291	23.02	24.9454	24.379	4	4	0.0806739	-0.17527	-0.056559	0.056338	-0.000796606	TRIP13	9	23.2349	24.7426	26.0884	23.6433	27.1552	23.5967	24.0921	25.8407	26.935	26.8252	27.7811	5	2	0.0255702	-0.109767	STMN1
410	28.3162	27.7284	27.6179	27.5943	27.1372	27.2576	27.8456	27.066	27.212	27.9138	27.5116	9	8	0.0793361	-0.08997	-0.0571029	0.112676	-0.000804266	PRRC2A	691	22.6102	23.9462	24.8649	22.1233	26.1433	23.4766	23.1159	24.2021	23.6142	24.7463	23.0018	2	2	0.0266505	-0.107295	SBSN
1273	24.3197	23.6336	24.4824	23.1307	25.4203	24.1273	23.6134	24.1309	24.0345	23.9817	24.1067	148	1	0.339632	-0.16881	-0.0573332	0.0140845	-0.00080751	FLNB	2124	23.1833	25.044	22.867	23.6158	24.1044	23.5633	24.4752	24.7196	23.9739	26.2302	23.7364	3	3	0.030284	-0.0630264	BMPR2
700	25.8113	24.5068	26.2694	23.4052	25.0853	25.1413	25.6039	24.4664	24.9643	25.8896	24.7993	4	3	0.105621	-0.182561	-0.0578466	0.0422535	-0.00081474	PUM1	803	23.7039	23.0792	25.1117	24.1247	22.9917	25.1455	23.5817	23.9961	24.1869	24.4476	26.9823	2	1	0.0485016	-0.122377	ANP32A
2009	27.7826	29.5242	28.108	27.9042	27.6852	28.3572	28.0767	29.1166	28.1821	28.479	29.4239	11	11	0.0535659	-0.09834	-0.0579444	0.15493	-0.000816118	U2AF1	938	23.4996	24.4018	24.8026	23.4426	24.832	24.6472	24.0349	22.616	24.4335	23.3594	23.9526	2	2	0.042561	-0.072621	COPZ1
2622	24.5603	23.2328	22.922	25.9673	23.7037	24.405	24.6973	24.7718	25.3829	23.4479	26.1208	3	3	0.0839613	-0.249332	-0.0628028	0.0422535	-0.000884547	NIPSNAP1	625	24.4445	24.546	26.0581	24.4436	25.0264	25.7603	25.5968	22.7428	26.0913	23.847	25.5863	4	4	0.031623	-0.0606035	GLB1
789	24.6804	26.2547	24.699	25.0845	25.2807	23.4883	24.9166	22.1779	23.5732	24.2362	23.5028	4	4	0.0720626	-0.223523	-0.0644307	0.056338	-0.000907475	MLL	887	26.3809	24.1693	26.4319	26.8535	23.8047	26.5159	25.5764	24.1165	25.3321	25.4586	26.416	7	7	0.0174282	-0.0640004	SSH2
1299	23.8434	24.3564	24.5561	24.8575	24.0502	23.8055	24.1663	24.1421	26.4104	23.9817	23.1021	2	2	0.0940912	-0.34387	-0.0647104	0.028169	-0.000911414	STAM2	2347	23.6119	23.5927	22.9369	22.6025	24.2651	23.5067	23.9708	24.3649	24.0259	22.5951	25.8945	2	2	0.0503571	-0.0776081	SUPT6H
1047	23.9897	23.4981	24.7839	23.1345	24.1864	23.3139	24.559	23.9645	24.861	23.9725	24.5211	19	2	0.175053	-0.189785	-0.0664449	0.028169	-0.000935843	MPRIP	1269	27.169	27.0164	26.891	27.0205	26.5332	27.6194	27.464	23.144	27.5966	26.9036	27.6439	8	8	0.0335758	-0.0322304	DUSP11
2557	26.8209	27.9475	26.5985	25.6033	24.1867	23.7868	26.1694	23.0965	25.0175	26.3275	23.1028	10	10	0.0364766	-0.182971	-0.0667417	0.140845	-0.000940024	DDX27	313	25.6445	24.9998	23.7541	24.2714	26.6248	23.8053	23.6566	23.2965	24.0291	26.6792	24.0716	3	3	0.0329712	-0.100996	ABCB1
1166	27.1462	27.6774	27.7225	26.8271	28.7203	26.9839	27.4289	23.4335	27.4941	27.6939	22.1092	5	5	0.0399156	-0.334546	-0.066768	0.0704225	-0.000940394	PGRMC1	1780	24.2776	25.0092	24.2463	23.3851	27.2529	23.1989	23.8723	23.6054	27.2235	23.1985	27.7962	4	4	0.0252205	-0.101272	TMED10
2872	28.3012	29.322	28.5567	27.7421	28.1247	27.4516	28.5633	27.1032	28.1057	27.5678	28.1701	11	9	0.0654557	-0.114622	-0.0675239	0.126761	-0.000951041	SLC25A13	1453	22.9362	23.849	24.0705	24.1598	23.9997	23.0547	23.8826	23.9828	23.7359	23.9713	23.7489	5	1	0.0866979	-0.119519	ENO2
2659	23.6796	24.3734	25.4961	22.8683	24.7204	23.7146	24.3125	24.5744	26.2343	24.8544	23.2296	2	2	0.103013	-0.329352	-0.0678551	0.028169	-0.000955706	CXorf26	2126	26.3516	26.9918	26.0604	26.2332	27.5218	25.7919	25.2009	23.8978	26.4076	26.6369	25.4168	8	8	0.0272423	-0.0476818	BYSL
2302	23.8555	23.126	25.0334	24.6658	23.3106	25.1004	24.124	23.9959	24.8216	25.1734	23.0428	2	2	0.119527	-0.285985	-0.068366	0.028169	-0.000962901	HAUS6;FAM29A	1781	23.8603	23.764	23.7045	24.5948	23.4755	23.4851	23.5247	24.2296	24.5752	23.4234	22.6938	2	2	0.0706211	-0.0755272	RBM25
1397	27.8314	28.4548	27.7015	28.0225	29.1216	28.3873	27.7919	28.8236	28.0839	29.294	28.1528	10	3	0.1129	-0.202471	-0.068577	0.0422535	-0.000965873	HLA-A	1561	23.1259	23.0214	24.2503	23.0202	23.5182	24.1307	23.8901	23.6325	24.1331	23.0356	23.2892	2	2	0.0618615	-0.0904859	ATP6V1C1
981	24.2109	23.4013	23.7232	23.6533	24.7491	24.9998	24.8336	22.8294	23.5936	25.3702	23.5089	2	2	0.106284	-0.326037	-0.0693053	0.028169	-0.000976131	URI1	2198	26.8762	27.1027	26.8624	27.3272	26.9406	26.7397	26.8159	24.3515	26.7807	23.953	27.72	5	2	0.105544	-0.0553907	SF1
1091	24.8661	24.0012	24.2436	24.095	26.3208	23.1297	24.7467	22.9379	24.0946	24.986	23.3424	2	2	0.116547	-0.298702	-0.069626	0.028169	-0.000980647	AKR7A2;AKR7A3;AKR7L	1655	23.0051	24.2518	23.9144	23.028	23.9807	24.5836	22.4289	24.8457	24.3175	24.0301	25.183	19	1	0.0848178	-0.140327	YWHAB
761	23.862	24.4075	25.4911	23.7954	27.026	25.4742	25.6143	23.8823	26.1882	25.6381	23.3113	6	3	0.0784509	-0.297549	-0.070029	0.0422535	-0.000986324	PYGL;PYGM	2576	22.974	22.8602	25.0064	22.7759	24.2566	24.1741	23.8779	23.3764	25.5658	25.0961	23.9414	2	2	0.0494601	-0.122043	CCDC138
1645	25.5136	25.6334	26.2445	23.3362	29.1091	26.2455	25.9883	24.1728	28.0582	23.8046	24.2207	5	5	0.050378	-0.28063	-0.070688	0.0704225	-0.000995605	PEBP1	2971	23.5137	23.909	27.7908	23.3454	23.9138	28.3254	23.1579	28.7371	28.0548	23.9946	22.4805	6	5	0.0197726	-0.123707	AFG3L2
2002	23.9118	24.8641	24.4992	23.6577	26.2053	24.3489	22.9176	23.6871	23.9298	23.5191	23.2516	2	1	0.267624	-0.264469	-0.0707783	0.0140845	-0.000996878	CDK6	1081	25.0541	22.5079	23.2689	23.2417	23.3783	24.5888	24.3364	24.0525	23.8896	23.6384	23.5483	2	2	0.0498382	-0.125957	ETFA
1577	24.3503	24.0122	24.7832	23.1728	23.3074	22.6467	23.4236	24.815	25.1551	23.7189	24.299	2	2	0.13056	-0.271732	-0.0709545	0.028169	-0.000999359	CA6	201	23.4155	23.3107	25.888	23.5027	24.579	24.9371	25.2041	25.4961	23.7991	23.5896	24.2544	2	2	0.0488861	-0.134858	GLMN
2285	23.046	22.5126	24.7099	25.0862	27.3241	23.4742	24.5023	23.9669	26.4244	24.6569	22.5714	3	3	0.0749663	-0.316301	-0.0711359	0.0422535	-0.00100191	XP32	2214	23.5007	23.1224	24.7768	22.474	24.8639	24.4599	23.4044	25.4687	24.6551	24.35	24.7896	2	2	0.0511007	-0.132654	PKN1
2844	22.809	25.4059	23.1735	24.6716	22.9638	23.6686	22.6785	23.8215	22.8428	24.0088	23.6359	2	2	0.144968	-0.245839	-0.0712778	0.028169	-0.00100391	NCDN	2753	23.0034	24.8462	23.876	24.3126	24.224	23.5122	24.0217	25.1695	24.0918	23.8156	24.2294	2	2	0.0635426	-0.107713	MCCC2
2888	23.4176	26.1194	23.0486	24.508	23.5387	22.958	24.4097	24.079	24.4521	24.6413	24.0961	2	2	0.242785	-0.152105	-0.0738578	0.028169	-0.00104025	ABT1	1059	24.0306	23.4562	23.4516	22.9924	24.4191	23.9258	23.5616	23.7612	23.2832	24.3481	24.8961	2	1	0.103942	-0.132913	PPIF
850	23.2393	25.2605	24.8366	23.0799	23.5865	25.9373	23.4266	23.7517	24.6183	24.3082	22.6936	2	2	0.130964	-0.2842	-0.07444	0.028169	-0.00104845	SEC23IP	684	24.5479	24.6846	23.7857	23.5676	24.905	24.8568	24.9426	23.8247	23.4549	23.9575	24.8271	2	2	0.069797	-0.103718	NAF1
2272	25.1063	22.5457	23.5864	23.9767	23.9478	24.0897	23.4906	23.9178	22.6103	24.5416	24.7178	3	3	0.100003	-0.252314	-0.0756965	0.0422535	-0.00106615	NFKBIL1	882	23.2312	25.5091	23.8308	23.1279	25.361	24.5072	22.6805	23.879	23.9952	24.7043	23.9653	2	2	0.051703	-0.14168	TSG101
1518	23.2688	23.549	23.1754	22.9226	24.1219	23.7621	24.3048	24.0259	24.2299	23.9124	24.9768	2	2	0.183639	-0.20769	-0.07628	0.028169	-0.00107437	CCNB1	1091	24.8661	24.0012	24.2436	24.095	26.3208	23.1297	24.7467	22.9379	24.0946	24.986	23.3424	2	2	0.0508223	-0.144856	AKR7A2;AKR7A3;AKR7L
277	29.609	28.2623	29.654	29.709	29.5432	29.4085	29.5562	29.0257	29.2014	29.1322	29.6964	25	25	0.0586087	-0.0523526	-0.0767079	0.352113	-0.00108039	EIF3B	651	25.0768	23.9511	23.4542	24.2071	23.8666	24.6221	24.5057	22.9672	23.5181	23.4487	26.3952	5	5	0.0462035	-0.0712337	SRP68
2247	26.4623	27.8468	26.6499	26.7758	26.2622	26.2897	25.9239	27.1221	26.329	27.1182	26.5214	7	7	0.085355	-0.133252	-0.0796162	0.0985915	-0.00112135	CEP55	235	23.043	23.2724	23.1487	23.4963	23.9529	22.4515	23.729	23.5515	24.1936	23.5445	24.0294	2	1	0.117906	-0.145519	RBM6
2869	24.6473	22.8928	23.8673	23.9325	23.4917	24.376	23.8102	24.5082	26.0768	24.4996	22.9991	2	2	0.110104	-0.365969	-0.0805891	0.028169	-0.00113506	ATPIF1	1318	23.0862	24.7761	23.8178	24.4239	24.0984	23.5097	23.8711	24.479	24.1816	22.948	22.9704	2	2	0.0738382	-0.117318	MFN2;MFN1
663	24.9434	24.3038	22.6903	24.3138	24.1362	24.2478	23.0973	23.4504	22.5454	24.4934	24.0227	3	1	0.201894	-0.413335	-0.0834497	0.0140845	-0.00117535	AGAP1	1944	31.875	30.3481	31.9028	31.2606	32.0405	31.0269	31.4819	31.0467	30.9826	31.5237	30.4739	17	7	0.0382412	-0.0673987	RPS27A
1426	28.6578	29.1827	30.6043	30.1229	32.6738	31.2188	30.1512	30.447	31.8572	28.462	30.9995	19	17	0.0352766	-0.1405	-0.0842581	0.239437	-0.00118673	LDHB	106	23.9824	25.0673	23.6828	24.4531	24.2202	24.3161	23.5309	24.2952	23.5886	24.4617	24.3663	3	3	0.0703403	-0.0856355	CARD10
2361	24.0397	23.1719	23.5435	24.621	23.1675	25.2293	23.8963	24.3293	23.6678	24.8171	24.5526	2	2	0.181428	-0.233018	-0.0845519	0.028169	-0.00119087	HDDC2	2955	23.1474	24.1434	23.5613	22.5457	24.0642	24.6652	23.2768	24.1508	24.53	24.3355	23.7922	2	2	0.071178	-0.141016	FAM96B
658	24.323	23.7491	23.2655	23.8374	23.3208	23.1993	22.7022	24.4081	23.4737	23.2858	24.9012	2	2	0.130162	-0.331761	-0.0863657	0.028169	-0.00121642	UGP2	1484	24.878	24.247	25.6883	25.3202	26.7719	23.0727	24.9287	24.0183	26.8024	25.2822	27.7665	5	5	0.0343202	-0.117175	PDHB
1441	23.6415	23.4605	24.1874	24.0169	25.708	24.143	23.2782	24.4203	23.6921	25.3056	23.5082	2	2	0.135222	-0.319385	-0.0863756	0.028169	-0.00121656	FH	713	24.1427	23.6786	23.9751	24.1543	24.9028	23.1122	23.6933	22.3654	23.0633	23.0974	24.6789	2	2	0.081845	-0.124273	OSBPL8
2293	24.279	25.4489	23.1518	25.0603	24.7268	23.8197	24.2772	24.0282	25.1947	23.6484	24.403	2	2	0.165455	-0.262738	-0.0869425	0.028169	-0.00122454	C1orf57;NTPCR	1483	25.3443	25.0797	24.3856	24.337	26.1392	24.7342	25.0231	22.7249	25.3482	23.4855	23.5665	2	2	0.076147	-0.133576	UMPS
964	24.5058	24.1885	23.9656	23.5093	23.1067	23.9541	23.6884	24.0871	24.6072	24.8765	23.0744	2	2	0.146418	-0.298226	-0.0873312	0.028169	-0.00123002	NBR1	778	23.6458	22.6131	24.8261	23.8429	23.9479	23.5917	23.9175	25.3708	22.2848	22.3351	24.016	4	4	0.0526806	-0.0991783	REPS1
2415	23.1828	24.4563	23.9698	23.1083	24.4876	24.6364	24.1343	23.7005	23.3984	24.332	24.6421	3	3	0.147667	-0.206763	-0.0915962	0.0422535	-0.00129009	SPG20	2869	24.6473	22.8928	23.8673	23.9325	23.4917	24.376	23.8102	24.5082	26.0768	24.4996	22.9991	2	2	0.0814251	-0.130925	ATPIF1
1627	23.8044	26.4564	26.5053	26.8544	25.8292	26.5314	25.6459	23.9244	23.1315	25.5483	26.5141	6	5	0.0658386	-0.279474	-0.0920008	0.0704225	-0.00129579	TMOD1	444	23.1288	23.5643	22.7168	23.8293	23.1321	22.7749	24.3786	23.8424	24.4658	23.1917	24.0429	2	2	0.0988604	-0.10881	DRAP1
2760	26.0607	25.9661	24.5336	24.5162	25.3299	22.9052	23.7618	23.6519	24.1046	24.3736	23.3191	2	2	0.20702	-0.225598	-0.0934064	0.028169	-0.00131558	JPH1	2662	24.5676	24.2043	24.2528	24.2512	24.6334	24.3454	24.1668	23.1516	24.1114	23.2402	24.597	2	2	0.158516	-0.0684179	SPATA5L1
207	23.8828	24.13	25.0434	25.7455	23.7038	23.7418	25.1581	23.2746	23.2902	26.2562	24.3549	2	2	0.111906	-0.417394	-0.0934175	0.028169	-0.00131574	USP8	738	24.0748	24.1897	25.2774	24.6037	27.0306	22.5282	24.4885	24.8534	24.5821	22.7709	24.3974	2	2	0.052497	-0.206895	COPS8
1037	24.4072	25.6865	25.9847	26.1063	26.5936	25.9346	25.6714	24.4439	24.3658	27.4028	24.6617	2	2	0.111723	-0.419177	-0.093663	0.028169	-0.0013192	TMEM161A	197	24.5113	24.0954	23.8464	24.5791	24.7344	23.4861	24.255	23.6667	21.9841	23.6728	23.1847	2	2	0.0941532	-0.115483	ERBB2IP
805	23.8347	23.9725	23.4313	24.5514	24.1319	24.4171	23.213	24.1614	23.5539	24.3966	23.8448	2	2	0.19182	-0.244555	-0.0938207	0.028169	-0.00132142	KCTD10	2673	25.1132	24.2233	23.5453	24.3929	24.2407	24.6077	22.9821	23.5081	25.002	24.8112	24.0716	2	2	0.0915682	-0.119811	MRPL20
2920	27.4241	28.5079	27.8046	27.6794	23.258	27.1567	27.7374	27.5703	27.2685	27.5667	28.5849	6	6	0.103851	-0.152819	-0.0952224	0.084507	-0.00134116	DRG1	1231	26.3152	28.1478	26.8344	27.1563	27.8175	26.6281	26.4347	27.3386	26.9184	26.6297	26.6768	4	4	0.0542585	-0.101491	BUB3
2134	31.285	29.9028	31.1724	31.0095	30.6272	30.7975	31.3361	29.8384	30.6844	30.1263	31.1208	61	61	0.0277773	-0.0566006	-0.0959049	0.859155	-0.00135077	EIF3A	1205	23.6901	24.7492	25.4555	22.7757	26.8213	24.9053	24.1382	24.376	25.6376	23.2387	23.8389	2	2	0.0547294	-0.202505	PGRMC2
2467	23.7736	23.7331	24.778	24.3735	25.5846	23.4878	23.7378	23.9044	25.5151	22.9783	23.8614	3	3	0.109269	-0.297189	-0.0974202	0.0422535	-0.00137212	NUP210	184	24.6993	22.9723	23.8831	23.6732	25.1037	23.2407	24.9315	24.5779	23.9225	23.262	23.6108	2	2	0.0718538	-0.154257	MAP1S
1180	26.0955	23.7838	26.1141	25.7384	26.2407	22.5851	24.5782	23.0054	23.2815	25.4616	23.5709	3	3	0.104023	-0.312885	-0.0976413	0.0422535	-0.00137523	PPP6C	1488	26.6893	27.632	27.3301	27.4445	27.3932	26.9524	25.9697	27.5561	27.0769	27.343	27.2591	10	10	0.0498024	-0.0462589	TOP1
2282	26.0214	26.1194	25.7604	26.1019	27.2254	26.4444	25.9474	24.21	25.9849	23.7726	26.2016	6	6	0.0691612	-0.241062	-0.100033	0.084507	-0.00140891	UBR4	2688	22.3601	23.6289	24.0547	24.175	22.7277	23.5881	24.4234	24.2888	24.2212	22.3732	23.966	2	2	0.079648	-0.149029	WDR33
2118	24.4631	25.4884	24.9838	23.032	23.6921	23.5506	24.0544	23.9086	23.8387	25.7225	23.7979	257	1	0.217454	-0.471564	-0.102544	0.0140845	-0.00144428	SPTAN1	2083	23.434	25.7235	25.597	25.8537	25.869	23.5105	22.7488	23.4142	25.7461	26.0592	24.1314	4	3	0.0507587	-0.159537	PPFIA1
688	24.5152	24.2494	23.5708	23.5158	25.718	23.59	24.0834	24.4374	23.0866	26.4732	24.2929	3	3	0.0972956	-0.357159	-0.10425	0.0422535	-0.00146831	MUC5B	2585	24.9726	23.8639	25.3726	25.597	23.8492	25.1474	25.2336	23.3737	23.0786	22.6012	24.5539	3	3	0.064484	-0.128136	QKI
195	24.4723	23.8479	23.8587	23.9854	25.4512	23.8342	23.64	23.9035	24.1647	24.0772	23.612	2	2	0.290489	-0.179534	-0.104305	0.028169	-0.00146909	LASP1	1392	27.88	27.6189	28.8216	27.0797	30.0146	27.4714	27.8641	27.6745	29.2272	27.0863	29.4988	11	11	0.0277184	-0.0817204	OAT
276	25.4414	26.3126	23.7819	24.9902	22.9563	24.4728	24.7078	23.755	24.5234	24.667	24.2064	2	2	0.224775	-0.23422	-0.105294	0.028169	-0.00148301	CDC73	723	23.8417	23.6729	24.0419	23.0065	25.5799	23.4758	23.9572	24.0888	22.9441	24.755	24.8395	2	2	0.0741176	-0.168572	VAT1
140	23.8641	24.2824	25.3895	23.0111	26.2985	22.9313	23.2471	24.4906	24.7571	24.2144	23.3246	4	4	0.114814	-0.229834	-0.105552	0.056338	-0.00148665	SAE1	2389	25.4009	22.9165	25.1964	24.4218	24.1639	25.308	25.4769	24.252	27.7231	23.9372	27.5638	5	4	0.050077	-0.126652	HOMER1
2992	23.3066	23.0283	24.4501	23.7199	23.9227	23.6649	23.7338	24.8706	24.8304	23.755	25.0932	3	3	0.137089	-0.257337	-0.105834	0.0422535	-0.00149062	DDX49	477	23.9141	24.281	24.1121	24.2476	25.9105	22.9113	25.1549	23.482	24.2197	23.6027	23.5009	2	1	0.104737	-0.254081	TMED4
2058	28.0786	26.7913	28.3822	29.8356	28.7223	29.9534	29.6083	28.0968	30.4927	27.9534	29.8274	31	1	0.188414	-0.571995	-0.107772	0.0140845	-0.00151791	NEXN	1489	24.6812	23.6722	24.0143	24.3061	24.3354	23.9589	23.4975	24.0822	26.3079	25.4587	23.6747	4	4	0.085994	-0.0775795	UBL4A
1672	31.1385	30.7912	30.6422	30.1559	30.5525	30.2465	30.1317	30.8018	30.3584	30.2827	31.1034	10	10	0.0955134	-0.114731	-0.109583	0.140845	-0.00154343	RPL22	2134	31.285	29.9028	31.1724	31.0095	30.6272	30.7975	31.3361	29.8384	30.6844	30.1263	31.1208	61	61	0.0179168	-0.024627	EIF3A
318	27.1168	26.819	26.272	25.695	24.7984	26.2841	25.5548	23.9208	25.034	25.7581	24.1223	5	5	0.0947167	-0.233667	-0.110661	0.0704225	-0.00155861	PES1	2671	27.6858	28.0574	27.4568	28.1151	27.3491	27.8893	27.3071	29.1951	27.6174	27.918	27.6666	9	9	0.061916	-0.0511525	POLDIP3
237	24.5192	24.7626	24.379	24.3475	24.7423	23.6758	23.4992	24.5697	23.6748	25.4117	24.0571	2	2	0.161213	-0.346765	-0.111806	0.028169	-0.00157473	NUP88	572	23.5112	24.9326	24.9781	24.8196	24.4231	24.7653	23.0012	24.5238	23.5808	23.3252	24.9394	2	1	0.145997	-0.195342	TWF2
2880	28.6606	28.294	28.8453	29.6211	28.5695	29.5103	27.9569	29.4945	28.9371	28.8551	28.7335	14	14	0.0688018	-0.116249	-0.111974	0.197183	-0.0015771	PACSIN3	2410	22.7056	22.5558	23.9805	22.7275	24.5174	22.5293	24.4248	22.6671	24.274	24.7676	24.2768	2	2	0.0805901	-0.177408	SUPV3L1
232	26.751	27.1131	26.883	26.307	26.5955	24.0314	26.6371	24.2218	26.6676	23.9508	26.7189	4	4	0.0814732	-0.349645	-0.113947	0.056338	-0.00160488	YME1L1	682	24.3571	23.8049	24.1501	24.8933	24.4534	23.2738	24.9234	25.2669	24.848	23.9544	24.3039	4	4	0.0705821	-0.10278	GPATCH4
953	22.9772	24.9621	24.0835	24.0082	23.7854	23.7541	23.3095	24.489	23.1842	24.1706	25.5402	7	2	0.147146	-0.399091	-0.11745	0.028169	-0.00165422	FMNL3	613	23.4531	24.9523	24.6925	25.2465	24.3451	23.8952	23.706	24.7194	23.439	24.1725	25.3803	3	3	0.0746637	-0.129618	CPNE8;CPNE5;CPNE9
2102	23.6769	24.2822	24.2208	23.0723	22.8565	23.6996	24.4974	24.1276	23.9133	23.7457	26.3141	3	3	0.11341	-0.345208	-0.11745	0.0422535	-0.00165422	PDAP1	1015	23.4032	23.3712	24.1912	23.8547	23.538	23.8939	24.3836	24.7024	22.4869	23.2615	24.9772	2	2	0.135724	-0.107009	CUL2
920	24.1867	22.9577	24.8858	23.8913	23.0017	23.3126	24.3615	23.8951	23.7969	23.7291	26.0787	2	2	0.145875	-0.406646	-0.118639	0.028169	-0.00167097	NUP153;NUP153 variant protein	770	25.4283	24.5082	23.3931	25.9767	26.1743	21.9393	25.8744	23.8899	23.9062	24.0418	23.9326	2	2	0.0585097	-0.253604	MRPL17
2662	24.5676	24.2043	24.2528	24.2512	24.6334	24.3454	24.1668	23.1516	24.1114	23.2402	24.597	2	2	0.189537	-0.323673	-0.122696	0.028169	-0.00172811	SPATA5L1	1347	23.9066	26.1834	24.2431	25.8676	26.0184	22.8534	24.3617	23.5927	24.4606	25.7064	23.7038	6	6	0.0366638	-0.135406	ACTL6A
106	23.9824	25.0673	23.6828	24.4531	24.2202	24.3161	23.5309	24.2952	23.5886	24.4617	24.3663	3	3	0.183798	-0.225801	-0.124506	0.0422535	-0.0017536	CARD10	2687	24.3242	24.2017	24.3392	24.7784	23.7752	24.5092	24.2663	24.1691	23.9383	24.2676	23.6363	6	6	0.0765702	-0.0659339	TNKS1BP1
2802	26.4474	26.795	26.2248	22.4512	23.3418	22.7814	23.8112	24.4095	24.524	23.8514	24.5659	3	3	0.205252	-0.203413	-0.125253	0.0422535	-0.00176412	PAK1IP1	743	23.865	24.3703	23.9927	25.2055	23.0287	24.4152	24.9063	24.2018	23.7692	23.6012	25.8018	3	3	0.0754968	-0.140487	DYNC1LI1
2747	23.9219	23.5234	23.9621	24.2193	24.1331	23.8812	23.9713	23.3785	23.7272	23.3899	24.877	2	2	0.194384	-0.3231	-0.125611	0.028169	-0.00176917	C17orf75	2253	24.0753	24.1959	22.8477	24.4232	24.5395	22.7009	23.7975	23.9173	23.497	23.6343	23.1118	2	2	0.0879141	-0.181644	OCIAD2
235	23.043	23.2724	23.1487	23.4963	23.9529	22.4515	23.729	23.5515	24.1936	23.5445	24.0294	2	1	0.44702	-0.282249	-0.126171	0.0140845	-0.00177705	RBM6	153	25.9528	26.3902	26.2045	25.3401	27.2227	26.3788	23.9417	24.641	23.624	26.2669	23.2089	3	3	0.0831589	-0.131372	TECR
1602	27.0126	24.2843	26.6316	26.985	28.0315	23.8911	26.3335	23.6086	26.6171	25.8426	23.4782	5	5	0.0740026	-0.341576	-0.126388	0.0704225	-0.00178011	PSMA4	1022	23.7172	24.2031	22.7494	24.8664	23.7574	22.6151	24.0642	24.2303	23.8313	24.4301	23.7214	2	2	0.0865627	-0.189722	KTN1
2198	26.8762	27.1027	26.8624	27.3272	26.9406	26.7397	26.8159	24.3515	26.7807	23.953	27.72	5	2	0.116946	-0.567523	-0.132739	0.028169	-0.00186956	SF1	643	24.9442	23.9684	23.8134	24.164	24.1929	24.7786	24.3677	24.023	23.6653	23.5377	24.168	4	2	0.122663	-0.136518	CDK2;CDK3
2387	24.4616	23.1512	23.2851	23.3922	25.4877	23.3713	23.6803	23.3829	24.1134	23.1023	24.0684	3	3	0.195455	-0.229758	-0.134722	0.0422535	-0.0018975	DDX42	2395	25.629	23.5942	23.934	23.8636	24.1688	25.619	23.5726	23.6419	24.7919	23.8086	24.4598	3	3	0.0693783	-0.164773	RBM45
961	24.1279	23.6082	24.3207	23.888	24.6606	25.3621	22.8611	24.9004	24.2764	24.0646	24.4282	2	2	0.180509	-0.375644	-0.135614	0.028169	-0.00191006	RASA3	1079	23.925	23.6575	22.8995	22.6477	25.5221	22.9637	24.2608	24.7187	25.0692	24.1629	23.1793	2	2	0.0797844	-0.217209	FERMT2
991	23.3485	24.051	25.0016	24.7293	23.3161	25.0402	23.7261	25.573	25.4095	24.87	24.7795	2	2	0.187992	-0.370108	-0.139155	0.028169	-0.00195993	PNO1	2985	24.3082	23.5332	23.6579	22.3137	23.9941	25.6155	24.6945	23.7019	26.7838	24.9778	23.7829	5	5	0.0493232	-0.14132	PSAT1
475	23.1401	24.0358	24.2343	24.1451	24.4688	23.4515	24.1177	25.1942	24.1922	24.1981	27.0839	2	2	0.138873	-0.502109	-0.139459	0.028169	-0.00196421	RAB6A;RAB6B;RAB39A	663	24.9434	24.3038	22.6903	24.3138	24.1362	24.2478	23.0973	23.4504	22.5454	24.4934	24.0227	3	1	0.139426	-0.253406	AGAP1
570	25.2566	25.6019	26.4504	26.7052	30.1995	27.2481	26.3798	26.8513	29.7301	24.273	26.8853	7	7	0.0576046	-0.34726	-0.140026	0.0985915	-0.0019722	UCHL1	2400	23.7545	24.5072	24.3124	26.113	23.4383	23.4017	23.9888	24.7012	22.9744	23.5948	23.6206	6	6	0.046698	-0.126306	LMTK2
2446	25.1517	24.2226	23.437	23.8798	24.6012	24.249	23.8543	24.2801	24.0386	24.1353	24.5603	3	3	0.263832	-0.177561	-0.140539	0.0422535	-0.00197942	CNNM3	688	24.5152	24.2494	23.5708	23.5158	25.718	23.59	24.0834	24.4374	23.0866	26.4732	24.2929	3	3	0.0737265	-0.162787	MUC5B
375	23.5491	23.9576	22.2289	25.5692	26.08	25.27	23.8048	24.0515	23.5686	24.7162	24.1143	4	4	0.172906	-0.204892	-0.141708	0.056338	-0.00199589	SEC31A	2393	24.1519	23.8671	22.9047	25.1137	22.8255	23.8058	22.9823	23.8268	24.5064	24.0095	23.7363	7	1	0.13207	-0.273755	HIST2H2AB
967	23.6452	23.9328	25.6288	22.7559	24.8077	23.5079	23.0663	23.9743	23.249	23.1333	25.0634	4	4	0.120179	-0.294919	-0.141773	0.056338	-0.0019968	FAM120C	2891	23.152	24.1958	24.9344	24.4497	23.9938	24.532	25.0255	23.9229	23.6306	24.4298	23.2377	44	1	0.159537	-0.231089	MYO6
350	25.0927	24.1929	24.864	26.8369	27.5304	25.2635	24.9635	24.3997	24.9394	25.3494	24.432	3	3	0.211679	-0.225272	-0.143056	0.0422535	-0.00201488	DLST	2657	24.513	23.0705	24.2475	24.062	23.7783	24.4628	22.9731	23.8327	24.9917	24.7516	24.2013	2	2	0.117986	-0.157414	NTMT1
1386	24.0391	23.4104	23.5143	25.5829	29.3291	23.3571	24.4618	23.8458	24.3354	25.1899	23.8967	2	2	0.224898	-0.32016	-0.144007	0.028169	-0.00202826	SLPI	1839	24.6024	25.443	25.0524	23.1357	26.5931	26.1101	23.6807	24.0656	25.0628	25.5916	22.6657	2	2	0.0785836	-0.247037	MFAP3;MFAP3L
1440	23.1704	24.1166	22.9472	23.9674	23.2989	23.1771	23.9071	23.9135	24.5923	23.2367	25.6571	22	1	0.248957	-0.585069	-0.145657	0.0140845	-0.00205151		1182	23.4943	24.9514	23.5656	23.8275	25.3865	23.4211	23.4288	24.2316	23.1276	23.6541	23.1635	2	2	0.0974663	-0.20793	CIT
341	26.5306	24.193	26.0028	27.3643	23.7237	26.5706	23.9178	23.3487	23.2945	23.9793	24.1104	6	6	0.15103	-0.161455	-0.146307	0.084507	-0.00206066	FGD4	1135	23.5427	24.3144	24.2108	23.3185	25.5377	23.8206	23.431	23.8682	23.7663	22.1461	23.6853	3	2	0.102189	-0.202964	C21orf33
471	23.8911	24.4603	23.899	23.4424	24.4695	24.5612	22.9697	24.2011	24.0143	24.4053	23.6679	3	1	0.330021	-0.443728	-0.14644	0.0140845	-0.00206253	PPIH	949	23.7337	24.31	24.4723	23.9921	24.434	24.6176	24.1753	22.533	24.1664	23.3241	22.9999	28	1	0.237988	-0.175915	RPL6
711	27.4041	25.5345	28.0676	28.7582	26.6787	29.2497	27.567	24.0401	28.8815	23.1102	26.2988	14	13	0.0386599	-0.293314	-0.147414	0.183099	-0.00207625	AFAP1	741	23.8416	24.6878	23.2763	23.3846	24.7376	24.2279	23.4798	24.9706	25.1293	24.0957	23.562	2	2	0.115885	-0.18146	NDUFB9
2884	26.175	23.7651	24.2068	23.84	26.6656	26.5404	24.4933	23.7225	23.6168	26.5915	23.269	6	4	0.0968106	-0.384512	-0.148899	0.056338	-0.00209718	TAOK2	554	25.1763	24.2248	24.3848	23.9397	25.7762	24.6381	24.146	24.5542	25.195	24.2856	23.134	2	2	0.112378	-0.189348	GNPDA1;GNPDA2
14	23.5957	25.3428	23.3636	23.9737	23.8718	22.1397	23.3055	24.0676	23.6961	24.8878	23.5269	2	2	0.213001	-0.350356	-0.149252	0.028169	-0.00210214	MPG;PIG16	2767	25.5676	25.8105	23.6811	23.8096	25.8149	25.9609	25.1983	24.6734	24.2463	25.947	23.7158	4	4	0.0630522	-0.175385	MED4
828	24.4612	24.017	23.888	23.59	25.8663	22.9551	23.8607	22.9365	23.2246	23.7144	23.9993	3	3	0.206407	-0.247552	-0.153289	0.0422535	-0.002159	OTUB1	1121	24.0576	23.4606	24.118	24.4546	23.4712	24.07	23.3029	23.4286	23.6339	24.1985	25.5527	3	3	0.123531	-0.119884	TFAM
1761	23.7307	22.9198	24.1575	23.6719	23.7707	23.4782	25.2305	23.3827	24.8412	25.4134	23.9547	2	2	0.181305	-0.429815	-0.155855	0.028169	-0.00219515	HSPA13	2002	23.9118	24.8641	24.4992	23.6577	26.2053	24.3489	22.9176	23.6871	23.9298	23.5191	23.2516	2	1	0.143069	-0.312311	CDK6
1302	24.4584	26.9207	26.4363	24.7484	24.2089	23.4602	25.7011	22.3324	24.3134	24.801	24.2331	3	3	0.120863	-0.432407	-0.156786	0.0422535	-0.00220826	SMNDC1	1129	27.7792	25.7719	26.3349	27.3575	24.8697	28.049	25.7453	23.5965	26.0523	26.2278	27.1516	9	9	0.0389055	-0.130082	COBL
868	23.4083	23.9021	23.8359	23.1813	22.9916	24.7763	23.9785	22.8684	23.3396	24.0994	23.7998	2	2	0.246909	-0.322805	-0.159407	0.028169	-0.00224516	ACADVL	1364	24.3722	23.8343	23.9787	24.4709	23.5682	24.7986	24.3743	23.0437	23.7146	24.9235	25.2971	2	1	0.209903	-0.217519
2987	23.5585	23.0384	23.7631	23.1373	25.4787	23.119	23.01	23.6223	23.769	24.0868	22.9024	3	3	0.198055	-0.269905	-0.160368	0.0422535	-0.0022587	CLIC4	393	23.007	24.1682	23.8878	23.1489	24.8243	23.5171	23.2374	23.9358	23.4112	24.0266	23.6263	4	4	0.0815767	-0.142461	MON2
2141	24.2593	24.344	23.2687	25.1263	23.8398	25.8125	22.7918	24.7022	24.9131	23.3278	24.1224	3	3	0.146881	-0.374099	-0.164844	0.0422535	-0.00232175	EIF2B1	2005	23.8672	22.5829	23.919	22.3884	24.364	24.2927	24.9161	22.2056	24.8126	23.9423	23.7521	2	2	0.103906	-0.225329	CDC42EP1
1186	23.9757	26.2915	26.7106	26.0284	23.2678	23.7369	25.684	23.5095	26.3054	24.4685	24.1345	4	4	0.110901	-0.372694	-0.165329	0.056338	-0.00232857	TCERG1	2988	24.5552	22.6063	22.8361	23.9923	22.6515	23.9051	23.8723	24.0442	22.394	23.1812	25.6028	3	3	0.0867075	-0.183751	EPN1
1281	24.8816	24.4351	25.5603	23.7138	26.3383	26.0495	25.2986	23.8811	26.4856	25.9729	22.52	5	5	0.0824325	-0.402967	-0.166088	0.0704225	-0.00233927	NDUFS3	2614	23.3932	25.1215	24.5473	24.7614	25.8361	23.0881	23.4868	23.401	23.2326	24.2686	23.7137	3	3	0.0772402	-0.207871	C12orf57
2782	24.1229	23.3855	24.7839	24.2232	25.9912	24.1822	24.1133	22.8481	24.8472	23.1435	23.7155	2	2	0.197348	-0.421409	-0.166329	0.028169	-0.00234266	TOMM22	2931	24.5379	25.1089	23.8243	24.2737	26.1627	23.7406	25.147	23.787	24.4844	23.126	22.9026	2	2	0.10278	-0.23529	CCDC56
1006	25.469	23.7216	25.1974	24.8733	23.3781	22.7286	23.5731	23.2985	24.7597	22.2164	24.8469	2	2	0.166115	-0.505156	-0.167829	0.028169	-0.00236378	OTUD4	152	29.3724	28.2628	28.7973	29.1806	29.4069	28.0827	29.2817	28.3301	28.197	27.973	29.1833	12	12	0.0524857	-0.07923	EIF3F
602	24.4116	23.1649	25.2309	24.3286	25.7448	23.3744	24.6114	23.721	25.4773	24.1631	23.8588	3	3	0.170374	-0.333546	-0.170483	0.0422535	-0.00240117	AP3D1	565	24.7311	23.8891	23.7878	23.3287	26.1336	23.7151	24.6452	23.1561	23.5655	22.7563	23.5709	2	2	0.0991956	-0.256458	IGJ
656	23.9289	24.6636	25.2901	24.2673	27.3336	23.8557	22.7058	24.8229	23.5936	24.4188	24.6343	2	2	0.189304	-0.45123	-0.17084	0.028169	-0.00240619	GGCT	991	23.3485	24.051	25.0016	24.7293	23.3161	25.0402	23.7261	25.573	25.4095	24.87	24.7795	2	2	0.116011	-0.228129	PNO1
1059	24.0306	23.4562	23.4516	22.9924	24.4191	23.9258	23.5616	23.7612	23.2832	24.3481	24.8961	2	1	0.332729	-0.514434	-0.171167	0.0140845	-0.00241081	PPIF	602	24.4116	23.1649	25.2309	24.3286	25.7448	23.3744	24.6114	23.721	25.4773	24.1631	23.8588	3	3	0.0826399	-0.213506	AP3D1
2732	22.7024	24.4594	24.4151	24.5202	23.7733	23.1516	23.4351	23.6285	23.482	23.2884	24.728	3	3	0.191521	-0.300973	-0.172928	0.0422535	-0.0024356	PEAK1	1603	23.0662	23.2177	23.456	22.8471	24.6975	22.8403	24.5501	24.4946	24.4327	24.4695	24.1837	10	2	0.125275	-0.214997	MSN
1646	26.1493	26.4808	26.4852	23.625	23.2118	23.8825	24.3842	23.868	26.4818	24.6519	22.4147	5	5	0.0886829	-0.390045	-0.172951	0.0704225	-0.00243593	NMT1	669	23.8733	24.6129	22.7793	23.1635	23.7275	24.9624	24.3067	23.3471	24.9985	24.2701	24.508	10	3	0.0929327	-0.195931	CYFIP2
1525	24.3369	24.1305	24.14	24.8072	26.4044	23.1663	23.9847	24.7215	25.2058	25.1437	23.851	2	2	0.229009	-0.380346	-0.174205	0.028169	-0.00245359	UCHL3	204	24.145	23.8048	23.4668	22.4971	25.1113	24.5599	24.6054	23.2634	24.8969	24.6595	24.8505	2	2	0.110688	-0.250543	SNX6
552	25.836	23.4035	25.915	26.8775	26.2514	24.1128	25.6858	23.9377	26.1812	26.3542	23.1952	7	4	0.102997	-0.431759	-0.177879	0.056338	-0.00250533	CAMK2D	2878	25.2759	24.1895	23.0941	23.9427	24.422	24.8828	23.751	24.5745	24.9345	22.7663	25.1093	2	2	0.122135	-0.229355	RCOR1
2334	24.5554	24.6185	23.8538	23.2927	22.9976	24.0398	24.064	23.7394	24.0704	25.3516	23.3416	3	3	0.169284	-0.352838	-0.17919	0.0422535	-0.0025238	RAB11FIP1	2293	24.279	25.4489	23.1518	25.0603	24.7268	23.8197	24.2772	24.0282	25.1947	23.6484	24.403	2	2	0.115957	-0.242376	C1orf57;NTPCR
982	24.1507	26.1827	23.6154	25.9837	24.683	26.3255	24.2849	25.7384	23.6192	26.2789	26.1329	6	6	0.0936147	-0.332044	-0.186505	0.084507	-0.00262683	GRK6	1163	23.8751	23.9947	23.4101	23.4901	24.4547	23.8105	24.1323	23.8141	24.5307	24.0278	23.7557	2	2	0.179902	-0.158477	STXBP3
2349	23.7237	26.087	25.7811	23.9169	25.8551	23.8101	25.1931	22.8932	23.692	24.0339	25.3288	6	6	0.101131	-0.308435	-0.187155	0.084507	-0.00263599	RG9MTD1	1116	23.5183	24.6049	23.7002	24.8465	24.2597	23.5458	23.0859	24.8081	24.0016	23.7308	22.7657	3	1	0.212512	-0.276202	EWSR1
1144	23.6075	23.6999	25.4165	24.7427	23.746	23.5218	23.9692	23.5857	23.1214	25.3632	24.2273	2	2	0.204017	-0.459883	-0.187648	0.028169	-0.00264293	TXNDC17	1126	24.645	23.118	23.0727	23.7015	24.3096	23.7084	23.9923	23.1242	23.6819	24.2581	27.7493	8	1	0.205214	-0.294592	PDIA3
833	23.5071	26.5404	25.917	25.8042	23.8606	23.6633	24.2214	23.5791	23.8756	25.7432	23.3207	3	3	0.154487	-0.412934	-0.191379	0.0422535	-0.00269548	GRAMD1A	2533	24.816	24.648	22.7695	23.385	24.5678	24.9248	25.925	23.3002	24.5013	25.4415	26.6939	3	3	0.0954486	-0.214704	FAF2
1777	24.1007	24.1446	24.5328	24.3571	25.0961	24.7223	22.8095	24.3904	23.9931	24.0633	23.902	3	2	0.25112	-0.38616	-0.193945	0.028169	-0.00273161	CSNK1E	300	23.5446	25.8826	23.0428	23.6201	24.5083	25.2166	22.9117	22.8567	22.8351	24.5683	23.7925	2	2	0.106327	-0.291656	PLK1
1315	24.5902	23.8774	23.9872	23.213	23.5939	24.5577	23.6117	23.8107	24.0952	25.0838	23.2199	2	2	0.229975	-0.421711	-0.193966	0.028169	-0.00273191	HAUS5	2882	23.2994	25.0516	23.9933	24.3038	25.5479	23.3123	23.3306	25.2578	23.6966	24.7431	24.6371	2	2	0.121083	-0.273177	CDV3
2072	23.7933	23.3416	24.1272	26.7802	24.5101	23.9971	24.5339	24.9239	25.7599	22.6045	27.0222	6	6	0.0812579	-0.399973	-0.195006	0.084507	-0.00274656	EPS8	2512	26.2497	26.4703	26.1965	26.4723	26.3163	26.3473	23.798	23.9899	26.2216	26.0212	26.055	7	3	0.309614	-0.0731767	SMARCC1
1122	24.7825	25.5149	23.5996	22.855	23.2422	24.3007	24.5037	22.4186	23.7399	23.8122	24.1956	3	2	0.215565	-0.45475	-0.196056	0.028169	-0.00276135	CSNK1D	2763	23.4988	25.1823	24.2403	23.6619	26.2473	23.912	24.0667	23.4269	24.0633	23.1433	23.3548	2	2	0.113775	-0.299953	VTA1
362	23.4687	24.8549	23.9275	23.8414	23.5219	23.8574	23.7413	24.6431	24.1178	24.035	25.8238	2	2	0.21407	-0.466681	-0.199805	0.028169	-0.00281416	PRKCG;PRKCA;PRKCB	146	23.4432	23.3841	23.7376	24.3417	24.1242	22.7512	24.0083	24.114	23.6968	23.4028	23.5505	4	2	0.160078	-0.217404	SLC25A12
1798	24.5517	24.6146	25.2954	23.8483	24.9011	23.9859	22.8902	23.5274	22.8091	23.766	24.2238	3	2	0.256617	-0.390854	-0.200599	0.028169	-0.00282534	RAB13	358	25.0772	24.5102	23.4622	25.4428	23.0866	25.2451	23.0363	24.9603	25.4079	23.7562	24.8145	3	3	0.0971583	-0.241676	USP7
2407	23.6655	23.3597	23.2188	25.7908	23.9546	22.3655	24.2612	24.4303	25.5437	23.6485	24.9282	3	3	0.185771	-0.361077	-0.201232	0.0422535	-0.00283426	AMOTL1	291	24.0132	23.9487	24.0033	23.1478	25.6846	23.9445	24.2562	23.408	25.1116	24.3054	24.5995	2	2	0.132963	-0.27058	NUP35
1999	28.2839	27.7262	28.6895	28.72	27.968	28.5769	28.06	28.7505	27.7992	28.8348	29.3923	5	5	0.150113	-0.270202	-0.202804	0.0704225	-0.0028564	RBM3	963	23.5714	24.6902	23.8791	24.1585	25.8407	22.8886	22.6099	24.2912	25.3696	23.4999	25.0801	3	3	0.0971483	-0.249025	DCTN3
776	23.6753	23.9816	25.0492	25.1992	24.4247	24.3321	23.3355	24.0122	24.0966	23.5807	23.9624	5	4	0.246197	-0.206021	-0.202887	0.056338	-0.00285756	TYK2	489	23.5587	23.8747	23.2515	24.6155	23.2825	23.6373	23.6529	28.3632	24.8946	24.4385	24.2776	20	1	0.257927	-0.28347	ACTB
1870	24.0768	22.6505	23.1788	23.8577	26.0651	23.4247	24.1789	24.5399	23.2964	25.0484	26.0574	3	3	0.153359	-0.441392	-0.203074	0.0422535	-0.0028602	UBE2M	2992	23.3066	23.0283	24.4501	23.7199	23.9227	23.6649	23.7338	24.8706	24.8304	23.755	25.0932	3	3	0.14649	-0.174164	DDX49
1839	24.6024	25.443	25.0524	23.1357	26.5931	26.1101	23.6807	24.0656	25.0628	25.5916	22.6657	2	2	0.179503	-0.566869	-0.20351	0.028169	-0.00286633	MFAP3;MFAP3L	2415	23.1828	24.4563	23.9698	23.1083	24.4876	24.6364	24.1343	23.7005	23.3984	24.332	24.6421	3	3	0.124263	-0.207833	SPG20
2252	24.6013	23.5835	22.6643	26.2357	24.2306	26.3046	24.6527	23.2062	23.6443	24.0248	26.6506	16	1	0.24266	-0.843812	-0.20476	0.0140845	-0.00288394	ACTBL2	2	24.2276	23.0109	24.6064	23.8783	26.1926	22.8105	25.6302	22.9989	23.1441	23.7269	24.0638	2	2	0.113074	-0.345522	PPP3CB;PPP3CA;PPP3CC
1420	25.8273	24.0924	23.6033	26.364	26.6811	23.851	25.9764	24.5096	26.7021	26.566	24.1811	2	2	0.178578	-0.573359	-0.204779	0.028169	-0.00288421	S100A9	475	23.1401	24.0358	24.2343	24.1451	24.4688	23.4515	24.1177	25.1942	24.1922	24.1981	27.0839	2	2	0.18478	-0.218399	RAB6A;RAB6B;RAB39A
51	23.3572	24.3942	25.8618	23.9108	27.5388	25.8085	23.9933	23.905	25.9093	23.7679	23.4623	3	3	0.158519	-0.430651	-0.2048	0.0422535	-0.0028845	USP14	802	23.7784	26.5467	24.216	24.5353	27.1562	23.9957	24.4931	24.0425	22.9947	27.7213	25.8133	5	2	0.10594	-0.382017	PTPRF
1014	26.6776	24.541	26.012	22.9191	23.5869	24.0731	24.3722	23.1219	24.052	24.4537	23.8501	2	2	0.279094	-0.371555	-0.207398	0.028169	-0.00292109	ERCC3	737	23.5858	23.6353	22.8891	22.8153	24.3299	23.661	23.434	24.2979	24.3538	23.6922	25.0491	2	2	0.176001	-0.232007	SNW1
1422	28.7432	29.144	29.743	29.7477	32.2341	30.0196	29.4493	29.9509	31.1992	29.8261	28.587	21	21	0.0583427	-0.170704	-0.209146	0.295775	-0.00294572	GPI	2308	24.2091	25.8646	25.9143	26.3932	24.0393	26.181	23.7844	23.6667	25.9558	23.5947	26.3902	5	5	0.0783539	-0.208485	KANK2
1630	24.8033	23.8666	22.7857	24.416	26.4337	24.1797	24.9893	24.3232	24.8711	25.6101	24.4118	3	3	0.228034	-0.30806	-0.210744	0.0422535	-0.00296823	GRN	2099	25.307	25.9072	26.217	23.882	28.3482	26.3623	23.4489	23.2836	27.6525	24.1374	25.0807	4	2	0.105799	-0.387095	UBE2V1;TMEM189
1376	28.2099	29.0005	28.4089	29.6898	29.9631	29.7706	28.9847	28.7376	29.665	30.3396	27.459	8	8	0.0907476	-0.293361	-0.212975	0.112676	-0.00299965	IGKC	2757	24.5994	24.3309	25.2121	25.8054	25.9008	23.3772	24.085	24.1447	24.8693	25.7267	24.9728	7	2	0.133432	-0.313714	CSNK1G1
2204	27.1102	26.3225	26.7799	27.4806	26.6787	27.4831	26.4912	27.3858	27.4957	26.8336	26.9888	9	9	0.14407	-0.167542	-0.21724	0.126761	-0.00305972	MYLK	2153	23.3746	25.2043	23.1442	24.9636	23.6596	23.9801	23.5958	24.206	22.5146	23.0616	24.6568	2	2	0.143057	-0.293391	ESPL1
1253	24.1151	24.2122	23.8777	23.9309	24.1609	24.1138	23.7156	24.1064	24.5247	24.3167	23.7774	2	2	0.369507	-0.295292	-0.218225	0.028169	-0.00307359	2013-09-15	1845	29.1808	28.7744	29.506	29.3388	29.1347	29.2857	30.7265	30.3876	29.5382	29.2512	29.4709	23	5	0.170378	-0.0993023	MARS
2856	24.2076	25.3493	23.883	23.4871	22.3897	24.5717	24.3276	22.7007	23.9663	23.3975	24.5666	2	2	0.237061	-0.462684	-0.219369	0.028169	-0.0030897	TUBGCP4	1864	25.3806	24.7382	24.1378	22.3406	26.2696	26.659	23.8365	24.6337	24.5003	23.5306	24.179	3	3	0.083858	-0.337527	S100A10
2430	24.789	23.7052	24.3924	23.505	22.3748	23.7033	24.4815	22.7051	26.0157	23.2757	23.3807	2	2	0.174932	-0.630685	-0.220654	0.028169	-0.0031078	MRPL50	2111	26.0223	23.9799	23.4169	25.625	24.7208	23.8892	24.6602	24.0732	25.3314	24.123	23.9735	3	3	0.104573	-0.271973	TRA2A
258	23.2466	23.4828	23.213	24.1035	25.6394	23.9972	24.2947	23.5589	24.2969	24.979	23.6922	2	2	0.27945	-0.395949	-0.221296	0.028169	-0.00311684	ZDHHC20	2093	23.757	25.3742	23.0766	25.0627	23.7535	24.3132	23.8736	23.3163	23.5864	22.9973	24.8661	2	2	0.146462	-0.30719	MAD2L1
2953	25.1388	24.5958	24.5082	23.4671	26.962	23.2593	24.8053	24.2849	22.4964	27.8598	25.6369	2	2	0.14091	-0.785946	-0.221494	0.028169	-0.00311964	RNF11	1256	23.1881	22.3361	24.0037	23.0785	23.3471	23.8581	23.852	23.0908	23.7668	24.7876	25.8218	2	2	0.179734	-0.251919	PQBP1
1089	26.001	27.0156	21.9006	23.2395	23.3695	23.4132	23.5534	23.8999	24.2091	23.3258	24.2567	6	6	0.184163	-0.203842	-0.225241	0.084507	-0.0031724	BLM	53	23.3883	23.8324	23.9436	24.4099	23.975	23.2946	24.166	26.874	24.7076	23.3705	24.0648	3	3	0.178204	-0.171785	NOL8
1307	24.535	22.9278	23.09	24.2609	23.8937	23.7135	23.926	24.2122	23.749	23.2175	26.9306	3	3	0.135285	-0.56324	-0.228593	0.0422535	-0.00321962	SRP72	2731	24.7298	23.9117	26.2207	25.9353	26.5308	23.3565	24.4978	21.4663	26.1248	24.6826	26.0176	3	3	0.0966381	-0.320156	DCTPP1
1211	23.6196	23.5912	24.8279	25.29	26.7279	24.6689	25.1235	24.2195	25.3308	26.2104	23.6757	4	4	0.142796	-0.40078	-0.228919	0.056338	-0.00322421	STX7	1977	26.7857	22.9846	27.9032	27.0722	23.9618	27.7146	27.3102	24.3539	27.5346	24.2429	23.4572	8	4	0.0662157	-0.358374	PIP4K2B
1237	23.6766	23.3325	24.2194	23.6886	26.3126	24.6917	23.9237	25.0033	24.4439	25.7894	24.189	4	4	0.16729	-0.343978	-0.230176	0.056338	-0.00324192	EDIL3	835	23.5109	23.4591	23.8402	23.2911	23.6371	24.3908	24.0884	24.3566	24.6135	22.8251	25.481	3	3	0.187317	-0.169561	CPD
226	26.6792	27.2557	26.9002	27.7617	27.1564	27.3589	27.4666	27.8364	27.373	27.6356	28.5292	8	8	0.149821	-0.194434	-0.233043	0.112676	-0.0032823	GJA1	143	23.3209	23.3197	24.2402	25.2166	23.2336	23.3368	24.9585	24.0005	24.0635	24.4485	25.6352	2	2	0.15871	-0.302075	WDR20
2597	23.6061	24.2209	23.9431	25.0551	25.9856	24.9313	24.4123	24.4413	24.9164	24.7609	24.2681	4	3	0.35202	-0.221682	-0.234109	0.0422535	-0.00329732	KCTD15	2272	25.1063	22.5457	23.5864	23.9767	23.9478	24.0897	23.4906	23.9178	22.6103	24.5416	24.7178	3	3	0.127301	-0.258585	NFKBIL1
585	23.6054	23.6113	25.3789	23.5993	24.3467	26.0721	24.1719	22.3404	24.2626	22.8576	24.2478	2	2	0.222572	-0.533182	-0.237342	0.028169	-0.00334285	LYPLA1	1474	28.0244	29.8796	28.9624	28.4163	30.1209	28.767	27.4257	30.2167	29.6227	29.6202	28.4113	10	10	0.0682732	-0.145898	TXN
1507	27.5754	28.5934	28.7393	26.9493	29.684	27.9265	27.7989	28.2188	29.1606	27.1414	28.2707	16	16	0.0817833	-0.182097	-0.23828	0.225352	-0.00335606	PDIA4	1723	27.686	28.4648	28.5032	28.1071	28.8832	27.863	27.9557	28.0533	28.3564	27.6297	28.5675	27	27	0.0564098	-0.0664349	LRPPRC
302	24.1185	25.0735	25.2556	22.8533	25.0561	24.217	24.2332	23.8466	24.8234	24.1358	24.1037	2	2	0.378968	-0.314425	-0.238314	0.028169	-0.00335653	RAF1;BRAF;ARAF	1565	24.2328	23.4009	23.6415	24.21	24.8794	23.0325	23.3717	23.9851	22.935	23.4602	23.6582	2	2	0.180894	-0.282226	MUT
1856	25.4866	23.8566	26.7354	23.9135	25.2505	24.3145	23.9358	23.6246	25.1394	23.7863	23.7117	2	2	0.275972	-0.432271	-0.238589	0.028169	-0.00336041	SEC61G	1127	21.7426	23.3878	23.7828	23.6703	23.9599	22.6281	23.973	24.0552	24.3143	23.5532	23.5874	47	1	0.237054	-0.448348	ACTN4
363	23.6851	24.359	24.138	23.7407	23.0742	24.5007	23.7129	24.5604	23.1415	25.2448	25.789	3	2	0.2031	-0.588456	-0.239031	0.028169	-0.00336663	CDK16	821	24.4579	23.3157	23.1741	23.95	25.7026	22.4514	23.5343	23.9388	24.6257	24.9668	23.782	2	2	0.139272	-0.385418	RSRC2
1971	23.4342	23.5843	23.915	23.9194	24.5129	24.818	24.513	23.3526	23.4819	27.2883	24.0285	13	1	0.240452	-1.00012	-0.240481	0.0140845	-0.00338706	HIST1H3A	827	23.5854	25.8147	26.2092	23.4027	26.7645	26.2237	24.8497	23.6783	26.319	27.0911	26.5777	6	6	0.0687284	-0.260501	VPS35
1187	23.997	23.882	23.8728	23.5243	26.5934	23.4673	24.4121	24.7781	23.4125	26.0401	25.8017	3	3	0.164855	-0.489707	-0.242192	0.0422535	-0.00341116	SCAMP3	1359	24.0291	23.681	24.513	25.1907	25.3272	23.1099	23.3827	24.2639	23.3749	23.6336	23.6708	4	1	0.244383	-0.468225
1953	23.7056	22.9677	24.1495	23.2339	26.2302	24.6459	24.4349	24.1229	22.9113	25.1255	26.4557	3	3	0.149963	-0.551923	-0.248305	0.0422535	-0.00349725	PPP2R2A	634	23.6527	25.3739	23.8085	23.8012	24.1996	25.7011	24.9357	23.9924	23.1979	24.2751	24.6051	3	3	0.133366	-0.288935	EIF2B4
217	24.548	24.3422	24.6823	24.8797	26.1267	22.0121	24.4687	23.4432	23.6928	23.7263	25.8833	3	3	0.174986	-0.478218	-0.251045	0.0422535	-0.00353584	NUP155	984	23.9363	22.8865	23.5052	23.8159	23.899	23.2993	22.4126	23.9081	23.5496	23.6332	26.2983	2	2	0.253852	-0.228732	CNN3
1020	23.5998	23.4874	24.9989	25.6592	25.935	25.0897	22.8128	24.3851	24.8531	23.4788	23.9809	2	2	0.248499	-0.505372	-0.251169	0.028169	-0.00353759	SRP54	731	23.5947	22.9155	24.5224	24.499	24.3665	23.4073	24.9565	23.7469	23.8226	22.7794	24.4545	2	1	0.288454	-0.413369	PPP2R5D
1695	24.61	25.3116	23.2599	23.8449	23.9106	22.2087	23.958	23.4589	23.5118	25.7401	23.0463	8	5	0.128769	-0.390948	-0.25171	0.0704225	-0.00354521	EIF4A3	1665	23.9045	23.0802	24.7025	24.6812	23.7895	24.4095	24.7074	24.0085	24.1478	23.7804	23.7471	20	1	0.300574	-0.397633	HSPA1L
2005	23.8672	22.5829	23.919	22.3884	24.364	24.2927	24.9161	22.2056	24.8126	23.9423	23.7521	2	2	0.209563	-0.608148	-0.25489	0.028169	-0.00359001	CDC42EP1	668	24.1694	22.7143	25.0225	23.1795	24.8577	25.0006	24.7469	22.8864	24.4919	24.4077	24.6204	2	2	0.158522	-0.377179	PRPF3
667	24.642	26.5159	22.5176	24.4428	22.7257	23.2919	23.92	24.1247	24.9537	24.1968	23.842	3	3	0.279825	-0.308483	-0.258963	0.0422535	-0.00364737	MDC1	1052	23.6726	24.7019	23.3051	24.0755	25.0173	23.5097	22.466	22.891	23.9514	24.6617	24.2685	2	2	0.194631	-0.30762	SLC30A7
2125	24.1656	23.7509	25.2233	23.6304	23.4569	23.9655	22.6355	25.0177	24.2087	26.0699	23.9334	26	1	0.287365	-0.910772	-0.261724	0.0140845	-0.00368626	TUBB2A	221	23.2569	24.2374	23.8971	24.5371	23.6171	23.9721	24.4837	23.8644	23.7933	25.126	23.9274	2	2	0.246549	-0.244921	SMPD4
1385	26.2311	26.271	24.9824	24.1731	26.7559	24.0362	27.1528	24.4732	27.264	28.0869	24.4491	2	2	0.166639	-0.787017	-0.262295	0.028169	-0.0036943	SMR3B	1950	23.8975	25.0822	22.9152	25.1055	23.9982	24.1885	24.4532	24.3142	24.0512	24.297	25.0549	20	1	0.259945	-0.465747
597	24.4037	23.7414	23.9523	23.7404	26.3563	23.4431	24.1319	24.4613	25.9817	24.9148	23.424	3	3	0.183599	-0.476872	-0.26266	0.0422535	-0.00369943	G6PD	2302	23.8555	23.126	25.0334	24.6658	23.3106	25.1004	24.124	23.9959	24.8216	25.1734	23.0428	2	2	0.173132	-0.353968	HAUS6;FAM29A
2614	23.3932	25.1215	24.5473	24.7614	25.8361	23.0881	23.4868	23.401	23.2326	24.2686	23.7137	3	3	0.298486	-0.294385	-0.263609	0.0422535	-0.0037128	C12orf57	650	23.9916	24.0587	23.5785	24.9801	23.5434	23.9095	24.5126	22.3038	24.1504	23.4604	26.5986	2	2	0.230244	-0.268093	CLU
2544	24.0383	26.3842	23.1449	23.74	23.9168	23.0056	24.9187	24.3972	24.4669	26.9809	23.7302	6	6	0.110543	-0.401327	-0.266183	0.084507	-0.00374905	RNF31	813	25.6175	24.4383	23.9446	23.802	27.0043	24.0408	24.6001	23.9589	23.8635	24.2133	24.4149	11	5	0.0876774	-0.282195	EPB41L3
2106	23.7374	24.5713	24.5753	23.8611	23.5731	23.3679	24.6251	24.0655	25.1822	24.1765	24.8152	2	2	0.351323	-0.379375	-0.266566	0.028169	-0.00375446	PIN1	1602	27.0126	24.2843	26.6316	26.985	28.0315	23.8911	26.3335	23.6086	26.6171	25.8426	23.4782	5	5	0.0761344	-0.326367	PSMA4
933	24.1602	24.3205	23.556	23.856	26.7993	24.8313	24.4479	24.1647	25.4816	23.943	24.4686	4	4	0.206438	-0.324799	-0.268203	0.056338	-0.00377751	C12orf10	1208	24.7629	22.9465	24.6803	25.1221	23.67	24.6341	25.0039	23.8349	24.4798	23.7541	22.9962	2	2	0.180063	-0.345527	OGT
1986	24.7052	23.6599	24.3535	23.2652	24.4089	24.6356	23.7137	24.4084	24.2651	23.686	25.932	2	2	0.239304	-0.56667	-0.271213	0.028169	-0.0038199		2612	23.7824	22.5088	24.38	23.0951	24.7932	23.8497	25.1499	23.1475	24.319	25.5239	23.4304	2	2	0.183522	-0.355665	TTC1
811	25.199	25.4521	23.4942	26.0796	25.3783	24.6488	26.3357	22.5153	23.9891	26.1216	25.508	5	2	0.175907	-0.780748	-0.274679	0.028169	-0.00386871	TAF15	2390	23.551	24.8651	22.7408	24.4335	23.7197	23.8389	25.8506	23.1787	24.2105	23.645	24.3041	3	3	0.158874	-0.278386	GPSM1
1647	22.0375	24.2534	24.7022	23.1028	23.2565	23.2544	23.6841	24.0752	24.7084	24.3502	23.7022	2	2	0.370557	-0.373995	-0.277173	0.028169	-0.00390384	SLC7A1	657	27.289	26.9532	26.6873	26.7993	27.5021	27.0107	26.9408	27.4819	26.8119	27.2365	27.523	7	6	0.17864	-0.127577	CSNK2A1
2724	24.5577	24.1867	23.7337	24.0628	23.666	24.3838	23.3396	24.4985	23.9839	25.5357	23.8646	2	2	0.255855	-0.542329	-0.277515	0.028169	-0.00390866	CCDC86	2547	23.3794	22.905	24.0989	25.3453	23.5537	23.0371	24.2754	24.5833	23.6126	24.2005	24.1632	2	1	0.264691	-0.517574	PTCD3
130	24.4091	23.7677	24.3346	23.9466	25.0587	23.5951	23.6313	23.6721	24.6962	24.8001	23.0155	2	2	0.269934	-0.518945	-0.280162	0.028169	-0.00394595	TIMM23;TIMM23B	2490	24.4759	24.2556	23.9531	24.6679	23.5895	25.3516	23.5676	23.685	24.0723	22.9156	24.297	2	2	0.225231	-0.308172	SSH1
2538	23.9007	24.4138	23.9754	24.4432	26.3745	23.6826	23.5411	23.5066	24.0998	23.5033	23.7893	2	2	0.513138	-0.273625	-0.280814	0.028169	-0.00395513	SNRNP40;DKFZp434D199	928	27.1559	27.3935	26.7124	27.0889	28.3026	26.7725	26.8344	23.5612	27.6877	27.5584	27.5368	6	2	0.232777	-0.300793	DDX39B;BAT1
866	23.0413	24.3743	25.0997	23.6338	24.1037	24.2397	23.1056	23.6527	23.6659	23.1295	24.4061	3	3	0.264622	-0.354684	-0.281571	0.0422535	-0.00396579	BAZ1A	1951	27.8389	28.4136	27.6814	28.0717	27.8722	28.3729	26.3452	23.9885	27.4359	28.4943	27.8864	17	6	0.182932	-0.127651	GNAI1
2886	24.3968	24.0142	22.3603	22.9315	24.4167	22.1732	26.0503	23.1522	25.2032	24.2912	26.4613	2	2	0.199053	-0.717306	-0.285564	0.028169	-0.00402202	MCTS1	244	23.3514	25.956	23.5033	23.5172	26.4315	24.0587	24.3236	24.1834	24.518	26.8076	24.2386	3	3	0.118062	-0.398925	KCT2;C5orf15
2693	25.5131	26.9593	24.9923	23.9403	24.683	22.4692	23.2635	25.406	24.0535	25.1318	24.9559	5	5	0.152224	-0.378951	-0.288428	0.0704225	-0.00406237	POLR1E	857	23.4232	23.0177	23.4075	24.614	22.4357	23.8352	24.5144	23.8332	25.0702	23.7001	22.6688	2	2	0.205039	-0.34548	DBT
1305	25.5374	25.9963	25.7243	25.6859	23.5084	24.4635	26.0723	23.3934	26.1193	25.3087	24.1166	5	5	0.128857	-0.448672	-0.289073	0.0704225	-0.00407145	CLPX;DKFZp586J151	795	24.1734	22.8317	24.5141	23.6773	24.0181	24.8378	24.7327	24.5508	22.8408	23.843	24.8536	2	2	0.212073	-0.338028	FAM120B
31	24.3039	23.8362	25.4608	25.3639	25.7936	24.5359	25.1321	24.6721	25.8095	25.5024	24.6481	2	2	0.3485	-0.417871	-0.291256	0.028169	-0.0041022	COPE	1005	26.478	22.9602	26.3689	27.3514	23.244	26.6551	22.3481	24.1352	26.6516	26.8614	27.1037	3	3	0.100683	-0.481127	CPSF6
1038	24.2579	23.4821	23.7327	23.8089	25.3931	25.5448	24.5503	23.6603	24.3995	23.8086	25.3428	3	3	0.236641	-0.411639	-0.292232	0.0422535	-0.00411594	MRPS22	250	22.8121	23.6949	24.4445	23.4975	23.3626	25.8592	23.4807	23.6348	24.8677	24.3488	27.1498	4	1	0.248775	-0.589249	RAP1B
413	22.613	23.05	24.3474	23.8341	23.8008	23.9402	23.9414	24.1443	25.2942	25.4074	23.2161	2	2	0.248634	-0.596359	-0.29655	0.028169	-0.00417676	BRE	2588	23.7237	24.4624	24.5922	24.6973	25.7254	23.459	24.26	24.1089	23.9547	24.5186	24.3285	2	2	0.19982	-0.36781	GSDMA
1655	23.0051	24.2518	23.9144	23.028	23.9807	24.5836	22.4289	24.8457	24.3175	24.0301	25.183	19	1	0.347514	-0.872897	-0.303344	0.0140845	-0.00427245	YWHAB	431	22.819	23.8819	23.0047	23.4982	23.484	23.3353	23.6811	23.8038	23.3378	23.5054	24.7098	3	3	0.24258	-0.20399	KIAA0664
200	24.8969	25.0838	23.739	23.1264	24.4371	23.9035	23.0483	23.5043	24.8305	23.0067	23.3276	3	3	0.227434	-0.445261	-0.303803	0.0422535	-0.00427892	NDUFS1	614	26.4202	26.9296	27.0572	26.2716	27.6753	26.9815	26.3642	23.7987	27.1492	27.4536	27.6788	6	6	0.143408	-0.173765	SEC24C
2487	24.218	24.9628	24.6236	23.6521	23.5961	24.344	22.8232	24.1832	24.4621	23.0401	24.7405	2	2	0.263932	-0.577671	-0.304932	0.028169	-0.00429482	PIBF1	438	24.0635	23.7836	23.6322	24.1619	23.7438	24.1117	23.2716	23.886	23.2474	23.5277	23.1247	2	2	0.418442	-0.179359	BBX
1490	23.9377	23.8446	24.8236	22.935	23.0766	23.6514	23.8828	22.987	24.478	23.7356	23.4343	2	2	0.34332	-0.44768	-0.307395	0.028169	-0.00432951	ADH5	1639	23.2547	24.1086	23.7114	22.8051	25.143	24.2545	24.9922	24.4521	23.8661	22.7409	23.42	2	2	0.199804	-0.37597	BLVRB
680	23.3055	24.8313	23.5591	24.4302	25.651	23.2513	24.2479	24.2389	25.0596	25.017	23.6086	5	5	0.193348	-0.318351	-0.307763	0.0704225	-0.00433469	RAVER1	341	26.5306	24.193	26.0028	27.3643	23.7237	26.5706	23.9178	23.3487	23.2945	23.9793	24.1104	6	6	0.083816	-0.310717	FGD4
2003	23.0438	23.2672	23.3732	23.3234	24.0274	23.3068	24.154	23.5779	25.3958	24.8578	23.1506	3	2	0.258647	-0.602107	-0.311466	0.028169	-0.00438684	CDK5	1608	23.1721	24.5981	23.8584	23.1688	24.4216	25.1868	22.6426	23.356	24.8787	23.7289	24.8666	3	2	0.206141	-0.382882	HMGB2
713	24.1427	23.6786	23.9751	24.1543	24.9028	23.1122	23.6933	22.3654	23.0633	23.0974	24.6789	2	2	0.267286	-0.583812	-0.31209	0.028169	-0.00439563	OSBPL8	1904	30.1127	28.2571	29.416	29.0634	30.1007	29.393	29.8179	24.1683	29.7402	24.1317	25.0903	4	4	0.154628	-0.257079	RPS29
1617	23.2787	23.6594	23.7201	24.6844	26.6869	23.4758	24.0007	24.4068	27.1534	23.7548	23.4453	4	4	0.135893	-0.580799	-0.315706	0.056338	-0.00444656	APEX1	233	24.9339	25.2807	23.9457	24.5239	24.6465	25.7137	23.8906	26.3343	23.9355	22.7346	22.9745	4	4	0.165182	-0.241283	AURKB;aurkb-sv2
2769	23.1292	23.8944	23.8295	23.8712	23.9949	23.143	24.8074	23.1265	24.6323	23.6723	25.4332	2	2	0.260935	-0.612301	-0.319542	0.028169	-0.00450059	GPRC5C	12	23.7105	23.7524	23.4046	23.208	24.2993	24.5701	24.0975	24.0975	23.2135	24.7192	23.1212	6	1	0.395906	-0.403303	HLA-C;HLA-B
1618	24.9923	25.9172	26.5206	26.0794	29.4349	26.8477	26.0741	23.7292	27.8845	23.6883	24.5283	8	8	0.0863629	-0.465378	-0.321531	0.112676	-0.00452861	CALR	1518	23.2688	23.549	23.1754	22.9226	24.1219	23.7621	24.3048	24.0259	24.2299	23.9124	24.9768	2	2	0.294917	-0.271182	CCNB1
1336	24.1498	25.5904	25.1306	25.433	23.5399	24.434	23.0472	25.2962	24.2853	24.4084	24.8173	7	7	0.138882	-0.331926	-0.322689	0.0985915	-0.00454491	PCNT	1689	22.6288	23.2955	23.7846	22.8249	23.0818	24.9966	24.0613	24.3919	24.5842	24.1498	23.773	2	2	0.201206	-0.398129	NUP62
1604	31.1388	31.2461	30.9962	31.0968	31.7072	31.1038	31.2752	31.4373	31.2674	32.1217	31.0099	34	34	0.0873433	-0.11006	-0.326842	0.478873	-0.00460341	DDX6	2288	24.8827	23.7079	22.9431	24.5923	24.5583	23.8625	25.3383	24.1734	23.8954	24.4041	24.0291	4	1	0.331947	-0.493135	EIF2C1;EIF2C3
737	23.5858	23.6353	22.8891	22.8153	24.3299	23.661	23.434	24.2979	24.3538	23.6922	25.0491	2	2	0.331421	-0.499084	-0.330814	0.028169	-0.00465935	SNW1	2641	26.2782	26.3829	26.3436	25.7555	27.4019	26.5268	25.9454	23.9392	26.9408	26.3073	26.3798	4	4	0.180914	-0.226556	ESYT1
2119	23.9378	23.0716	24.0488	23.4618	23.1881	24.1298	23.4001	24.3704	23.3697	23.7556	27.0085	253	2	0.202426	-0.826003	-0.334409	0.028169	-0.00470998	SPTAN1	2934	22.953	24.4562	23.4489	25.1947	23.1383	23.7314	23.3012	26.7786	23.8118	23.7706	23.108	2	2	0.206032	-0.402069	POLR1D
2368	24.0928	24.5411	23.7211	24.292	23.7322	24.1913	24.5346	24.0038	24.6764	23.9047	25.2637	4	4	0.243382	-0.345777	-0.336623	0.056338	-0.00474117	DNAJC7	888	23.9873	27.1527	25.2527	25.2322	25.7381	26.425	22.8841	23.8216	25.2825	24.2993	25.9448	4	4	0.124419	-0.334194	SSX2IP
626	25.2489	24.0446	22.566	23.7244	23.3338	23.7725	23.4392	23.888	25.4504	23.9549	23.3676	2	2	0.283887	-0.593997	-0.337256	0.028169	-0.00475009	SEC63	26	22.8098	24.7685	24.6744	25.8964	24.1526	23.5846	22.7052	23.8081	23.8618	24.263	23.5011	2	2	0.186266	-0.460318	HS2ST1
2466	29.44	30.4422	28.6426	26.8637	27.2933	25.8261	29.7321	23.3518	26.2783	27.1235	27.6366	11	11	0.0660746	-0.470825	-0.342205	0.15493	-0.00481979	BRIX1	1324	21.37	25.618	26.3336	23.5939	27.2057	23.9751	23.3447	23.1805	26.8231	23.8891	24.1467	4	4	0.0894286	-0.484364	PGLS
1425	23.3939	23.3655	23.6706	24.413	26.7684	23.7841	24.1973	23.133	24.8492	24.6742	23.2191	2	2	0.294539	-0.582302	-0.343021	0.028169	-0.00483128	DBI	1982	25.3015	24.3507	24.3294	23.8146	26.6479	24.5027	23.3379	24.1738	25.4297	24.1092	23.2029	4	4	0.13239	-0.327857	GSTO1
752	24.518	24.3068	23.3005	23.7877	23.6944	23.7397	24.0433	23.3115	24.142	23.4718	24.9791	2	2	0.331067	-0.520198	-0.344441	0.028169	-0.00485128	NXF1	865	26.4441	26.847	26.1994	26.3407	26.9261	26.6079	25.5664	28.2197	25.9057	22.9247	25.8421	7	7	0.19387	-0.128099	LUC7L3
1001	28.4613	28.7954	28.2663	28.8149	29.8308	29.2759	27.9755	28.4838	27.8418	29.5158	27.9319	23	18	0.0964084	-0.200154	-0.347337	0.253521	-0.00489208	MYO5A	783	23.8443	23.6818	23.7504	23.0071	24.8344	24.4915	23.9006	23.5888	25.5198	25.3431	24.4391	2	2	0.247672	-0.352166	RNASEH2C
1023	24.1479	27.7388	23.9616	23.5691	24.0552	23.8851	24.1533	22.7332	22.7673	24.1518	24.6485	5	5	0.169142	-0.412645	-0.348979	0.0704225	-0.0049152	DDX24	656	23.9289	24.6636	25.2901	24.2673	27.3336	23.8557	22.7058	24.8229	23.5936	24.4188	24.6343	2	2	0.170089	-0.524621	GGCT
1321	23.4907	23.8785	24.4467	22.5953	24.7702	23.2105	23.9013	23.5457	24.0897	23.8276	24.0441	2	2	0.665425	-0.263613	-0.35083	0.028169	-0.00494126	ZRANB2	2250	24.0884	24.104	22.7472	24.2412	25.2447	22.7869	23.6497	23.8077	22.9766	22.815	22.8355	2	2	0.203331	-0.444361	LACTB2
2847	23.7679	24.7783	23.7655	24.2208	23.4923	24.4139	24.1023	23.0563	23.6001	23.753	25.1006	2	2	0.310095	-0.571983	-0.354738	0.028169	-0.00499631	DNAJB9	1155	23.1706	23.9632	23.9633	25.1489	23.8519	23.5714	23.5789	22.7192	23.3956	24.4038	24.0637	5	1	0.372406	-0.491681	DDX39A
755	24.2878	22.892	21.6108	23.6382	24.6898	24.7262	24.1585	24.0728	24.0991	23.7959	26.0559	3	3	0.221857	-0.534652	-0.355848	0.0422535	-0.00501195	CLNS1A	585	23.6054	23.6113	25.3789	23.5993	24.3467	26.0721	24.1719	22.3404	24.2626	22.8576	24.2478	2	2	0.193387	-0.474155	LYPLA1
561	25.6672	26.314	26.2728	26.5181	24.4131	25.1609	26.007	23.9681	23.8912	26.7171	26.0938	4	4	0.158047	-0.579825	-0.366558	0.056338	-0.00516278	PDLIM5	123	23.0058	25.1795	24.9663	23.7887	25.3708	24.9608	23.7327	22.574	25.2441	24.9904	25.1367	4	4	0.142784	-0.322896	MRPL43
1656	28.9774	29.6914	29.5697	29.7013	30.4366	30.16	29.6407	29.5061	30.4101	29.6117	30.281	19	1	0.696179	-0.527566	-0.36728	0.0140845	-0.00517296		2476	28.7391	28.0799	27.9434	28.6248	28.0575	28.7496	28.1408	22.8812	28.8759	28.9084	29.4894	3	3	0.275561	-0.223173	C12orf23
1395	25.0579	24.5352	24.0584	24.2835	24.4199	23.6236	23.6781	23.6412	23.118	26.8483	24.4735	2	1	0.325628	-1.15362	-0.375652	0.0140845	-0.00529087		2513	28.5914	28.9943	28.566	28.3524	29.6931	28.5036	28.8452	29.4246	29.0069	28.8773	29.208	17	13	0.107212	-0.132486	KHSRP
58	23.7338	22.6723	24.3144	24.214	24.239	24.067	24.0027	24.1638	23.875	25.1252	25.5781	6	1	0.488761	-0.776217	-0.379385	0.0140845	-0.00534345	RGPD3;RGPD4;RGPD8;RGPD5;RGPD1;RGPD2	2328	23.9787	24.2823	24.5556	24.4811	24.2062	24.6638	24.285	23.1199	24.9442	23.5549	26.5099	4	3	0.346563	-0.178207	MTHFD1L
2309	25.1352	25.2627	24.8389	25.5873	25.5759	25.2158	24.5107	24.0501	25.4327	25.3234	23.4678	4	4	0.206397	-0.460885	-0.3805	0.056338	-0.00535916	FAM91A1	21	27.7351	26.1779	27.8871	27.6333	27.3273	27.223	28.2348	23.7916	27.1077	27.1132	27.0821	18	18	0.0806033	-0.127817	CNOT1
1319	24.1978	24.6242	24.2429	22.8697	23.6073	22.2559	24.4136	22.6436	23.9609	24.2917	23.4027	6	6	0.178573	-0.356483	-0.381949	0.084507	-0.00537956	IKBKAP	1999	28.2839	27.7262	28.6895	28.72	27.968	28.5769	28.06	28.7505	27.7992	28.8348	29.3923	5	5	0.200468	-0.188426	RBM3
1990	24.2296	23.5269	24.5764	24.0745	23.5131	23.7238	24.0552	23.5624	25.5579	23.9269	24.2908	2	1	0.490373	-0.783067	-0.383995	0.0140845	-0.00540838		2261	29.1291	28.461	28.9581	29.6326	27.9924	29.2529	29.2272	27.7485	29.4685	29.0216	29.5396	26	24	0.0719986	-0.10987	PRRC2B
1623	26.9456	27.4263	27.4252	28.1391	29.0845	28.2004	27.5569	24.1801	27.7162	24.7691	26.7789	6	6	0.116607	-0.55293	-0.386852	0.084507	-0.00544862	PSMA5	195	24.4723	23.8479	23.8587	23.9854	25.4512	23.8342	23.64	23.9035	24.1647	24.0772	23.612	2	2	0.261201	-0.363986	LASP1
2771	23.0796	23.4181	24.1759	24.1187	24.8653	25.1308	22.6453	23.8179	24.8729	23.2811	23.4116	2	2	0.311771	-0.623577	-0.388826	0.028169	-0.00547643	RPRD1B	2352	26.6584	26.3557	27.067	26.9583	26.9554	26.5227	26.3808	26.1806	24.6481	22.9393	26.6968	11	9	0.178691	-0.118413	TAOK1
1357	23.403	22.8153	24.1443	24.0622	27.2399	24.5462	24.2816	24.6802	25.69	27.4927	23.05	2	2	0.209799	-0.929988	-0.390221	0.028169	-0.00549607	CST1	271	24.0556	23.7704	23.3719	23.5614	23.5676	25.187	24.1608	23.372	23.4714	24.4947	26.2235	2	2	0.257339	-0.372672	AHSA1
1225	23.5885	23.6059	22.9548	23.6913	26.2193	24.4703	23.3296	24.1542	24.6509	23.7785	23.9625	3	3	0.336818	-0.388728	-0.392791	0.0422535	-0.00553227	TPD52L2	384	23.8103	22.8431	24.5975	24.1281	23.9603	24.215	24.5944	24.663	23.3281	25.1887	23.2145	2	2	0.274522	-0.35085	SUMO1
251	23.5403	23.0667	24.3176	23.8608	27.6129	23.4867	25.016	23.7383	27.0493	23.8158	23.8269	6	6	0.126918	-0.520189	-0.396129	0.084507	-0.00557928	PGD	1645	25.5136	25.6334	26.2445	23.3362	29.1091	26.2455	25.9883	24.1728	28.0582	23.8046	24.2207	5	5	0.0917857	-0.433068	PEBP1
1109	24.0721	22.899	23.1081	23.8322	25.5039	22.8585	23.0002	24.1199	24.2056	24.102	24.2547	2	1	0.632265	-0.627386	-0.396674	0.0140845	-0.00558696	PPP4C	150	23.2165	24.0321	24.3102	23.1665	23.2806	26.1123	23.0728	23.3108	26.4494	24.4754	26.7036	5	5	0.119437	-0.333562	HDAC2;HDAC1
1112	24.0333	23.8685	25.4667	23.8534	23.046	24.7754	23.4001	23.1032	23.3469	22.8033	26.0917	2	2	0.240979	-0.828985	-0.399536	0.028169	-0.00562727	MRPS35	2741	23.7061	25.5967	26.227	25.8054	26.1876	24.5808	25.32	22.696	25.614	23.9329	26.4903	4	4	0.143617	-0.34804	LRRC40
1356	23.6844	25.5897	24.2597	24.4329	26.2268	24.907	24.5668	23.5444	24.8817	25.942	23.2132	3	3	0.215631	-0.623357	-0.403246	0.0422535	-0.00567952	CST4	2033	26.5404	24.0002	26.7442	27.2087	24.5614	28.0135	24.1401	24.6946	26.0848	22.3636	23.9628	48	1	0.240324	-0.832932	CALD1
2394	24.441	27.0711	25.3996	23.6224	23.3675	22.7257	23.0849	23.0375	23.3301	24.4381	23.0018	2	2	0.381313	-0.528783	-0.403264	0.028169	-0.00567978	MINA	2147	26.6779	28.2592	27.3519	27.5369	28.2494	26.9643	26.8873	27.3153	27.7294	27.6264	27.952	14	14	0.0930784	-0.153889	MCM6
2449	23.4662	24.1247	23.4384	24.6739	23.9928	25.0558	24.7204	23.3518	24.5077	25.7255	23.875	2	2	0.302847	-0.666645	-0.403783	0.028169	-0.00568708	NUP43	1830	22.9068	24.6611	24.0518	25.5532	22.8283	24.7355	24.7491	23.6561	23.697	24.6527	23.9578	5	2	0.200943	-0.499123	EPHB4;EPHB3
695	25.4355	26.7369	24.8962	24.9882	24.3869	24.4271	24.9895	23.3508	23.9796	24.3568	25.6412	4	4	0.206609	-0.489073	-0.404188	0.056338	-0.00569279	EIF2AK2	1529	24.4116	25.6027	26.011	24.1328	27.5503	25.6783	25.1899	24.1026	27.1563	26.56	27.0919	5	3	0.151269	-0.445371	CBR1
2098	25.9993	26.1366	26.0208	23.7802	25.4694	26.1171	25.5299	24.4009	25.7055	26.094	24.4524	4	4	0.224448	-0.451962	-0.405767	0.056338	-0.00571503	PLD1	875	23.7031	23.7692	23.7841	23.3165	26.4469	23.1024	24.6023	24.1472	25.9413	26.0912	26.358	2	2	0.189889	-0.536434	RAB2A;RAB2B
1103	23.734	23.6802	23.6095	24.1237	26.3781	24.4064	23.8706	23.7004	24.4675	23.2294	25.1898	3	3	0.266767	-0.510072	-0.408212	0.0422535	-0.00574946	SULT1A1;SULT1A2	2942	24.041	23.0824	23.3532	23.0271	24.0194	24.2964	24.7028	24.2578	24.8812	24.5548	25.2567	3	3	0.236972	-0.288765	LSM2
1982	25.3015	24.3507	24.3294	23.8146	26.6479	24.5027	23.3379	24.1738	25.4297	24.1092	23.2029	4	4	0.207839	-0.491375	-0.408507	0.056338	-0.00575362	GSTO1	1275	23.1418	23.2638	23.475	24.9858	23.528	22.6443	24.6978	25.2591	23.7628	24.3147	22.8102	2	2	0.24388	-0.425823	NDUFS6
913	23.1968	25.3077	23.0485	26.1047	26.3738	26.287	24.2949	23.7676	26.1736	25.8944	22.1095	4	4	0.148245	-0.694563	-0.411861	0.056338	-0.00580086	DLAT	1847	23.7139	23.8312	23.6174	22.939	25.2904	23.9888	23.7953	23.802	23.1226	23.9156	24.3656	3	3	0.198249	-0.351905	ATP5I
2819	23.3332	22.9552	23.4687	25.4742	23.5885	23.8815	23.9076	22.4317	23.1903	23.6631	24.5165	2	2	0.332007	-0.620324	-0.411905	0.028169	-0.00580147	SACS	2968	25.0328	23.7314	25.4257	24.6826	25.5007	25.1618	23.6386	23.987	24.2291	24.46	23.974	2	2	0.273688	-0.385059	DAAM1
311	23.8403	25.2222	25.0882	24.7033	24.0243	24.9667	23.9515	23.1975	24.024	24.9413	23.2415	3	3	0.277853	-0.494407	-0.412118	0.0422535	-0.00580448	MSH2	2107	24.3683	23.6839	24.2774	24.7866	24.3927	24.0018	24.2133	23.6137	24.2609	22.4908	24.0795	2	2	0.38238	-0.283772	ATR
1826	24.1729	23.253	25.128	24.5955	26.555	22.8103	24.4842	23.3407	24.5044	24.2305	24.045	4	4	0.297069	-0.347509	-0.412937	0.056338	-0.00581601	YARS	2779	23.6145	24.7225	24.6987	23.7973	27.1139	23.5817	23.9184	25.2788	23.9194	24.0318	23.0101	3	3	0.150956	-0.485723	SAR1A
2026	25.4442	22.9712	25.7262	27.1525	25.8092	25.583	25.2877	22.9525	25.8213	25.4763	22.8209	8	5	0.141224	-0.58604	-0.413815	0.0704225	-0.00582839	LMNB2	929	23.7047	23.8128	23.0121	22.8269	24.088	24.8885	23.8667	22.7404	24.0043	23.8085	23.7974	2	2	0.260056	-0.424591	C12orf75;OCC1
1329	23.7188	24.105	24.3363	23.5231	24.1204	23.2314	24.0406	24.0384	27.5354	24.2892	24.0028	86	1	0.337214	-1.23624	-0.416878	0.0140845	-0.00587152	SVIL	136	26.0049	23.4998	25.0516	27.5397	23.9686	24.5869	23.8283	23.5335	27.1649	24.5798	23.6421	23	3	0.14405	-0.512977	ACTN2
938	23.4996	24.4018	24.8026	23.4426	24.832	24.6472	24.0349	22.616	24.4335	23.3594	23.9526	2	2	0.356861	-0.589712	-0.420891	0.028169	-0.00592804	COPZ1	1013	26.1365	26.1656	26.4204	25.613	27.929	25.9889	26.1244	24.0631	26.7567	26.4105	26.1989	6	6	0.137651	-0.269464	ISYNA1
2983	22.9789	24.2429	24.5128	23.8776	23.4348	23.6592	22.6606	25.5391	24.2211	24.7807	25.742	3	2	0.258911	-0.814731	-0.421885	0.028169	-0.00594205	SNX5	1686	24.9375	25.4237	25.1729	23.577	26.7828	26.3459	23.0608	24.0544	25.2878	26.9693	23.2283	4	4	0.142896	-0.390515	ACVR1B
1444	23.9881	24.9035	23.6671	24.5826	25.1532	24.802	25.2495	22.421	24.3515	24.3655	25.1174	2	2	0.273681	-0.776208	-0.424867	0.028169	-0.00598404	PDHA1	712	24.6122	25.6649	23.0939	24.6759	24.9526	24.7425	23.2904	24.2966	24.2407	25.0972	25.0299	4	4	0.167474	-0.333361	HS6ST2
1255	25.3129	24.0873	23.3892	26.5338	24.769	26.9987	25.3153	23.4775	26.9902	24.2114	24.5548	2	2	0.24934	-0.85571	-0.426726	0.028169	-0.00601023	MRPS14	2289	24.7766	24.2727	22.4458	23.4105	24.8123	24.7479	24.3321	24.8754	25.2702	24.111	23.0964	2	2	0.228572	-0.491821	TM9SF3;RP11-34E5.1
72	27.942	28.8494	28.7211	28.6177	28.8384	28.9363	27.9659	28.7735	27.9549	29.5082	28.8144	12	5	0.226872	-0.389488	-0.441818	0.0704225	-0.00622279	CSNK1G3	2422	25.3323	25.6321	26.0878	26.4805	25.1847	26.012	24.534	23.8933	26.0145	25.1669	26.8754	6	6	0.18107	-0.208323	PLCD3
272	23.3608	24.0275	23.7007	22.5904	23.9796	23.9965	23.405	24.1503	23.9729	23.8233	25.4236	2	2	0.352801	-0.628931	-0.443775	0.028169	-0.00625035	GMPS	2388	27.1264	27.7152	26.3832	22.9876	30.061	29.6808	24.6665	24.0251	30.2351	23.8438	24.4456	6	6	0.0756982	-0.501541	HEATR2
1824	26.3743	29.4023	27.0717	27.0086	27.0781	27.0362	24.6144	27.4449	27.4172	27.667	24.7437	6	6	0.12977	-0.579668	-0.451341	0.084507	-0.00635692	SUB1	773	24.1421	24.516	23.4855	24.0259	24.4297	25.1561	23.6063	23.7024	23.4828	24.3525	22.7273	3	1	0.4745	-0.489375	PSMC3
329	23.2277	24.1901	23.6665	24.4786	23.5522	24.4524	23.4667	24.0845	22.7481	24.381	26.4477	3	3	0.200972	-0.750012	-0.452195	0.0422535	-0.00636894	RCN1	208	24.7804	23.6242	24.0327	23.5375	27.2125	24.1763	24.3699	24.4224	24.9408	24.6106	23.021	2	1	0.282497	-0.829657	RAB5B;RAB5A;RAB5C
1267	23.2605	23.2779	22.5705	25.7986	24.0076	24.8609	24.0291	23.0179	23.4003	23.6147	25.2984	3	3	0.260862	-0.580944	-0.454639	0.0422535	-0.00640337	HIP1R	343	23.2678	24.0683	24.1911	24.0488	24.352	24.33	23.066	23.3751	25.695	24.655	24.5533	4	1	0.586089	-0.40118	STMN2
1085	23.4645	24.3828	24.3191	24.3785	27.012	23.7964	24.8468	22.8103	25.1575	24.1515	24.2871	2	2	0.324403	-0.703498	-0.456433	0.028169	-0.00642863	B2M	2411	24.1732	23.4189	23.1546	24.7135	23.4452	23.7171	23.4932	25.2289	23.3272	23.6675	24.8343	2	2	0.312789	-0.376397	EXOC8
2393	24.1519	23.8671	22.9047	25.1137	22.8255	23.8058	22.9823	23.8268	24.5064	24.0095	23.7363	7	1	0.675576	-0.679513	-0.459063	0.0140845	-0.00646567	HIST2H2AB	2786	22.5051	23.9934	23.3224	23.5188	24.8913	22.8224	23.7745	22.8577	24.8993	24.6514	25.4961	2	2	0.250402	-0.470504	RBM12
815	24.4588	23.623	24.1007	24.3887	26.6951	25.484	22.5124	24.6934	23.9365	24.5302	24.4424	2	2	0.328686	-0.700117	-0.460237	0.028169	-0.00648222	DIABLO	301	24.2835	23.1156	23.7289	23.7472	23.4854	25.1924	24.4777	25.4143	25.1809	23.9038	23.999	4	2	0.276057	-0.432303	LRCH3
1364	24.3722	23.8343	23.9787	24.4709	23.5682	24.7986	24.3743	23.0437	23.7146	24.9235	25.2971	2	1	0.492131	-0.936046	-0.460657	0.0140845	-0.00648812		1109	24.0721	22.899	23.1081	23.8322	25.5039	22.8585	23.0002	24.1199	24.2056	24.102	24.2547	2	1	0.34218	-0.705116	PPP4C
49	24.4867	24.1294	24.8701	26.4352	22.8786	26.5332	23.8897	24.2823	26.268	25.8452	22.8815	2	2	0.254398	-0.912193	-0.46412	0.028169	-0.0065369	NDE1;NDEL1	581	27.1937	26.3478	26.8324	27.2666	26.4635	27.1455	27.1157	23.8668	27.1427	25.9879	23.4189	8	8	0.181925	-0.167232	PLCB4
379	23.9719	23.8778	23.7054	23.8462	24.2574	23.3171	22.4288	23.7207	22.2405	24.474	25.1237	2	2	0.276989	-0.871321	-0.482693	0.028169	-0.0067985	MPDZ	491	23.9791	23.516	25.1848	26.0705	23.8123	24.3305	23.7181	23.5632	22.583	24.0464	23.223	2	2	0.238201	-0.511128	STX16-NPEPL1;STX16
1474	28.0244	29.8796	28.9624	28.4163	30.1209	28.767	27.4257	30.2167	29.6227	29.6202	28.4113	10	10	0.121794	-0.396906	-0.483409	0.140845	-0.00680858	TXN	236	26.6783	26.4698	27.9518	26.7844	28.4383	26.8888	23.819	27.3773	28.1729	27.4136	28.8161	4	4	0.181451	-0.3372	PTGES3
2644	24.4427	26.133	23.7137	25.6053	25.9482	25.3641	23.9606	23.8026	24.6454	24.3274	23.8905	2	2	0.595141	-0.406163	-0.483449	0.028169	-0.00680913	SYT11	1854	23.4986	23.3112	25.5457	23.1775	27.2794	23.9516	24.4611	24.5971	24.5835	24.1912	24.6209	2	2	0.179782	-0.684353	DEFA1;DEFA3
2955	23.1474	24.1434	23.5613	22.5457	24.0642	24.6652	23.2768	24.1508	24.53	24.3355	23.7922	2	2	0.48505	-0.505426	-0.490313	0.028169	-0.00690582	FAM96B	628	23.9382	24.1166	23.6941	23.5716	26.1241	23.6079	24.3426	23.6649	25.6649	25.0056	26.2061	2	2	0.239125	-0.51822	HMGB3
1804	25.4423	26.5072	26.0566	26.1699	23.9682	23.6624	24.0664	23.328	26.093	23.805	23.3112	3	3	0.236863	-0.705886	-0.501595	0.0422535	-0.00706471	VAMP7	1858	29.4508	28.6809	29.2822	29.3934	29.5565	28.8253	29.8207	28.8184	29.0028	28.9856	29.4719	15	15	0.138215	-0.120416	EIF3E
1468	25.0567	23.1523	23.9968	24.3441	22.9335	23.2832	24.0755	23.7277	29.2154	23.7439	22.7312	11	2	0.190453	-1.32857	-0.506061	0.028169	-0.00712762	POTEJ	2467	23.7736	23.7331	24.778	24.3735	25.5846	23.4878	23.7378	23.9044	25.5151	22.9783	23.8614	3	3	0.215841	-0.387084	NUP210
588	24.3219	24.3057	24.5711	23.7405	25.0761	24.4961	22.8503	24.4819	24.7519	24.6219	23.6895	2	2	0.372478	-0.688314	-0.512763	0.028169	-0.00722202	COPS5	2927	28.4177	26.622	28.544	28.6572	26.7003	29.0486	28.028	23.7702	28.5659	27.1321	27.9316	12	9	0.10324	-0.274137	LRCH1
1371	24.2855	23.4705	23.487	29.0924	30.8201	31.231	24.6281	25.0381	29.0365	24.4706	24.4587	2	2	0.222349	-1.15551	-0.513854	0.028169	-0.00723737		1943	23.4542	23.1695	23.8641	24.2843	22.6722	24.6534	26.1702	23.3479	27.5432	24.2432	22.4859	3	3	0.228574	-0.37403	FKBP1A;FKBP1C;FKBP12-Exip2
151	25.2076	25.088	23.1743	26.7623	23.4906	25.5266	23.4557	23.4195	25.4836	23.6877	23.3631	2	2	0.348347	-0.740611	-0.51598	0.028169	-0.00726732	PTRF	1374	24.1271	23.3207	24.5375	22.4474	24.8074	27.7855	23.9862	23.9347	28.07	24.7827	23.5965	2	1	0.255245	-1.01832
2924	24.2042	24.5246	23.537	24.2399	24.5948	25.123	24.4727	23.6312	24.1284	24.4443	24.8335	3	3	0.415982	-0.416743	-0.520073	0.0422535	-0.00732497	DIP2C	30	27.3109	23.6476	26.7445	28.9063	23.103	28.3413	25.0739	23.4893	28.1837	29.1173	29.4359	172	2	0.151777	-0.882564	FLNA
1353	24.4208	23.9883	23.6153	24.107	27.5585	24.306	24.5359	24.3458	25.8291	25.5637	23.6036	4	4	0.234583	-0.557941	-0.523534	0.056338	-0.00737372	PNP	1826	24.1729	23.253	25.128	24.5955	26.555	22.8103	24.4842	23.3407	24.5044	24.2305	24.045	4	4	0.143926	-0.468973	YARS
1313	27.0246	26.23	27.0656	28.1281	27.3568	27.4034	26.8272	27.0809	27.2636	27.022	27.1197	8	5	0.583811	-0.181048	-0.528491	0.0704225	-0.00744353	ERLIN2	2011	28.1434	26.1942	27.246	27.1055	27.1171	28.6174	27.082	24.0438	28.703	27.2263	29.5207	232	3	0.215785	-0.418798
1380	25.2712	25.7954	23.2747	25.5785	28.2547	23.9625	25.8542	24.149	24.5624	28.5549	23.978	6	6	0.127256	-0.696862	-0.532077	0.084507	-0.00749405	IGHA1;IGHA2	2385	24.2115	24.2132	24.2098	23.0501	25.8859	25.0322	24.4828	24.1755	25.8244	25.4901	23.6536	3	3	0.204379	-0.44455	CARM1
358	25.0772	24.5102	23.4622	25.4428	23.0866	25.2451	23.0363	24.9603	25.4079	23.7562	24.8145	3	3	0.270351	-0.661236	-0.536298	0.0422535	-0.00755349	USP7	168	30.3952	29.1359	29.7906	30.1789	29.7834	29.7259	30.1926	28.2054	29.5679	29.9245	30.0986	20	20	0.113478	-0.122152	EIF3CL;EIF3C
1374	24.1271	23.3207	24.5375	22.4474	24.8074	27.7855	23.9862	23.9347	28.07	24.7827	23.5965	2	1	0.353604	-1.52264	-0.538413	0.0140845	-0.00758328		2883	24.1754	24.8072	24.565	24.6649	25.6024	24.3924	23.5164	24.2347	25.0148	25.1641	25.4454	2	2	0.37973	-0.37069	RAB21
2943	24.6095	23.6154	24.7908	24.5079	22.5551	24.1543	21.8297	24.9191	24.457	24.3915	23.9757	2	2	0.303772	-0.900306	-0.546976	0.028169	-0.00770389	SH3GLB1	597	24.4037	23.7414	23.9523	23.7404	26.3563	23.4431	24.1319	24.4613	25.9817	24.9148	23.424	3	3	0.195183	-0.480798	G6PD
93	25.0189	25.2901	24.8531	26.3677	26.2676	25.0428	24.6147	23.4455	25.6385	23.7352	25.0012	2	2	0.363396	-0.7615	-0.553451	0.028169	-0.00779509	CDH2	1215	25.7609	25.0457	25.5975	25.6646	25.9204	25.6467	25.5956	24.9474	25.4059	25.3886	23.3734	2	2	0.518162	-0.275883	RNMT
1155	23.1706	23.9632	23.9633	25.1489	23.8519	23.5714	23.5789	22.7192	23.3956	24.4038	24.0637	5	1	0.6886	-0.805337	-0.554555	0.0140845	-0.00781064	DDX39A	1009	23.634	24.2035	23.3225	24.2035	23.9867	23.7413	23.5255	23.8197	24.1318	24.8203	26.5835	3	3	0.370623	-0.257144	API5
2598	26.5039	23.0261	25.9461	23.6267	23.7121	23.5222	23.6213	23.8184	23.9699	23.3837	25.8249	4	3	0.275009	-0.672949	-0.555201	0.0422535	-0.00781973	STRBP	2221	23.9224	22.9278	24.5603	23.7915	24.7492	24.1838	24.6794	23.1262	24.7045	23.7101	23.3027	2	2	0.327262	-0.437981	FSCN1
668	24.1694	22.7143	25.0225	23.1795	24.8577	25.0006	24.7469	22.8864	24.4919	24.4077	24.6204	2	2	0.40257	-0.69	-0.555546	0.028169	-0.0078246	PRPF3	2387	24.4616	23.1512	23.2851	23.3922	25.4877	23.3713	23.6803	23.3829	24.1134	23.1023	24.0684	3	3	0.214759	-0.451121	DDX42
2643	29.5618	30.1267	29.5496	30.0492	31.0486	30.6309	29.3631	23.6258	29.6348	24.0361	29.6895	3	3	0.145169	-1.29238	-0.562842	0.0422535	-0.00792735	NDFIP1	1809	26.149	27.167	26.6186	26.5395	27.644	26.6266	25.7477	26.3986	26.896	26.9706	24.7605	4	4	0.251166	-0.29184	KPNA1;KPNA6;KPNA5
2258	23.0932	24.2649	24.4427	23.2473	23.539	23.4153	23.1751	23.3788	23.7172	24.1652	23.3334	2	2	0.612257	-0.4616	-0.565235	0.028169	-0.00796106	DNAJC21	1525	24.3369	24.1305	24.14	24.8072	26.4044	23.1663	23.9847	24.7215	25.2058	25.1437	23.851	2	2	0.249434	-0.590148	UCHL3
2318	24.6415	26.3206	23.7122	23.9473	24.0042	23.0567	24.9988	23.9915	25.9327	26.2318	23.0872	6	6	0.160144	-0.588769	-0.565726	0.084507	-0.00796797	CC2D1A	1907	23.3352	24.9009	28.0569	27.597	23.7064	27.5883	23.2026	24.573	27.5345	24.0206	24.2306	2	2	0.172656	-0.866201	SNRPE
2843	27.1719	27.3671	27.6174	26.081	26.8057	25.7504	27.5883	23.5824	26.3267	25.3725	26.6453	9	9	0.120033	-0.529442	-0.571956	0.126761	-0.00805572	ATXN10	2987	23.5585	23.0384	23.7631	23.1373	25.4787	23.119	23.01	23.6223	23.769	24.0868	22.9024	3	3	0.219765	-0.458332	CLIC4
2207	22.6351	26.1454	25.3231	25.303	25.1106	23.8371	23.0779	23.3739	23.98	22.5263	25.3351	3	3	0.265639	-0.721299	-0.574816	0.0422535	-0.00809601	MLF2	719	24.6259	24.0475	23.8872	23.4979	26.7514	24.1843	25.1802	24.838	24.9878	24.8094	24.5968	2	2	0.242732	-0.624329	HADH
1373	23.2033	23.9515	23.3182	28.6697	23.7213	29.0463	23.7096	24.4014	29.0324	23.6914	23.4708	2	2	0.215083	-1.34265	-0.577564	0.028169	-0.0081347		170	25.2341	23.8345	23.1073	23.3681	25.324	24.7258	23.2277	24.5211	22.6165	24.1948	24.8052	4	4	0.185674	-0.413981	PAK4
948	23.8131	23.3092	23.6055	22.8219	23.6739	24.0423	23.3329	21.6592	22.2538	24.8	23.1898	2	2	0.317824	-0.918502	-0.583844	0.028169	-0.00822316	TROAP	2024	24.4193	23.6324	22.7777	23.8115	23.6492	24.8185	23.5946	22.8526	24.4748	24.8455	24.5544	2	2	0.332707	-0.483267	AKAP12
2385	24.2115	24.2132	24.2098	23.0501	25.8859	25.0322	24.4828	24.1755	25.8244	25.4901	23.6536	3	3	0.294982	-0.660205	-0.584246	0.0422535	-0.00822881	CARM1	1389	24.2501	23.8718	23.6878	24.5672	24.2634	23.8961	24.0623	22.9483	24.6133	25.9336	22.9733	2	2	0.527588	-0.305726	CSTB
2545	22.9779	22.648	22.5141	24.55	23.5666	24.4093	23.5492	23.098	25.2792	23.3609	23.6133	2	2	0.388198	-0.76088	-0.590745	0.028169	-0.00832036	DAZAP1	2828	25.3454	25.86	22.5724	25.3066	24.6697	25.7937	22.921	23.7664	25.4727	26.4017	24.6143	2	2	0.244885	-0.664061	SH3BP4
1530	25.8447	27.8881	26.1201	23.7864	22.3236	24.3718	24.1672	22.0757	24.5585	24.5833	22.9033	18	2	0.33634	-0.893587	-0.601099	0.028169	-0.00846618	HIST1H1D	1621	24.0644	24.2569	24.8095	26.5541	23.6705	24.6926	24.1698	24.124	24.5071	24.6787	22.6536	2	2	0.273518	-0.595458	PIK3R1
935	23.9031	26.0534	22.7822	24.7435	24.3136	23.8503	23.9513	23.0086	23.666	23.4448	26.1835	6	2	0.31744	-0.951472	-0.604071	0.028169	-0.00850805	SMARCC2	1165	24.9121	24.8594	24.7903	24.8156	24.8146	25.6291	25.4107	24.107	24.006	25.9534	23.9392	4	4	0.353286	-0.232522	PSMD12
812	25.6486	26.4695	25.595	25.7471	25.8863	25.0353	24.7718	23.8884	24.9803	23.6812	25.5257	8	8	0.191137	-0.398965	-0.610056	0.112676	-0.00859233	CHD4;CHD5	58	23.7338	22.6723	24.3144	24.214	24.239	24.067	24.0027	24.1638	23.875	25.1252	25.5781	6	1	0.548593	-0.599835	RGPD3;RGPD4;RGPD8;RGPD5;RGPD1;RGPD2
121	24.1142	23.7185	24.2506	23.4262	24.4604	24.1829	23.5425	24.4393	24.4472	23.8313	26.37	2	2	0.342023	-0.891931	-0.610121	0.028169	-0.00859325	CROCC	1910	28.3782	27.6753	27.5785	28.3223	28.5335	27.8335	29.2718	24.0878	28.1597	28.1388	24.2903	2	2	0.467313	-0.352386	SNRPD1
819	24.0396	23.7614	24.1339	23.2292	25.2994	22.9336	23.6438	24.0559	23.6665	25.0364	24.4126	3	3	0.397671	-0.522003	-0.622757	0.0422535	-0.00877122	SUCLA2	775	23.7354	23.2911	23.7978	24.2041	24.7942	23.4817	24.2812	23.7608	23.8596	23.6948	25.4315	16	1	0.600083	-0.55191	MACF1
929	23.7047	23.8128	23.0121	22.8269	24.088	24.8885	23.8667	22.7404	24.0043	23.8085	23.7974	2	2	0.555927	-0.566474	-0.629836	0.028169	-0.00887093	C12orf75;OCC1	1391	23.5329	24.0951	23.8842	24.4039	23.2237	25.0639	24.7318	23.019	24.307	23.2351	23.8228	3	3	0.281278	-0.393097	NR3C1
757	21.7698	23.9079	23.1641	22.8322	24.3899	24.0935	24.9626	23.3854	26.1058	23.8994	24.7366	3	3	0.284322	-0.739934	-0.631139	0.0422535	-0.00888929	SRPR	2312	23.8411	22.9188	23.4768	25.0766	23.7648	22.9682	25.1519	23.1266	24.3884	24.1724	23.3248	2	2	0.320556	-0.524307	KIAA1429
1301	25.8179	27.1471	24.0647	24.7979	24.1933	24.6816	24.0376	24.1936	23.4438	25.6636	25.9244	2	2	0.352708	-0.894992	-0.631342	0.028169	-0.00889214	BCAS2	1039	23.2047	23.593	25.0812	23.7361	23.4255	26.1624	23.4383	23.4007	26.6455	23.6754	26.6683	4	4	0.176238	-0.481747	XPNPEP1
1940	24.4762	23.7726	25.9194	23.6275	23.3594	24.1862	23.1696	23.9878	24.7502	23.921	24.4873	21	1	0.787424	-0.807496	-0.635841	0.0140845	-0.00895551	RPL11	1062	32.3398	32.6319	31.8875	32.2986	32.4348	32.5705	31.5688	30.3471	31.2906	32.6535	32.8018	10	9	0.255789	-0.148228	CALM2;CALM1
2707	23.365	24.4447	24.7004	25.1731	23.5337	23.8892	22.59	23.758	23.7882	23.2494	24.6885	2	2	0.434001	-0.734682	-0.637706	0.028169	-0.00898178	MRPL46	284	23.2773	23.9144	23.4888	24.3596	23.6873	23.9812	23.2157	22.9799	24.9145	24.197	28.1419	5	1	0.76534	-0.449176	CCT6B
2968	25.0328	23.7314	25.4257	24.6826	25.5007	25.1618	23.6386	23.987	24.2291	24.46	23.974	2	2	0.78399	-0.408245	-0.640121	0.028169	-0.00901578	DAAM1	2163	23.1724	24.9838	22.9446	22.9175	24.4529	25.7655	23.4366	22.0079	24.2585	24.7492	23.8618	2	2	0.258141	-0.678339	COG2
26	22.8098	24.7685	24.6744	25.8964	24.1526	23.5846	22.7052	23.8081	23.8618	24.263	23.5011	2	2	0.517533	-0.61863	-0.640323	0.028169	-0.00901863	HS2ST1	1281	24.8816	24.4351	25.5603	23.7138	26.3383	26.0495	25.2986	23.8811	26.4856	25.9729	22.52	5	5	0.173085	-0.408209	NDUFS3
2370	24.125	23.4331	23.7028	22.7814	24.2814	23.8008	23.3478	24.4529	24.9565	24.7187	23.9945	2	2	0.490888	-0.656227	-0.644268	0.028169	-0.0090742	SLFN11;SLFN13	211	23.9471	23.9845	24.0257	23.0995	26.901	24.1024	22.9777	24.7585	25.4772	23.1888	23.4326	2	2	0.248932	-0.715162	ATP5C1
2647	23.6463	24.6278	22.8694	23.5241	26.335	23.6992	23.895	24.0981	25.8463	23.9264	23.9721	4	4	0.278132	-0.585048	-0.650882	0.056338	-0.00916736	MCMBP	1457	24.3861	24.5312	23.422	23.4905	25.6049	24.9167	24.6302	23.9696	23.4882	25.8362	24.0937	6	2	0.320498	-0.557604	GNAO1
2233	28.1922	28.824	28.3939	27.7171	27.7623	27.7231	27.7674	26.9446	27.43	27.1613	28.4413	10	10	0.205368	-0.321524	-0.660309	0.140845	-0.00930012	TSR1	2743	23.5339	25.1374	25.132	25.0518	25.788	24.5552	24.4857	23.6327	25.1095	24.0084	23.6185	2	2	0.34159	-0.530575	MRPL44
683	23.1478	24.364	23.6876	23.9668	23.4009	23.6476	23.9014	23.4428	24.3196	24.0959	24.2557	2	1	1.1986	-0.55162	-0.661175	0.0140845	-0.00931232	HOMER2	2003	23.0438	23.2672	23.3732	23.3234	24.0274	23.3068	24.154	23.5779	25.3958	24.8578	23.1506	3	2	0.561101	-0.324415	CDK5
107	29.088	27.5591	28.6603	27.3622	27.0977	27.6103	28.2494	24.0154	27.5273	27.5119	28.215	3	1	0.411521	-1.61899	-0.666249	0.0140845	-0.00938379	EWSR1	2604	25.2232	23.7817	24.0997	23.5126	26.7005	24.1585	24.0508	24.5131	26.267	24.8257	23.7871	6	6	0.147295	-0.422356	TBCB
1766	24.6877	22.5775	23.6569	22.3087	26.6195	25.8753	23.8118	24.0448	26.1376	24.0446	23.592	4	4	0.251415	-0.663085	-0.666837	0.056338	-0.00939207	NASP	1574	23.3093	24.2142	23.8427	23.3576	25.755	24.026	23.8458	24.0974	24.1781	24.5225	24.6203	2	2	0.317902	-0.590738	TCEA1;TCEA2
263	23.4681	26.5173	26.6077	22.7371	23.9809	23.2204	23.7924	24.8503	23.9788	23.561	28.2546	4	4	0.176742	-0.943399	-0.666954	0.056338	-0.00939372	RAB11B;RAB11A	2854	21.9012	23.8348	25.0597	23.6968	25.2972	23.906	23.1804	24.6611	23.5962	23.6407	24.1753	2	2	0.267745	-0.70141	DNAH17
802	23.7784	26.5467	24.216	24.5353	27.1562	23.9957	24.4931	24.0425	22.9947	27.7213	25.8133	5	2	0.271131	-1.24194	-0.673454	0.028169	-0.00948526	PTPRF	2969	24.1564	24.9768	24.8842	26.1741	23.8159	25.1783	25.4371	24.2145	25.3254	23.4336	25.0881	5	5	0.202385	-0.383611	AIM1
259	24.8945	24.3109	22.7462	23.73	23.6161	23.2121	23.3845	23.1654	23.8864	23.3109	24.1957	2	2	0.645028	-0.52275	-0.674377	0.028169	-0.00949827	MRPS27	1271	24.4541	23.9017	23.6041	23.6901	26.0063	23.811	24.8251	24.0226	26.0832	23.3064	23.6162	3	3	0.259055	-0.515874	ATP6V1G1;ATP6V1G2-DDX39B;ATP6V1G2
1587	22.6694	24.198	27.0226	26.5142	23.8655	26.9613	25.953	24.0354	26.5131	23.4632	26.9542	8	7	0.148808	-0.649295	-0.676344	0.0985915	-0.00952597	ITPKA	849	24.3146	24.6945	25.26	25.2338	24.7939	24.9137	25.1125	25.1194	24.9473	24.768	24.7722	6	6	0.298821	-0.224085	CUL7
1389	24.2501	23.8718	23.6878	24.5672	24.2634	23.8961	24.0623	22.9483	24.6133	25.9336	22.9733	2	2	0.33848	-1.00142	-0.67792	0.028169	-0.00954817	CSTB	2747	23.9219	23.5234	23.9621	24.2193	24.1331	23.8812	23.9713	23.3785	23.7272	23.3899	24.877	2	2	0.729623	-0.275415	C17orf75
40	23.6676	23.7057	24.5316	23.761	23.3585	24.3983	24.763	23.7057	26.3984	24.5397	23.8239	4	4	0.247563	-0.686335	-0.679645	0.056338	-0.00957247	NUP133	408	23.037	23.5779	24.047	24.7856	24.9978	23.18	24.9448	23.8441	23.6582	23.3146	24.4919	2	1	0.523933	-0.767153	CHMP2B
1126	24.645	23.118	23.0727	23.7015	24.3096	23.7084	23.9923	23.1242	23.6819	24.2581	27.7493	8	1	0.407671	-1.67152	-0.681432	0.0140845	-0.00959764	PDIA3	49	24.4867	24.1294	24.8701	26.4352	22.8786	26.5332	23.8897	24.2823	26.268	25.8452	22.8815	2	2	0.256201	-0.786944	NDE1;NDEL1
1330	23.5764	24.9336	24.6895	23.5315	26.4919	25.8589	23.2048	24.339	26.121	23.9434	23.4011	4	4	0.237808	-0.716624	-0.681674	0.056338	-0.00960105	PSMG1	1272	26.8858	23.9426	26.9635	26.8614	26.2086	26.1216	23.6165	23.6523	26.4066	27.8213	24.5123	5	5	0.17297	-0.466595	H2AFY
797	23.9769	24.5996	24.7617	24.4319	23.7085	23.5235	24.9374	22.6555	23.0925	24.8541	26.2239	3	3	0.246275	-0.92703	-0.684912	0.0422535	-0.00964665	NSFL1C	1631	24.051	23.7644	23.5551	24.1	25.5838	23.3888	22.3407	24.1269	24.6032	24.7324	23.9987	2	2	0.35658	-0.567373	LAP3
2780	25.598	25.5473	25.3439	23.5555	24.1993	25.6629	24.432	23.3661	24.3266	25.2626	23.7538	4	4	0.31313	-0.54866	-0.687207	0.056338	-0.00967897	EIF2B3	151	25.2076	25.088	23.1743	26.7623	23.4906	25.5266	23.4557	23.4195	25.4836	23.6877	23.3631	2	2	0.265258	-0.769862	PTRF
1154	24.5117	23.9949	24.5433	23.9072	23.6388	24.2045	23.9881	23.4355	24.1752	23.3632	25.8482	3	3	0.306131	-0.750407	-0.689168	0.0422535	-0.00970659	AGPS	2182	21.3779	23.4714	22.5709	22.5893	23.402	23.8832	23.19	23.6876	23.334	23.0117	22.1	31	1	0.50044	-0.818129	PCM1
1320	22.9898	22.8062	23.8664	23.8648	26.1196	23.6597	23.112	23.5542	25.5873	23.1898	23.5013	3	3	0.303714	-0.759732	-0.692224	0.0422535	-0.00974964	LETM1	2580	23.8125	23.7428	23.1282	24.1445	24.2767	23.4548	25.3174	25.2979	22.7019	25.0809	23.7796	2	2	0.521393	-0.397487	NSUN5;NSUN5P2
271	24.0556	23.7704	23.3719	23.5614	23.5676	25.187	24.1608	23.372	23.4714	24.4947	26.2235	2	2	0.359345	-0.963477	-0.692442	0.028169	-0.0097527	AHSA1	1251	23.4635	25.2161	22.7838	24.749	24.0859	24.4687	23.8436	24.7844	25.735	23.2076	24.2629	2	2	0.338058	-0.613407	CCNT1;CYCT1b
651	25.0768	23.9511	23.4542	24.2071	23.8666	24.6221	24.5057	22.9672	23.5181	23.4487	26.3952	5	5	0.194768	-0.717568	-0.698798	0.0704225	-0.00984223	SRP68	1228	23.9819	23.7543	23.7184	24.3613	25.5474	22.9102	24.794	24.6202	24.6839	23.482	25.7889	4	4	0.23273	-0.454756	TIMM44
2077	23.357	23.6964	25.1432	23.701	24.3355	26.408	24.3579	23.1401	25.339	24.3901	23.385	4	4	0.283355	-0.622354	-0.705388	0.056338	-0.00993504	STRN3	1375	23.4253	23.5063	24.3001	23.7598	25.0209	23.9208	23.3647	23.8706	23.4589	26.0109	24.6254	2	2	0.432634	-0.489927	PIGR
2942	24.041	23.0824	23.3532	23.0271	24.0194	24.2964	24.7028	24.2578	24.8812	24.5548	25.2567	3	3	0.567333	-0.417303	-0.71025	0.0422535	-0.0100035	LSM2	604	26.6371	26.4023	26.04	26.5246	26.1305	27.165	25.6398	24.6572	26.7752	26.6651	27.1745	6	6	0.286444	-0.246897	UBR5
1519	24.9714	24.963	23.7907	23.0116	25.3329	24.5313	24.0124	23.5727	24.6129	23.8721	24.1758	3	3	0.558327	-0.427691	-0.716374	0.0422535	-0.0100898	IDE	1187	23.997	23.882	23.8728	23.5243	26.5934	23.4673	24.4121	24.7781	23.4125	26.0401	25.8017	3	3	0.232025	-0.611075	SCAMP3
557	24.5049	26.3097	26.6585	23.1559	23.0096	24.2803	24.5153	23.5745	25.8592	23.9225	24.8681	2	2	0.428387	-0.838373	-0.718296	0.028169	-0.0101169	TMEM33	1776	23.8036	24.1813	24.4952	23.7629	25.1389	25.0585	23.453	23.9961	25.0815	24.5372	24.1716	2	2	0.432066	-0.493364	PRIM2
803	23.7039	23.0792	25.1117	24.1247	22.9917	25.1455	23.5817	23.9961	24.1869	24.4476	26.9823	2	1	0.509132	-1.41666	-0.721269	0.0140845	-0.0101587	ANP32A	2122	26.3684	26.5355	26.4685	26.0003	28.0903	26.2578	26.2803	24.396	27.4615	27.7643	26.1506	7	7	0.188572	-0.325334	BLMH
1954	26.7792	27.8678	27.3401	28.6511	29.2883	28.7939	26.9436	28.5462	27.995	28.192	28.352	6	6	0.276816	-0.434768	-0.722105	0.084507	-0.0101705	DYNLL1;DYNLL2	2702	22.8555	23.501	23.6195	23.0958	23.9954	24.2641	23.7575	24.6047	23.986	24.7556	22.9665	2	2	0.467463	-0.459756	IRF2BPL
2097	29.3627	28.437	29.04	29.7773	29.2348	29.0955	29.3597	28.6726	29.1504	29.3454	29.1092	15	15	0.263407	-0.185513	-0.732979	0.211268	-0.0103236	EIF3I	1657	23.6794	24.6231	23.5628	27.269	23.7267	23.3803	24.2345	24.7708	24.0616	24.166	23.7671	5	2	0.258845	-0.836896	SFN
2240	24.9715	23.6036	23.8452	22.5092	23.9083	24.0886	23.9028	23.2171	23.5267	27.0471	23.1567	3	3	0.240412	-1.01689	-0.73342	0.0422535	-0.0103299	SERPINB12	127	23.8247	23.6315	24.2192	24.4008	26.3996	23.6422	24.1592	24.7524	24.1163	23.7828	23.4056	4	1	0.476229	-0.922366	SEPT6;SEPT8;SEPT11
1214	23.3056	23.9247	24.5383	24.4984	23.9208	23.1948	24.2245	23.8836	24.0553	24.1486	27.415	2	2	0.318919	-1.15225	-0.734946	0.028169	-0.0103514	ARPC5	2720	25.3328	25.0176	25.0418	26.0205	25.5396	24.7785	22.1609	23.7914	25.1038	26.4805	25.6957	5	4	0.348658	-0.315471	EHD1
697	23.4525	23.5414	24.3424	24.8284	27.0834	24.7143	24.0973	23.6126	25.0114	23.7589	24.435	3	3	0.449971	-0.546853	-0.738204	0.0422535	-0.0103972	PEPD	1433	23.1943	24.9369	24.6942	24.0761	26.6214	23.9813	24.4757	24.7239	24.6394	24.1466	23.9266	3	3	0.237959	-0.617799	CAPN1
945	24.0152	24.2179	24.5555	25.6862	24.017	22.4221	23.5626	23.827	24.5275	23.4423	24.3292	5	5	0.369459	-0.404845	-0.747869	0.0704225	-0.0105334	AAAS	1307	24.535	22.9278	23.09	24.2609	23.8937	23.7135	23.926	24.2122	23.749	23.2175	26.9306	3	3	0.338148	-0.43843	SRP72
826	26.6193	24.4779	26.5823	27.1217	27.8698	26.7369	24.2247	24.3902	27.6909	23.8291	23.3303	9	9	0.129596	-0.642638	-0.749551	0.126761	-0.0105571	DDB1	413	22.613	23.05	24.3474	23.8341	23.8008	23.9402	23.9414	24.1443	25.2942	25.4074	23.2161	2	2	0.42639	-0.521604	BRE
364	24.4021	23.7661	23.8498	23.5731	23.9433	24.4047	24.6386	23.4337	25.9352	23.0083	25.9545	3	3	0.269262	-0.929862	-0.75113	0.0422535	-0.0105793	HYOU1	916	27.5393	27.7297	27.4482	28.6793	27.4	27.4792	24.5269	23.2519	27.3141	27.5212	27.0159	6	6	0.265333	-0.280402	XRCC1
740	25.8836	28.0321	24.3657	24.0332	29.1212	27.1149	27.7869	24.0562	28.3177	23.8796	28.2846	6	6	0.138853	-0.905734	-0.75458	0.084507	-0.0106279	PRDX3	1209	24.2522	23.2303	25.3339	25.1597	26.4475	22.976	23.4519	23.6387	25.5205	25.5507	25.245	4	4	0.190947	-0.588966	PPM1G
2304	22.9621	24.5019	24.315	24.9787	25.4552	24.5786	23.836	24.088	24.2623	24.6172	23.8947	6	6	0.425424	-0.296079	-0.755755	0.084507	-0.0106444	ECM29;KIAA0368	2407	23.6655	23.3597	23.2188	25.7908	23.9546	22.3655	24.2612	24.4303	25.5437	23.6485	24.9282	3	3	0.246543	-0.622349	AMOTL1
383	25.8018	25.9935	25.7455	26.4398	26.7591	27.0524	25.3853	24.2893	26.0916	25.9809	24.3426	4	4	0.298121	-0.634376	-0.756483	0.056338	-0.0106547	FAM126A	2946	23.9023	23.5887	23.6289	24.0249	24.4924	23.6838	24.0278	23.9185	23.5981	22.3399	23.9386	2	2	0.639682	-0.360446	MOB4
1737	24.1177	23.5693	24.0826	23.1981	24.9248	23.3275	23.2016	23.551	24.2359	23.2958	24.7233	2	2	0.53396	-0.708638	-0.756769	0.028169	-0.0106587	CRKL	1252	27.8094	26.7246	28.2511	28.5772	27.1029	28.1704	27.3995	23.5517	27.5234	27.6062	27.4405	6	6	0.218991	-0.355132	EIF4E2
2488	26.607	27.9132	24.7394	23.4684	25.6021	25.1748	24.004	23.2444	23.6062	24.7707	23.9881	4	4	0.383546	-0.49745	-0.763179	0.056338	-0.010749	DNAJC9	678	23.3732	24.0942	23.7676	24.4388	24.1399	23.8024	24.8981	24.6556	22.6326	23.9217	25.7275	2	2	0.617517	-0.381978	FBXO17
1508	24.1793	24.3108	24.931	23.4645	28.2389	25.0158	24.9915	23.2779	27.4639	23.3941	23.9098	6	6	0.163366	-0.787941	-0.772338	0.084507	-0.010878	TPT1	2073	28.2596	27.7905	27.5839	28.1336	27.6869	28.6563	23.6907	23.5457	27.7194	23.4819	24.9848	5	5	0.337075	-0.280903	TRAF2
174	24.0677	24.8776	24.1203	23.8218	24.281	24.1661	23.5927	23.5701	26.9877	23.8113	24.5017	2	1	0.509024	-1.51883	-0.77312	0.0140845	-0.010889	PTCD3	179	23.8194	23.3684	23.636	23.9851	25.7279	23.1132	24.2303	23.7476	23.127	24.2837	24.2392	2	2	0.356312	-0.667451	HK1
1554	24.9726	26.7316	22.691	23.1357	22.9845	23.3701	23.2913	24.0796	24.3639	23.8287	23.9706	5	5	0.420308	-0.368948	-0.77536	0.0704225	-0.0109206	ATP2B1	2439	23.3424	23.953	25.2475	24.7399	25.4716	24.184	24.0466	24.6751	23.6723	25.3616	23.0506	2	2	0.385638	-0.61752	ATP11C
2889	26.8539	27.6938	24.5894	26.5989	26.1705	23.2514	24.6183	23.3068	23.3673	24.6031	26.2232	4	4	0.25227	-0.768633	-0.775613	0.056338	-0.0109241	NOB1	1407	23.3301	24.4726	25.7905	23.849	27.0695	24.2174	24.4119	23.801	26.5942	26.077	26.4008	6	6	0.154926	-0.5142	ALDH2
2075	24.9879	24.0919	25.9414	26.4806	27.2713	26.7679	23.4494	23.7927	27.0504	23.379	22.9492	5	5	0.185133	-0.838476	-0.776148	0.0704225	-0.0109317	ECH1	1967	35.0805	34.0497	35.0014	35.7223	34.3939	35.6762	34.1222	34.2822	35.2508	35.2261	35.9071	47	2	0.433237	-0.553571	ACTC1;ACTA1
2814	29.2386	27.6597	29.1383	29.1458	25.8175	30.0258	28.8649	27.6264	29.422	27.5506	28.8145	15	15	0.150274	-0.350099	-0.789161	0.211268	-0.0111149	GTSE1	340	23.5816	23.4363	24.1185	21.4832	27.3225	24.0278	23.9606	24.1907	26.4018	24.7968	24.3748	7	7	0.121225	-0.565674	NPEPPS
942	23.3655	25.7188	25.1167	26.0097	23.4849	23.7008	23.389	22.723	23.032	23.7382	24.9909	2	2	0.45763	-0.864404	-0.791154	0.028169	-0.011143	SMPDL3B	2916	22.4149	24.2376	24.4432	22.6537	25.7936	24.6797	24.0551	23.9508	23.8509	24.7827	23.4853	3	3	0.237357	-0.677061	BCS1L
2274	23.9169	22.9397	24.1733	26.7425	24.363	23.6173	23.1944	23.7547	26.0875	24.4901	23.0438	2	2	0.372928	-1.06593	-0.795035	0.028169	-0.0111977	SH3BGRL3	811	25.199	25.4521	23.4942	26.0796	25.3783	24.6488	26.3357	22.5153	23.9891	26.1216	25.508	5	2	0.369276	-0.653743	TAF15
2533	24.816	24.648	22.7695	23.385	24.5678	24.9248	25.925	23.3002	24.5013	25.4415	26.6939	3	3	0.285909	-0.932985	-0.800247	0.0422535	-0.0112711	FAF2	1763	25.061	25.6859	25.5873	25.356	26.1151	25.7364	24.856	25.9627	25.2782	23.94	25.17	4	4	0.424699	-0.291151	MARCKSL1
1636	23.993	28.209	26.7201	28.2223	28.2438	27.4898	26.6092	27.2218	26.8813	27.9957	27.1922	8	5	0.365669	-0.440892	-0.806102	0.0704225	-0.0113536	GNA11	878	26.8791	23.9303	27.309	28.2681	24.3221	27.1871	26.2356	26.0477	26.367	24.2748	26.5232	7	7	0.12793	-0.552928	SPATA2
138	24.4015	25.5934	24.4138	24.3494	23.0129	23.4236	22.6992	22.4039	22.6629	23.0475	24.3866	2	2	0.495973	-0.81413	-0.807572	0.028169	-0.0113743	GLE1	2603	23.5693	24.5388	23.2961	23.1329	25.063	25.2398	22.4002	23.0185	24.0626	24.4674	24.2237	2	2	0.366084	-0.677189	MYCBP
2226	24.2247	23.4521	23.6404	25.9996	26.0836	26.3576	23.9515	23.5303	25.5237	26.3797	22.4447	3	3	0.259826	-1.04177	-0.812035	0.0422535	-0.0114371	DDR2	2129	30.7616	29.7994	30.7828	30.6084	30.6186	30.6028	31.26	30.1878	30.7358	30.4123	30.5169	18	16	0.19137	-0.162038	HNRNPD
36	24.3202	23.1391	23.7185	23.3346	22.934	24.2912	23.5681	24.416	25.1111	24.6936	23.9587	3	3	0.457659	-0.595752	-0.817954	0.0422535	-0.0115205	NUDT5	2918	27.7778	27.6067	27.7343	27.675	28.5107	27.6538	28.3082	23.3592	28.0829	28.3367	27.9748	6	6	0.34743	-0.240249	FARSA
2396	25.1277	23.8529	24.0751	25.6922	27.7316	23.3218	23.389	24.4977	25.6494	24.0131	24.3403	3	3	0.382646	-0.72425	-0.831395	0.0422535	-0.0117098	PLD3	2961	23.1913	24.9406	24.2767	24.1469	23.7842	27.0382	23.5357	23.6521	24.6249	24.5592	23.9944	3	2	0.302101	-0.853578	RAP2C
2186	23.9679	23.6116	24.2278	25.6515	23.6636	26.1749	24.8071	24.2427	23.9372	26.2216	26.5901	3	2	0.393724	-1.05807	-0.833171	0.028169	-0.0117348	RAB35	288	23.0386	23.7653	23.5684	23.0506	25.5025	23.8606	23.337	24.2375	23.237	22.7605	23.3346	2	2	0.379458	-0.680456	UTP15
1230	24.9439	24.7309	23.9321	24.1899	25.6288	22.9644	22.3175	23.4105	23.4175	23.1568	24.4176	2	2	0.521255	-0.799941	-0.833947	0.028169	-0.0117457	ASNA1	2699	24.3612	27.7642	23.7973	23.2208	28.6181	26.3361	25.7666	27.338	27.6079	24.3253	27.1111	6	5	0.139144	-0.750737	RAB1B;RAB1C;RAB1A
610	24.0681	23.1204	23.7802	28.0258	28.5491	27.4499	23.9313	23.4982	27.4707	22.9602	24.1007	3	3	0.247269	-1.12913	-0.837598	0.0422535	-0.0117972	SYNE1	2721	24.1472	22.4799	23.115	23.8783	24.6891	23.6417	23.2022	23.4463	23.4712	22.6118	22.8147	2	1	0.639538	-0.822351	EBF3;EBF4;EBF1;EBF2
736	24.0701	24.47	24.4688	23.4528	22.8945	22.8722	23.9632	23.5784	25.7488	25.7254	23.1078	2	2	0.387443	-1.0899	-0.84455	0.028169	-0.0118951	MGEA5	1709	23.7271	24.4008	23.7727	23.7681	24.427	24.9221	23.9743	23.5826	21.3953	24.8415	24.29	3	3	0.435804	-0.405535	CSK
1365	23.4087	22.969	24.37	29.22	27.9303	29.003	23.619	23.6086	29.0922	24.4989	23.6675	4	1	0.399674	-2.13906	-0.854925	0.0140845	-0.0120412		740	25.8836	28.0321	24.3657	24.0332	29.1212	27.1149	27.7869	24.0562	28.3177	23.8796	28.2846	6	6	0.133978	-0.662598	PRDX3
2027	24.8194	23.5693	24.0535	23.2376	24.5541	22.7488	21.5279	25.0368	24.1991	26.2246	23.4767	2	2	0.317734	-1.35115	-0.85861	0.028169	-0.0120931	NOTCH2	2616	26.0799	27.3389	27.4429	26.4602	28.8477	26.5796	26.5698	23.5949	26.957	26.726	27.7155	11	11	0.142123	-0.341919	HSD17B10
450	23.7872	23.3308	24.8398	24.0108	26.6998	24.3291	24.295	22.9649	24.7165	24.3603	23.7734	3	3	0.440829	-0.653449	-0.864178	0.0422535	-0.0121715	CYCS	1849	24.2118	25.1444	23.5718	24.5278	25.9482	24.127	24.1159	24.442	23.5743	24.5367	23.7787	3	3	0.319183	-0.5583	CTBP2
1477	22.916	22.9714	24.5811	24.2936	26.9968	24.6852	24.3251	23.19	23.03	23.9609	27.2388	4	4	0.21971	-0.9857	-0.866274	0.056338	-0.012201	ESD	1306	23.7817	23.0451	24.6297	24.2083	24.5645	24.0402	23.8476	23.5829	24.7431	25.2432	23.7627	3	3	0.395375	-0.452167	CIAO1
556	23.5431	25.3991	23.7096	24.1142	23.7784	24.5757	23.9556	22.5981	23.7116	24.9798	24.7542	49	1	0.720812	-1.20502	-0.868591	0.0140845	-0.0122337	DBN1	418	23.2999	23.1811	24.0135	25.2849	23.6715	23.4536	24.531	23.0503	22.8101	24.2189	24.1356	2	2	0.431305	-0.638524	C3orf26
2645	26.7806	26.5766	26.6553	23.2629	24.1989	24.4706	23.506	24.5969	24.2426	26.252	23.9281	4	4	0.289258	-0.756141	-0.87488	0.056338	-0.0123222	RBM42	1917	22.8512	23.952	23.5317	24.1101	23.5659	25.1579	23.7237	24.4377	23.9643	23.3083	25.0066	8	1	0.666561	-0.833036
[truncated: 911 more rows]

## Sheet: PAR-CLIP-MS
PAR-CLIP-MS
[truncated: 60 more rows]
